# Supplementary material for: Oceanographic connectivity strongly restricts future range expansions of critical marine forest species
Source: NPJ Biodivers. 2026 Mar 27;5:10. doi: 10.1038/s44185-026-00123-y (PMC13031816; doi:10.1038/s44185-026-00123-y)
Supplement: Supplementary file 2 — Supplementary data 1 [file 44185_2026_123_MOESM2_ESM.xlsx]

## Sheet: Sheet1
groupName	scientificName	authority	kingdom	phylum	class	order	family	genus	citation
Brown macroalgae	Acrocarpia paniculata	(Turner) Areschoug, 1854	Chromista	Ochrophyta	Phaeophyceae	Fucales	Sargassaceae	Acrocarpia	Guiry, M.D. & Guiry, G.M. (2024). AlgaeBase. World-wide electronic publication, National University of Ireland, Galway (taxonomic information republished from AlgaeBase with permission of M.D. Guiry). Acrocarpia paniculata (Turner) Areschoug, 1854. Accessed through: World Register of Marine Species at: https://www.marinespecies.org/aphia.php?p=taxdetails&id=374837 on 2024-04-16
Brown macroalgae	Acrocarpia robusta	Womersley, 1964	Chromista	Ochrophyta	Phaeophyceae	Fucales	Sargassaceae	Acrocarpia	Guiry, M.D. & Guiry, G.M. (2024). AlgaeBase. World-wide electronic publication, National University of Ireland, Galway (taxonomic information republished from AlgaeBase with permission of M.D. Guiry). Acrocarpia robusta Womersley, 1964. Accessed through: World Register of Marine Species at: https://www.marinespecies.org/aphia.php?p=taxdetails&id=374457 on 2024-04-16
Brown macroalgae	Anthophycus longifolius	(Turner) Kützing, 1849	Chromista	Ochrophyta	Phaeophyceae	Fucales	Sargassaceae	Anthophycus	Guiry, M.D. & Guiry, G.M. (2024). AlgaeBase. World-wide electronic publication, National University of Ireland, Galway (taxonomic information republished from AlgaeBase with permission of M.D. Guiry). Anthophycus longifolius (Turner) Kützing, 1849. Accessed through: World Register of Marine Species at: https://www.marinespecies.org/aphia.php?p=taxdetails&id=214355 on 2024-04-16
Brown macroalgae	Ascophyllum nodosum	(Linnaeus) Le Jolis, 1863	Chromista	Ochrophyta	Phaeophyceae	Fucales	Fucaceae	Ascophyllum	Guiry, M.D. & Guiry, G.M. (2024). AlgaeBase. World-wide electronic publication, National University of Ireland, Galway (taxonomic information republished from AlgaeBase with permission of M.D. Guiry). Ascophyllum nodosum (Linnaeus) Le Jolis, 1863. Accessed through: World Register of Marine Species at: https://www.marinespecies.org/aphia.php?p=taxdetails&id=145541 on 2024-04-16
Brown macroalgae	Ascophyllum nodosum f. mackayi	(Turner) A.C.Mathieson & Dawes, 2017	Chromista	Ochrophyta	Phaeophyceae	Fucales	Fucaceae	Ascophyllum	Guiry, M.D. & Guiry, G.M. (2024). AlgaeBase. World-wide electronic publication, National University of Ireland, Galway (taxonomic information republished from AlgaeBase with permission of M.D. Guiry). Ascophyllum nodosum f. mackayi (Turner) A.C.Mathieson & Dawes, 2017. Accessed through: World Register of Marine Species at: https://www.marinespecies.org/aphia.php?p=taxdetails&id=553678 on 2024-04-…
Brown macroalgae	Ascophyllum nodosum f. scorpioides	Hauck, 1883	Chromista	Ochrophyta	Phaeophyceae	Fucales	Fucaceae	Ascophyllum	Guiry, M.D. & Guiry, G.M. (2024). AlgaeBase. World-wide electronic publication, National University of Ireland, Galway (taxonomic information republished from AlgaeBase with permission of M.D. Guiry). Ascophyllum nodosum f. scorpioides Hauck, 1883. Accessed through: World Register of Marine Species at: https://www.marinespecies.org/aphia.php?p=taxdetails&id=553675 on 2024-04-16
Brown macroalgae	Axillariella constricta	(Kützing) Gruber, 1896	Chromista	Ochrophyta	Phaeophyceae	Fucales	Sargassaceae	Axillariella	Guiry, M.D. & Guiry, G.M. (2024). AlgaeBase. World-wide electronic publication, National University of Ireland, Galway (taxonomic information republished from AlgaeBase with permission of M.D. Guiry). Axillariella constricta (Kützing) Gruber, 1896. Accessed through: World Register of Marine Species at: https://www.marinespecies.org/aphia.php?p=taxdetails&id=371685 on 2024-04-16
Brown macroalgae	Bifurcaria bifurcata	R.Ross, 1958	Chromista	Ochrophyta	Phaeophyceae	Fucales	Sargassaceae	Bifurcaria	Guiry, M.D. & Guiry, G.M. (2024). AlgaeBase. World-wide electronic publication, National University of Ireland, Galway (taxonomic information republished from AlgaeBase with permission of M.D. Guiry). Bifurcaria bifurcata R.Ross, 1958. Accessed through: World Register of Marine Species at: https://www.marinespecies.org/aphia.php?p=taxdetails&id=145503 on 2024-04-16
Brown macroalgae	Bifurcariopsis capensis	(Areschoug) Papenfuss, 1940	Chromista	Ochrophyta	Phaeophyceae	Fucales	Bifurcariopsidaceae	Bifurcariopsis	Guiry, M.D. & Guiry, G.M. (2024). AlgaeBase. World-wide electronic publication, National University of Ireland, Galway (taxonomic information republished from AlgaeBase with permission of M.D. Guiry). Bifurcariopsis capensis (Areschoug) Papenfuss, 1940. Accessed through: World Register of Marine Species at: https://www.marinespecies.org/aphia.php?p=taxdetails&id=371686 on 2024-04-16
Brown macroalgae	Brassicophycus sisymbrioides	(Kützing) Molinari & Guiry, 2021	Chromista	Ochrophyta	Phaeophyceae	Fucales	Sargassaceae	Brassicophycus	Guiry, M.D. & Guiry, G.M. (2024). AlgaeBase. World-wide electronic publication, National University of Ireland, Galway (taxonomic information republished from AlgaeBase with permission of M.D. Guiry). Brassicophycus brassiciformis (Kützing) Draisma, Ballesteros, F.Rousseau & T.Thibaut, 2010. Accessed through: World Register of Marine Species at: https://www.marinespecies.org/aphia.php?p=taxdetail…
Brown macroalgae	Carpoglossum confluens	(R.Brown ex Turner) Kützing, 1843	Chromista	Ochrophyta	Phaeophyceae	Fucales	Sargassaceae	Carpoglossum	Guiry, M.D. & Guiry, G.M. (2024). AlgaeBase. World-wide electronic publication, National University of Ireland, Galway (taxonomic information republished from AlgaeBase with permission of M.D. Guiry). Carpoglossum confluens (R.Brown ex Turner) Kützing, 1843. Accessed through: World Register of Marine Species at: https://www.marinespecies.org/aphia.php?p=taxdetails&id=374029 on 2024-04-16
Brown macroalgae	Carpophyllum angustifolium	J.Agardh, 1878	Chromista	Ochrophyta	Phaeophyceae	Fucales	Sargassaceae	Carpophyllum	Guiry, M.D. & Guiry, G.M. (2024). AlgaeBase. World-wide electronic publication, National University of Ireland, Galway (taxonomic information republished from AlgaeBase with permission of M.D. Guiry). Carpophyllum angustifolium J.Agardh, 1878. Accessed through: World Register of Marine Species at: https://www.marinespecies.org/aphia.php?p=taxdetails&id=373324 on 2024-04-16
Brown macroalgae	Carpophyllum flexuosum	(Esper) Greville, 1830	Chromista	Ochrophyta	Phaeophyceae	Fucales	Sargassaceae	Carpophyllum	Guiry, M.D. & Guiry, G.M. (2024). AlgaeBase. World-wide electronic publication, National University of Ireland, Galway (taxonomic information republished from AlgaeBase with permission of M.D. Guiry). Carpophyllum flexuosum (Esper) Greville, 1830. Accessed through: World Register of Marine Species at: https://www.marinespecies.org/aphia.php?p=taxdetails&id=373334 on 2024-04-16
Brown macroalgae	Carpophyllum maschalocarpum	(Turner) Greville, 1830	Chromista	Ochrophyta	Phaeophyceae	Fucales	Sargassaceae	Carpophyllum	Guiry, M.D. & Guiry, G.M. (2024). AlgaeBase. World-wide electronic publication, National University of Ireland, Galway (taxonomic information republished from AlgaeBase with permission of M.D. Guiry). Carpophyllum maschalocarpum (Turner) Greville, 1830. Accessed through: World Register of Marine Species at: https://www.marinespecies.org/aphia.php?p=taxdetails&id=373377 on 2024-04-16
Brown macroalgae	Carpophyllum plumosum	(A.Richard) J.Agardh, 1878	Chromista	Ochrophyta	Phaeophyceae	Fucales	Sargassaceae	Carpophyllum	Guiry, M.D. & Guiry, G.M. (2024). AlgaeBase. World-wide electronic publication, National University of Ireland, Galway (taxonomic information republished from AlgaeBase with permission of M.D. Guiry). Carpophyllum plumosum (A.Richard) J.Agardh, 1878. Accessed through: World Register of Marine Species at: https://www.marinespecies.org/aphia.php?p=taxdetails&id=373349 on 2024-04-16
Brown macroalgae	Caulocystis cephalornithos	(Labillardière) J.E.Areschoug, 1854	Chromista	Ochrophyta	Phaeophyceae	Fucales	Sargassaceae	Caulocystis	Guiry, M.D. & Guiry, G.M. (2024). AlgaeBase. World-wide electronic publication, National University of Ireland, Galway (taxonomic information republished from AlgaeBase with permission of M.D. Guiry). Caulocystis cephalornithos (Labillardière) J.E.Areschoug, 1854. Accessed through: World Register of Marine Species at: https://www.marinespecies.org/aphia.php?p=taxdetails&id=374030 on 2024-04-16
Brown macroalgae	Caulocystis uvifera	(C.Agardh) J.E. Areschoug, 1854	Chromista	Ochrophyta	Phaeophyceae	Fucales	Sargassaceae	Caulocystis	Guiry, M.D. & Guiry, G.M. (2024). AlgaeBase. World-wide electronic publication, National University of Ireland, Galway (taxonomic information republished from AlgaeBase with permission of M.D. Guiry). Caulocystis uvifera (C.Agardh) J.E. Areschoug, 1854. Accessed through: World Register of Marine Species at: https://www.marinespecies.org/aphia.php?p=taxdetails&id=374459 on 2024-04-16
Brown macroalgae	Coccophora langsdorfii	(Turner) Greville, 1830	Chromista	Ochrophyta	Phaeophyceae	Fucales	Sargassaceae	Coccophora	Guiry, M.D. & Guiry, G.M. (2024). AlgaeBase. World-wide electronic publication, National University of Ireland, Galway (taxonomic information republished from AlgaeBase with permission of M.D. Guiry). Coccophora langsdorfii (Turner) Greville, 1830. Accessed through: World Register of Marine Species at: https://www.marinespecies.org/aphia.php?p=taxdetails&id=372015 on 2024-04-16
Brown macroalgae	Cystophora botryocystis	Sonder, 1853	Chromista	Ochrophyta	Phaeophyceae	Fucales	Sargassaceae	Cystophora	Guiry, M.D. & Guiry, G.M. (2024). AlgaeBase. World-wide electronic publication, National University of Ireland, Galway (taxonomic information republished from AlgaeBase with permission of M.D. Guiry). Cystophora botryocystis Sonder, 1853. Accessed through: World Register of Marine Species at: https://www.marinespecies.org/aphia.php?p=taxdetails&id=239167 on 2024-04-16
Brown macroalgae	Cystophora brownii	(Turner) J.Agardh, 1848	Chromista	Ochrophyta	Phaeophyceae	Fucales	Sargassaceae	Cystophora	Guiry, M.D. & Guiry, G.M. (2024). AlgaeBase. World-wide electronic publication, National University of Ireland, Galway (taxonomic information republished from AlgaeBase with permission of M.D. Guiry). Cystophora brownii (Turner) J.Agardh, 1848. Accessed through: World Register of Marine Species at: https://www.marinespecies.org/aphia.php?p=taxdetails&id=374460 on 2024-04-16
Brown macroalgae	Cystophora dumosa	(Greville ex Sonder) J.Agardh, 1870	Chromista	Ochrophyta	Phaeophyceae	Fucales	Sargassaceae	Cystophora	Guiry, M.D. & Guiry, G.M. (2024). AlgaeBase. World-wide electronic publication, National University of Ireland, Galway (taxonomic information republished from AlgaeBase with permission of M.D. Guiry). Cystophora dumosa (Greville ex Sonder) J.Agardh, 1870. Accessed through: World Register of Marine Species at: https://www.marinespecies.org/aphia.php?p=taxdetails&id=708729 on 2024-04-16
Brown macroalgae	Cystophora expansa	Womersley, 1964	Chromista	Ochrophyta	Phaeophyceae	Fucales	Sargassaceae	Cystophora	Guiry, M.D. & Guiry, G.M. (2024). AlgaeBase. World-wide electronic publication, National University of Ireland, Galway (taxonomic information republished from AlgaeBase with permission of M.D. Guiry). Cystophora expansa Womersley, 1964. Accessed through: World Register of Marine Species at: https://www.marinespecies.org/aphia.php?p=taxdetails&id=239169 on 2024-04-16
Brown macroalgae	Cystophora gracilis	Womersley, 1964	Chromista	Ochrophyta	Phaeophyceae	Fucales	Sargassaceae	Cystophora	Guiry, M.D. & Guiry, G.M. (2024). AlgaeBase. World-wide electronic publication, National University of Ireland, Galway (taxonomic information republished from AlgaeBase with permission of M.D. Guiry). Cystophora gracilis Womersley, 1964. Accessed through: World Register of Marine Species at: https://www.marinespecies.org/aphia.php?p=taxdetails&id=374461 on 2024-04-16
Brown macroalgae	Cystophora grevillei	(C.Agardh ex Sonder) J.Agardh, 1848	Chromista	Ochrophyta	Phaeophyceae	Fucales	Sargassaceae	Cystophora	Guiry, M.D. & Guiry, G.M. (2024). AlgaeBase. World-wide electronic publication, National University of Ireland, Galway (taxonomic information republished from AlgaeBase with permission of M.D. Guiry). Cystophora grevillei (C.Agardh ex Sonder) J.Agardh, 1848. Accessed through: World Register of Marine Species at: https://www.marinespecies.org/aphia.php?p=taxdetails&id=239170 on 2024-04-16
Brown macroalgae	Cystophora intermedia	J.Agardh, 1897	Chromista	Ochrophyta	Phaeophyceae	Fucales	Sargassaceae	Cystophora	Guiry, M.D. & Guiry, G.M. (2024). AlgaeBase. World-wide electronic publication, National University of Ireland, Galway (taxonomic information republished from AlgaeBase with permission of M.D. Guiry). Cystophora intermedia J.Agardh, 1897. Accessed through: World Register of Marine Species at: https://www.marinespecies.org/aphia.php?p=taxdetails&id=374879 on 2024-04-16
Brown macroalgae	Cystophora monilifera	J.Agardh, 1848	Chromista	Ochrophyta	Phaeophyceae	Fucales	Sargassaceae	Cystophora	Guiry, M.D. & Guiry, G.M. (2024). AlgaeBase. World-wide electronic publication, National University of Ireland, Galway (taxonomic information republished from AlgaeBase with permission of M.D. Guiry). Cystophora monilifera J.Agardh, 1848. Accessed through: World Register of Marine Species at: https://www.marinespecies.org/aphia.php?p=taxdetails&id=239171 on 2024-04-16
Brown macroalgae	Cystophora moniliformis	(Esper) Womersley & Nizamuddin, 1964	Chromista	Ochrophyta	Phaeophyceae	Fucales	Sargassaceae	Cystophora	Guiry, M.D. & Guiry, G.M. (2024). AlgaeBase. World-wide electronic publication, National University of Ireland, Galway (taxonomic information republished from AlgaeBase with permission of M.D. Guiry). Cystophora moniliformis (Esper) Womersley & Nizamuddin, 1964. Accessed through: World Register of Marine Species at: https://www.marinespecies.org/aphia.php?p=taxdetails&id=239172 on 2024-04-16
Brown macroalgae	Cystophora pectinata	(Greville & C.Agardh ex Sonder) J.Agardh, 1848	Chromista	Ochrophyta	Phaeophyceae	Fucales	Sargassaceae	Cystophora	Guiry, M.D. & Guiry, G.M. (2024). AlgaeBase. World-wide electronic publication, National University of Ireland, Galway (taxonomic information republished from AlgaeBase with permission of M.D. Guiry). Cystophora pectinata (Greville & C.Agardh ex Sonder) J.Agardh, 1848. Accessed through: World Register of Marine Species at: https://www.marinespecies.org/aphia.php?p=taxdetails&id=239173 on 2024-04-…
Brown macroalgae	Cystophora platylobium	(Mertens) J.Agardh, 1848	Chromista	Ochrophyta	Phaeophyceae	Fucales	Sargassaceae	Cystophora	Guiry, M.D. & Guiry, G.M. (2024). AlgaeBase. World-wide electronic publication, National University of Ireland, Galway (taxonomic information republished from AlgaeBase with permission of M.D. Guiry). Cystophora platylobium (Mertens) J.Agardh, 1848. Accessed through: World Register of Marine Species at: https://www.marinespecies.org/aphia.php?p=taxdetails&id=373477 on 2024-04-16
Brown macroalgae	Cystophora polycystidea	Areschoug ex J.Agardh, 1848	Chromista	Ochrophyta	Phaeophyceae	Fucales	Sargassaceae	Cystophora	Guiry, M.D. & Guiry, G.M. (2024). AlgaeBase. World-wide electronic publication, National University of Ireland, Galway (taxonomic information republished from AlgaeBase with permission of M.D. Guiry). Cystophora polycystidea Areschoug ex J.Agardh, 1848. Accessed through: World Register of Marine Species at: https://www.marinespecies.org/aphia.php?p=taxdetails&id=374881 on 2024-04-16
Brown macroalgae	Cystophora racemosa	(Harvey ex Kützing) J.Agardh, 1870	Chromista	Ochrophyta	Phaeophyceae	Fucales	Sargassaceae	Cystophora	Guiry, M.D. & Guiry, G.M. (2024). AlgaeBase. World-wide electronic publication, National University of Ireland, Galway (taxonomic information republished from AlgaeBase with permission of M.D. Guiry). Cystophora racemosa (Harvey ex Kützing) J.Agardh, 1870. Accessed through: World Register of Marine Species at: https://www.marinespecies.org/aphia.php?p=taxdetails&id=239174 on 2024-04-16
Brown macroalgae	Cystophora retorta	(Mertens) J.Agardh, 1848	Chromista	Ochrophyta	Phaeophyceae	Fucales	Sargassaceae	Cystophora	Guiry, M.D. & Guiry, G.M. (2024). AlgaeBase. World-wide electronic publication, National University of Ireland, Galway (taxonomic information republished from AlgaeBase with permission of M.D. Guiry). Cystophora retorta (Mertens) J.Agardh, 1848. Accessed through: World Register of Marine Species at: https://www.marinespecies.org/aphia.php?p=taxdetails&id=239175 on 2024-04-16
Brown macroalgae	Cystophora retroflexa	(Labillardière) J.Agardh, 1848	Chromista	Ochrophyta	Phaeophyceae	Fucales	Sargassaceae	Cystophora	Guiry, M.D. & Guiry, G.M. (2024). AlgaeBase. World-wide electronic publication, National University of Ireland, Galway (taxonomic information republished from AlgaeBase with permission of M.D. Guiry). Cystophora retroflexa (Labillardière) J.Agardh, 1848. Accessed through: World Register of Marine Species at: https://www.marinespecies.org/aphia.php?p=taxdetails&id=239176 on 2024-04-16
Brown macroalgae	Cystophora scalaris	J.Agardh, 1870	Chromista	Ochrophyta	Phaeophyceae	Fucales	Sargassaceae	Cystophora	Guiry, M.D. & Guiry, G.M. (2024). AlgaeBase. World-wide electronic publication, National University of Ireland, Galway (taxonomic information republished from AlgaeBase with permission of M.D. Guiry). Cystophora scalaris J.Agardh, 1870. Accessed through: World Register of Marine Species at: https://www.marinespecies.org/aphia.php?p=taxdetails&id=373478 on 2024-04-16
Brown macroalgae	Cystophora siliquosa	J.Agardh, 1870	Chromista	Ochrophyta	Phaeophyceae	Fucales	Sargassaceae	Cystophora	Guiry, M.D. & Guiry, G.M. (2024). AlgaeBase. World-wide electronic publication, National University of Ireland, Galway (taxonomic information republished from AlgaeBase with permission of M.D. Guiry). Cystophora siliquosa J.Agardh, 1870. Accessed through: World Register of Marine Species at: https://www.marinespecies.org/aphia.php?p=taxdetails&id=239177 on 2024-04-16
Brown macroalgae	Cystophora subfarcinata	(Mertens) J.Agardh, 1848	Chromista	Ochrophyta	Phaeophyceae	Fucales	Sargassaceae	Cystophora	Guiry, M.D. & Guiry, G.M. (2024). AlgaeBase. World-wide electronic publication, National University of Ireland, Galway (taxonomic information republished from AlgaeBase with permission of M.D. Guiry). Cystophora subfarcinata (Mertens) J.Agardh, 1848. Accessed through: World Register of Marine Species at: https://www.marinespecies.org/aphia.php?p=taxdetails&id=239178 on 2024-04-16
Brown macroalgae	Cystophora torulosa	(R.Brown ex Turner) J.Agardh, 1848	Chromista	Ochrophyta	Phaeophyceae	Fucales	Sargassaceae	Cystophora	Guiry, M.D. & Guiry, G.M. (2024). AlgaeBase. World-wide electronic publication, National University of Ireland, Galway (taxonomic information republished from AlgaeBase with permission of M.D. Guiry). Cystophora torulosa (R.Brown ex Turner) J.Agardh, 1848. Accessed through: World Register of Marine Species at: https://www.marinespecies.org/aphia.php?p=taxdetails&id=373323 on 2024-04-16
Brown macroalgae	Cystophora xiphocarpa	Harvey, 1859	Chromista	Ochrophyta	Phaeophyceae	Fucales	Sargassaceae	Cystophora	Guiry, M.D. & Guiry, G.M. (2024). AlgaeBase. World-wide electronic publication, National University of Ireland, Galway (taxonomic information republished from AlgaeBase with permission of M.D. Guiry). Cystophora xiphocarpa Harvey, 1859. Accessed through: World Register of Marine Species at: https://www.marinespecies.org/aphia.php?p=taxdetails&id=374880 on 2024-04-16
Brown macroalgae	Treptacantha abies-marina	(S.G.Gmelin) Kützing, 1843	Chromista	Ochrophyta	Phaeophyceae	Fucales	Sargassaceae	Cystoseira	Guiry, M.D. & Guiry, G.M. (2024). AlgaeBase. World-wide electronic publication, National University of Ireland, Galway (taxonomic information republished from AlgaeBase with permission of M.D. Guiry). Cystoseira abies-marina (S.G.Gmelin) C.Agardh, 1820. Accessed through: World Register of Marine Species at: https://www.marinespecies.org/aphia.php?p=taxdetails&id=145504 on 2024-04-16
Brown macroalgae	Treptacantha algeriensis	(Feldmann) Orellana & Sansón, 2019	Chromista	Ochrophyta	Phaeophyceae	Fucales	Sargassaceae	Cystoseira	Guiry, M.D. & Guiry, G.M. (2024). AlgaeBase. World-wide electronic publication, National University of Ireland, Galway (taxonomic information republished from AlgaeBase with permission of M.D. Guiry). Cystoseira algeriensis Feldmann, 1945. Accessed through: World Register of Marine Species at: https://www.marinespecies.org/aphia.php?p=taxdetails&id=145505 on 2024-04-16
Brown macroalgae	Ericaria amentacea	(C.Agardh) Molinari & Guiry, 2020	Chromista	Ochrophyta	Phaeophyceae	Fucales	Sargassaceae	Cystoseira	Guiry, M.D. & Guiry, G.M. (2024). AlgaeBase. World-wide electronic publication, National University of Ireland, Galway (taxonomic information republished from AlgaeBase with permission of M.D. Guiry). Cystoseira amentacea (C.Agardh) Bory de Saint-Vincent, 1832. Accessed through: World Register of Marine Species at: https://www.marinespecies.org/aphia.php?p=taxdetails&id=145506 on 2024-04-16
Brown macroalgae	Cystoseira amentacea var. stricta	Montagne, 1846	Chromista	Ochrophyta	Phaeophyceae	Fucales	Sargassaceae	Cystoseira	Guiry, M.D. & Guiry, G.M. (2024). AlgaeBase. World-wide electronic publication, National University of Ireland, Galway (taxonomic information republished from AlgaeBase with permission of M.D. Guiry). Cystoseira amentacea var. stricta Montagne, 1846. Accessed through: World Register of Marine Species at: https://www.marinespecies.org/aphia.php?p=taxdetails&id=249680 on 2024-04-16
Brown macroalgae	Gongolaria baccata	(S.G.Gmelin, 1768) Molinari & Guiry, 2020	Chromista	Ochrophyta	Phaeophyceae	Fucales	Sargassaceae	Cystoseira	Guiry, M.D. & Guiry, G.M. (2024). AlgaeBase. World-wide electronic publication, National University of Ireland, Galway (taxonomic information republished from AlgaeBase with permission of M.D. Guiry). Cystoseira baccata (S.G.Gmelin, 1768) P.C.Silva, 1952. Accessed through: World Register of Marine Species at: https://www.marinespecies.org/aphia.php?p=taxdetails&id=145507 on 2024-04-16
Brown macroalgae	Treptacantha barbata	(Stackhouse) Orellana & Sansón, 2019	Chromista	Ochrophyta	Phaeophyceae	Fucales	Sargassaceae	Cystoseira	Guiry, M.D. & Guiry, G.M. (2024). AlgaeBase. World-wide electronic publication, National University of Ireland, Galway (taxonomic information republished from AlgaeBase with permission of M.D. Guiry). Cystoseira barbata (Stackhouse) C.Agardh, 1820. Accessed through: World Register of Marine Species at: https://www.marinespecies.org/aphia.php?p=taxdetails&id=145508 on 2024-04-16
Brown macroalgae	Ericaria brachycarpa	(J.Agardh) Molinari & Guiry, 2020	Chromista	Ochrophyta	Phaeophyceae	Fucales	Sargassaceae	Cystoseira	Guiry, M.D. & Guiry, G.M. (2024). AlgaeBase. World-wide electronic publication, National University of Ireland, Galway (taxonomic information republished from AlgaeBase with permission of M.D. Guiry). Cystoseira brachycarpa J.Agardh, 1896. Accessed through: World Register of Marine Species at: https://www.marinespecies.org/aphia.php?p=taxdetails&id=145510 on 2024-04-16
Brown macroalgae	Cystoseira compressa	(Esper) Gerloff & Nizamuddin, 1975	Chromista	Ochrophyta	Phaeophyceae	Fucales	Sargassaceae	Cystoseira	Guiry, M.D. & Guiry, G.M. (2024). AlgaeBase. World-wide electronic publication, National University of Ireland, Galway (taxonomic information republished from AlgaeBase with permission of M.D. Guiry). Cystoseira compressa (Esper) Gerloff & Nizamuddin, 1975. Accessed through: World Register of Marine Species at: https://www.marinespecies.org/aphia.php?p=taxdetails&id=145511 on 2024-04-16
Brown macroalgae	Cystoseira compressa subsp. pustulata	(Ercegovic) Verlaque, 2015	Chromista	Ochrophyta	Phaeophyceae	Fucales	Sargassaceae	Cystoseira	Guiry, M.D. & Guiry, G.M. (2024). AlgaeBase. World-wide electronic publication, National University of Ireland, Galway (taxonomic information republished from AlgaeBase with permission of M.D. Guiry). Cystoseira compressa subsp. pustulata (Ercegovic) Verlaque, 2015. Accessed through: World Register of Marine Species at: https://www.marinespecies.org/aphia.php?p=taxdetails&id=847100 on 2024-04-16
Brown macroalgae	Cystoseira corniculata	(Turner) Zanardini, 1841	Chromista	Ochrophyta	Phaeophyceae	Fucales	Sargassaceae	Cystoseira	Guiry, M.D. & Guiry, G.M. (2024). AlgaeBase. World-wide electronic publication, National University of Ireland, Galway (taxonomic information republished from AlgaeBase with permission of M.D. Guiry). Cystoseira corniculata (Turner) Zanardini, 1841. Accessed through: World Register of Marine Species at: https://www.marinespecies.org/aphia.php?p=taxdetails&id=145513 on 2024-04-16
Brown macroalgae	Cystoseira crinita	Duby, 1830	Chromista	Ochrophyta	Phaeophyceae	Fucales	Sargassaceae	Cystoseira	Guiry, M.D. & Guiry, G.M. (2024). AlgaeBase. World-wide electronic publication, National University of Ireland, Galway (taxonomic information republished from AlgaeBase with permission of M.D. Guiry). Cystoseira crinita Duby, 1830. Accessed through: World Register of Marine Species at: https://www.marinespecies.org/aphia.php?p=taxdetails&id=145514 on 2024-04-16
Brown macroalgae	Cystoseira crinita f. bosphorica	(Sauvageau) A.D.Zinova & Kalugina, 1974	Chromista	Ochrophyta	Phaeophyceae	Fucales	Sargassaceae	Cystoseira	Guiry, M.D. & Guiry, G.M. (2024). AlgaeBase. World-wide electronic publication, National University of Ireland, Galway (taxonomic information republished from AlgaeBase with permission of M.D. Guiry). Cystoseira crinita f. bosphorica (Sauvageau) A.D.Zinova & Kalugina, 1974. Accessed through: World Register of Marine Species at: https://www.marinespecies.org/aphia.php?p=taxdetails&id=553391 on 202…
Brown macroalgae	Cystoseira crinitophylla	Ercegovic, 1952	Chromista	Ochrophyta	Phaeophyceae	Fucales	Sargassaceae	Cystoseira	Guiry, M.D. & Guiry, G.M. (2024). AlgaeBase. World-wide electronic publication, National University of Ireland, Galway (taxonomic information republished from AlgaeBase with permission of M.D. Guiry). Cystoseira crinitophylla Ercegovic, 1952. Accessed through: World Register of Marine Species at: https://www.marinespecies.org/aphia.php?p=taxdetails&id=145515 on 2024-04-16
Brown macroalgae	Ericaria dubia	(Valiante) Neiva & Serrão, 2022	Chromista	Ochrophyta	Phaeophyceae	Fucales	Sargassaceae	Cystoseira	Guiry, M.D. & Guiry, G.M. (2024). AlgaeBase. World-wide electronic publication, National University of Ireland, Galway (taxonomic information republished from AlgaeBase with permission of M.D. Guiry). Cystoseira dubia Valiante, 1883. Accessed through: World Register of Marine Species at: https://www.marinespecies.org/aphia.php?p=taxdetails&id=145516 on 2024-04-16
Brown macroalgae	Treptacantha elegans	(Sauvageau) Orellana & Sansón, 2019	Chromista	Ochrophyta	Phaeophyceae	Fucales	Sargassaceae	Cystoseira	Guiry, M.D. & Guiry, G.M. (2024). AlgaeBase. World-wide electronic publication, National University of Ireland, Galway (taxonomic information republished from AlgaeBase with permission of M.D. Guiry). Cystoseira elegans Sauvageau, 1912. Accessed through: World Register of Marine Species at: https://www.marinespecies.org/aphia.php?p=taxdetails&id=145517 on 2024-04-16
Brown macroalgae	Cystoseira foeniculacea	(Linnaeus) Greville, 1830	Chromista	Ochrophyta	Phaeophyceae	Fucales	Sargassaceae	Cystoseira	Guiry, M.D. & Guiry, G.M. (2024). AlgaeBase. World-wide electronic publication, National University of Ireland, Galway (taxonomic information republished from AlgaeBase with permission of M.D. Guiry). Cystoseira foeniculacea (Linnaeus) Greville, 1830. Accessed through: World Register of Marine Species at: https://www.marinespecies.org/aphia.php?p=taxdetails&id=145518 on 2024-04-16
Brown macroalgae	Cystoseira humilis	Schousboe ex Kützing, 1860	Chromista	Ochrophyta	Phaeophyceae	Fucales	Sargassaceae	Cystoseira	Guiry, M.D. & Guiry, G.M. (2024). AlgaeBase. World-wide electronic publication, National University of Ireland, Galway (taxonomic information republished from AlgaeBase with permission of M.D. Guiry). Cystoseira humilis Schousboe ex Kützing, 1860. Accessed through: World Register of Marine Species at: https://www.marinespecies.org/aphia.php?p=taxdetails&id=145520 on 2024-04-16
Brown macroalgae	Cystoseira humilis var. myriophylloides	(Sauvageau) J.H.Price & D.M.John, 1978	Chromista	Ochrophyta	Phaeophyceae	Fucales	Sargassaceae	Cystoseira	Guiry, M.D. & Guiry, G.M. (2024). AlgaeBase. World-wide electronic publication, National University of Ireland, Galway (taxonomic information republished from AlgaeBase with permission of M.D. Guiry). Cystoseira humilis var. myriophylloides (Sauvageau) J.H.Price & D.M.John, 1978. Accessed through: World Register of Marine Species at: https://www.marinespecies.org/aphia.php?p=taxdetails&id=295873 …
Brown macroalgae	Treptacantha mauritanica	(Sauvageau) Orellana & Sansón, 2019	Chromista	Ochrophyta	Phaeophyceae	Fucales	Sargassaceae	Cystoseira	Guiry, M.D. & Guiry, G.M. (2024). AlgaeBase. World-wide electronic publication, National University of Ireland, Galway (taxonomic information republished from AlgaeBase with permission of M.D. Guiry). Cystoseira mauritanica Sauvageau, 1911. Accessed through: World Register of Marine Species at: https://www.marinespecies.org/aphia.php?p=taxdetails&id=145523 on 2024-04-16
Brown macroalgae	Ericaria mediterranea	(Sauvageau) Molinari & Guiry, 2020	Chromista	Ochrophyta	Phaeophyceae	Fucales	Sargassaceae	Cystoseira	Guiry, M.D. & Guiry, G.M. (2024). AlgaeBase. World-wide electronic publication, National University of Ireland, Galway (taxonomic information republished from AlgaeBase with permission of M.D. Guiry). Cystoseira mediterranea Sauvageau, 1912. Accessed through: World Register of Marine Species at: https://www.marinespecies.org/aphia.php?p=taxdetails&id=145524 on 2024-04-16
Brown macroalgae	Gongolaria montagnei	(J.Agardh) Kuntze, 1891	Chromista	Ochrophyta	Phaeophyceae	Fucales	Sargassaceae	Cystoseira	Guiry, M.D. & Guiry, G.M. (2024). AlgaeBase. World-wide electronic publication, National University of Ireland, Galway (taxonomic information republished from AlgaeBase with permission of M.D. Guiry). Cystoseira montagnei J.Agardh, 1842. Accessed through: World Register of Marine Species at: https://www.marinespecies.org/aphia.php?p=taxdetails&id=145525 on 2024-04-16
Brown macroalgae	Cystoseira montagnei var. compressa	(Ercegovic) M.Verlaque, A.Blanfuné, C.F.Boudouresque, T.Thibaut & L.N.Sellam, 2017	Chromista	Ochrophyta	Phaeophyceae	Fucales	Sargassaceae	Cystoseira	Guiry, M.D. & Guiry, G.M. (2024). AlgaeBase. World-wide electronic publication, National University of Ireland, Galway (taxonomic information republished from AlgaeBase with permission of M.D. Guiry). Cystoseira montagnei var. compressa (Ercegovic) M.Verlaque, A.Blanfuné, C.F.Boudouresque, T.Thibaut & L.N.Sellam, 2017. Accessed through: World Register of Marine Species at: https://www.marinespeci…
Brown macroalgae	Cystoseira montagnei var. tenuior	(Ercegovic) M.Verlaque, A.Blanfuné, C.F.Boudouresque, T.Thibaut & L.N.Sellam, 2017	Chromista	Ochrophyta	Phaeophyceae	Fucales	Sargassaceae	Cystoseira	Guiry, M.D. & Guiry, G.M. (2024). AlgaeBase. World-wide electronic publication, National University of Ireland, Galway (taxonomic information republished from AlgaeBase with permission of M.D. Guiry). Cystoseira montagnei var. tenuior (Ercegovic) M.Verlaque, A.Blanfuné, C.F.Boudouresque, T.Thibaut & L.N.Sellam, 2017. Accessed through: World Register of Marine Species at: https://www.marinespecies…
Brown macroalgae	Treptacantha nodicaulis	(Withering) Orellana & Sansón, 2019	Chromista	Ochrophyta	Phaeophyceae	Fucales	Sargassaceae	Cystoseira	Guiry, M.D. & Guiry, G.M. (2024). AlgaeBase. World-wide electronic publication, National University of Ireland, Galway (taxonomic information republished from AlgaeBase with permission of M.D. Guiry). Cystoseira nodicaulis (Withering) M.Roberts, 1967. Accessed through: World Register of Marine Species at: https://www.marinespecies.org/aphia.php?p=taxdetails&id=145526 on 2024-04-16
Brown macroalgae	Cystoseira platyclada	Sauvageau, 1912	Chromista	Ochrophyta	Phaeophyceae	Fucales	Sargassaceae	Cystoseira	Guiry, M.D. & Guiry, G.M. (2024). AlgaeBase. World-wide electronic publication, National University of Ireland, Galway (taxonomic information republished from AlgaeBase with permission of M.D. Guiry). Cystoseira platyclada Sauvageau, 1912. Accessed through: World Register of Marine Species at: https://www.marinespecies.org/aphia.php?p=taxdetails&id=145529 on 2024-04-16
Brown macroalgae	Treptacantha sauvageauana	(Hamel) Orellana & Sansón, 2019	Chromista	Ochrophyta	Phaeophyceae	Fucales	Sargassaceae	Cystoseira	Guiry, M.D. & Guiry, G.M. (2024). AlgaeBase. World-wide electronic publication, National University of Ireland, Galway (taxonomic information republished from AlgaeBase with permission of M.D. Guiry). Cystoseira sauvageauana Hamel, 1939. Accessed through: World Register of Marine Species at: https://www.marinespecies.org/aphia.php?p=taxdetails&id=145530 on 2024-04-16
Brown macroalgae	Cystoseira schiffneri	Hamel, 1939	Chromista	Ochrophyta	Phaeophyceae	Fucales	Sargassaceae	Cystoseira	Guiry, M.D. & Guiry, G.M. (2024). AlgaeBase. World-wide electronic publication, National University of Ireland, Galway (taxonomic information republished from AlgaeBase with permission of M.D. Guiry). Cystoseira schiffneri Hamel, 1939. Accessed through: World Register of Marine Species at: https://www.marinespecies.org/aphia.php?p=taxdetails&id=145531 on 2024-04-16
Brown macroalgae	Ericaria sedoides	Neiva & Serrão, 2022	Chromista	Ochrophyta	Phaeophyceae	Fucales	Sargassaceae	Cystoseira	Guiry, M.D. & Guiry, G.M. (2024). AlgaeBase. World-wide electronic publication, National University of Ireland, Galway (taxonomic information republished from AlgaeBase with permission of M.D. Guiry). Cystoseira sedoides C.Agardh, 1820. Accessed through: World Register of Marine Species at: https://www.marinespecies.org/aphia.php?p=taxdetails&id=145532 on 2024-04-16
Brown macroalgae	Cystoseira selaginoides	Naccari, 1828	Chromista	Ochrophyta	Phaeophyceae	Fucales	Sargassaceae	Cystoseira	Guiry, M.D. & Guiry, G.M. (2024). AlgaeBase. World-wide electronic publication, National University of Ireland, Galway (taxonomic information republished from AlgaeBase with permission of M.D. Guiry). Cystoseira selaginoides Naccari, 1828. Accessed through: World Register of Marine Species at: https://www.marinespecies.org/aphia.php?p=taxdetails&id=548040 on 2024-04-16
Brown macroalgae	Treptacantha squarrosa	(De Notaris) Orellana & Sansón, 2019	Chromista	Ochrophyta	Phaeophyceae	Fucales	Sargassaceae	Cystoseira	Guiry, M.D. & Guiry, G.M. (2024). AlgaeBase. World-wide electronic publication, National University of Ireland, Galway (taxonomic information republished from AlgaeBase with permission of M.D. Guiry). Cystoseira squarrosa De Notaris, 1841. Accessed through: World Register of Marine Species at: https://www.marinespecies.org/aphia.php?p=taxdetails&id=145534 on 2024-04-16
Brown macroalgae	Ericaria selaginoides	(Linnaeus) Molinari & Guiry, 2020	Chromista	Ochrophyta	Phaeophyceae	Fucales	Sargassaceae	Cystoseira	Guiry, M.D. & Guiry, G.M. (2024). AlgaeBase. World-wide electronic publication, National University of Ireland, Galway (taxonomic information republished from AlgaeBase with permission of M.D. Guiry). Cystoseira tamariscifolia (Hudson) Papenfuss, 1950. Accessed through: World Register of Marine Species at: https://www.marinespecies.org/aphia.php?p=taxdetails&id=145536 on 2024-04-16
Brown macroalgae	Treptacantha usneoides	(Linnaeus) Orellana & Sansón, 2019	Chromista	Ochrophyta	Phaeophyceae	Fucales	Sargassaceae	Cystoseira	Guiry, M.D. & Guiry, G.M. (2024). AlgaeBase. World-wide electronic publication, National University of Ireland, Galway (taxonomic information republished from AlgaeBase with permission of M.D. Guiry). Cystoseira usneoides (Linnaeus) M.Roberts, 1968. Accessed through: World Register of Marine Species at: https://www.marinespecies.org/aphia.php?p=taxdetails&id=145537 on 2024-04-16
Brown macroalgae	Ericaria zosteroides	(C.Agardh) Molinari & Guiry, 2020	Chromista	Ochrophyta	Phaeophyceae	Fucales	Sargassaceae	Cystoseira	Guiry, M.D. & Guiry, G.M. (2024). AlgaeBase. World-wide electronic publication, National University of Ireland, Galway (taxonomic information republished from AlgaeBase with permission of M.D. Guiry). Cystoseira zosteroides C.Agardh, 1821. Accessed through: World Register of Marine Species at: https://www.marinespecies.org/aphia.php?p=taxdetails&id=145539 on 2024-04-16
Brown macroalgae	Cystosphaera jacquinotii	(Montagne) Skottsberg, 1907	Chromista	Ochrophyta	Phaeophyceae	Fucales	Seirococcaceae	Cystosphaera	Guiry, M.D. & Guiry, G.M. (2024). AlgaeBase. World-wide electronic publication, National University of Ireland, Galway (taxonomic information republished from AlgaeBase with permission of M.D. Guiry). Cystosphaera jacquinotii (Montagne) Skottsberg, 1907. Accessed through: World Register of Marine Species at: https://www.marinespecies.org/aphia.php?p=taxdetails&id=325490 on 2024-04-16
Brown macroalgae	Durvillaea antarctica	(Chamisso) Hariot, 1892	Chromista	Ochrophyta	Phaeophyceae	Fucales	Durvillaeaceae	Durvillaea	Guiry, M.D. & Guiry, G.M. (2024). AlgaeBase. World-wide electronic publication, National University of Ireland, Galway (taxonomic information republished from AlgaeBase with permission of M.D. Guiry). Durvillaea antarctica (Chamisso) Hariot, 1892. Accessed through: World Register of Marine Species at: https://www.marinespecies.org/aphia.php?p=taxdetails&id=373370 on 2024-04-16
Brown macroalgae	Durvillaea chathamensis	C.H.Hay, 1979	Chromista	Ochrophyta	Phaeophyceae	Fucales	Durvillaeaceae	Durvillaea	Guiry, M.D. & Guiry, G.M. (2024). AlgaeBase. World-wide electronic publication, National University of Ireland, Galway (taxonomic information republished from AlgaeBase with permission of M.D. Guiry). Durvillaea chathamensis C.H.Hay, 1979. Accessed through: World Register of Marine Species at: https://www.marinespecies.org/aphia.php?p=taxdetails&id=373471 on 2024-04-16
Brown macroalgae	Durvillaea poha	C.I.Fraser, H.G.Spencer & J.M.Waters, 2012	Chromista	Ochrophyta	Phaeophyceae	Fucales	Durvillaeaceae	Durvillaea	Guiry, M.D. & Guiry, G.M. (2024). AlgaeBase. World-wide electronic publication, National University of Ireland, Galway (taxonomic information republished from AlgaeBase with permission of M.D. Guiry). Durvillaea poha C.I.Fraser, H.G.Spencer & J.M.Waters, 2012. Accessed through: World Register of Marine Species at: https://www.marinespecies.org/aphia.php?p=taxdetails&id=626384 on 2024-04-16
Brown macroalgae	Durvillaea potatorum	(Labillardière) J.E.Areschoug, 1854	Chromista	Ochrophyta	Phaeophyceae	Fucales	Durvillaeaceae	Durvillaea	Guiry, M.D. & Guiry, G.M. (2024). AlgaeBase. World-wide electronic publication, National University of Ireland, Galway (taxonomic information republished from AlgaeBase with permission of M.D. Guiry). Durvillaea potatorum (Labillardière) J.E.Areschoug, 1854. Accessed through: World Register of Marine Species at: https://www.marinespecies.org/aphia.php?p=taxdetails&id=374028 on 2024-04-16
Brown macroalgae	Durvillaea willana	Lindauer, 1949	Chromista	Ochrophyta	Phaeophyceae	Fucales	Durvillaeaceae	Durvillaea	Guiry, M.D. & Guiry, G.M. (2024). AlgaeBase. World-wide electronic publication, National University of Ireland, Galway (taxonomic information republished from AlgaeBase with permission of M.D. Guiry). Durvillaea willana Lindauer, 1949. Accessed through: World Register of Marine Species at: https://www.marinespecies.org/aphia.php?p=taxdetails&id=373397 on 2024-04-16
Brown macroalgae	Egregia menziesii	(Turner) Areschoug, 1876	Chromista	Ochrophyta	Phaeophyceae	Laminariales	Lessoniaceae	Egregia	Guiry, M.D. & Guiry, G.M. (2024). AlgaeBase. World-wide electronic publication, National University of Ireland, Galway (taxonomic information republished from AlgaeBase with permission of M.D. Guiry). Egregia menziesii (Turner) Areschoug, 1876. Accessed through: World Register of Marine Species at: https://www.marinespecies.org/aphia.php?p=taxdetails&id=372502 on 2024-04-16
Brown macroalgae	Fucus ceranoides	Linnaeus, 1753	Chromista	Ochrophyta	Phaeophyceae	Fucales	Fucaceae	Fucus	Guiry, M.D. & Guiry, G.M. (2024). AlgaeBase. World-wide electronic publication, National University of Ireland, Galway (taxonomic information republished from AlgaeBase with permission of M.D. Guiry). Fucus ceranoides Linnaeus, 1753. Accessed through: World Register of Marine Species at: https://www.marinespecies.org/aphia.php?p=taxdetails&id=145542 on 2024-04-16
Brown macroalgae	Fucus cottonii	M.J.Wynne & Magne, 1991	Chromista	Ochrophyta	Phaeophyceae	Fucales	Fucaceae	Fucus	Guiry, M.D. & Guiry, G.M. (2024). AlgaeBase. World-wide electronic publication, National University of Ireland, Galway (taxonomic information republished from AlgaeBase with permission of M.D. Guiry). Fucus cottonii M.J.Wynne & Magne, 1991. Accessed through: World Register of Marine Species at: https://www.marinespecies.org/aphia.php?p=taxdetails&id=371030 on 2024-04-16
Brown macroalgae	Fucus distichus	Linnaeus, 1767	Chromista	Ochrophyta	Phaeophyceae	Fucales	Fucaceae	Fucus	Guiry, M.D. & Guiry, G.M. (2024). AlgaeBase. World-wide electronic publication, National University of Ireland, Galway (taxonomic information republished from AlgaeBase with permission of M.D. Guiry). Fucus distichus Linnaeus, 1767. Accessed through: World Register of Marine Species at: https://www.marinespecies.org/aphia.php?p=taxdetails&id=145544 on 2024-04-16
Brown macroalgae	Fucus distichus subsp. anceps	(Harvey & Ward ex Carruthers) H.T.Powell, 1957	Chromista	Ochrophyta	Phaeophyceae	Fucales	Fucaceae	Fucus	Guiry, M.D. & Guiry, G.M. (2024). AlgaeBase. World-wide electronic publication, National University of Ireland, Galway (taxonomic information republished from AlgaeBase with permission of M.D. Guiry). Fucus distichus subsp. anceps (Harvey & Ward ex Carruthers) H.T.Powell, 1957. Accessed through: World Register of Marine Species at: https://www.marinespecies.org/aphia.php?p=taxdetails&id=249685 on…
Brown macroalgae	Fucus distichus subsp. edentatus	(Bachelot Pylaie) H.T.Powell, 1957	Chromista	Ochrophyta	Phaeophyceae	Fucales	Fucaceae	Fucus	Guiry, M.D. & Guiry, G.M. (2024). AlgaeBase. World-wide electronic publication, National University of Ireland, Galway (taxonomic information republished from AlgaeBase with permission of M.D. Guiry). Fucus distichus subsp. edentatus (Bachelot Pylaie) H.T.Powell, 1957. Accessed through: World Register of Marine Species at: https://www.marinespecies.org/aphia.php?p=taxdetails&id=249684 on 2024-04-…
Brown macroalgae	Fucus distichus subsp. evanescens	(C.Agardh) H.T.Powell, 1957	Chromista	Ochrophyta	Phaeophyceae	Fucales	Fucaceae	Fucus	Guiry, M.D. & Guiry, G.M. (2024). AlgaeBase. World-wide electronic publication, National University of Ireland, Galway (taxonomic information republished from AlgaeBase with permission of M.D. Guiry). Fucus distichus subsp. evanescens (C.Agardh) H.T.Powell, 1957. Accessed through: World Register of Marine Species at: https://www.marinespecies.org/aphia.php?p=taxdetails&id=292672 on 2024-04-16
Brown macroalgae			Chromista	Ochrophyta	Phaeophyceae	Fucales	Fucaceae	Fucus	Guiry, M.D. & Guiry, G.M. (2024). AlgaeBase. World-wide electronic publication, National University of Ireland, Galway (taxonomic information republished from AlgaeBase with permission of M.D. Guiry). Fucus filiformis S.G.Gmelin, 1768. Accessed through: World Register of Marine Species at: https://www.marinespecies.org/aphia.php?p=taxdetails&id=239236 on 2024-04-16
Brown macroalgae	Fucus radicans	L.Bergström & L.Kautsky, 2005	Chromista	Ochrophyta	Phaeophyceae	Fucales	Fucaceae	Fucus	Guiry, M.D. & Guiry, G.M. (2024). AlgaeBase. World-wide electronic publication, National University of Ireland, Galway (taxonomic information republished from AlgaeBase with permission of M.D. Guiry). Fucus radicans L.Bergström & L.Kautsky, 2005. Accessed through: World Register of Marine Species at: https://www.marinespecies.org/aphia.php?p=taxdetails&id=235808 on 2024-04-16
Brown macroalgae	Fucus serratus	Linnaeus, 1753	Chromista	Ochrophyta	Phaeophyceae	Fucales	Fucaceae	Fucus	Guiry, M.D. & Guiry, G.M. (2024). AlgaeBase. World-wide electronic publication, National University of Ireland, Galway (taxonomic information republished from AlgaeBase with permission of M.D. Guiry). Fucus serratus Linnaeus, 1753. Accessed through: World Register of Marine Species at: https://www.marinespecies.org/aphia.php?p=taxdetails&id=145546 on 2024-04-16
Brown macroalgae	Fucus spiralis	Linnaeus, 1753	Chromista	Ochrophyta	Phaeophyceae	Fucales	Fucaceae	Fucus	Guiry, M.D. & Guiry, G.M. (2024). AlgaeBase. World-wide electronic publication, National University of Ireland, Galway (taxonomic information republished from AlgaeBase with permission of M.D. Guiry). Fucus spiralis Linnaeus, 1753. Accessed through: World Register of Marine Species at: https://www.marinespecies.org/aphia.php?p=taxdetails&id=145547 on 2024-04-16
Brown macroalgae	Fucus spiralis var. lutarius	(Kützing) Sauvageau, 1908	Chromista	Ochrophyta	Phaeophyceae	Fucales	Fucaceae	Fucus	Guiry, M.D. & Guiry, G.M. (2024). AlgaeBase. World-wide electronic publication, National University of Ireland, Galway (taxonomic information republished from AlgaeBase with permission of M.D. Guiry). Fucus spiralis var. lutarius (Kützing) Sauvageau, 1908. Accessed through: World Register of Marine Species at: https://www.marinespecies.org/aphia.php?p=taxdetails&id=1313314 on 2024-04-16
Brown macroalgae	Fucus vesiculosus	Linnaeus, 1753	Chromista	Ochrophyta	Phaeophyceae	Fucales	Fucaceae	Fucus	Guiry, M.D. & Guiry, G.M. (2024). AlgaeBase. World-wide electronic publication, National University of Ireland, Galway (taxonomic information republished from AlgaeBase with permission of M.D. Guiry). Fucus vesiculosus Linnaeus, 1753. Accessed through: World Register of Marine Species at: https://www.marinespecies.org/aphia.php?p=taxdetails&id=145548 on 2024-04-16
Brown macroalgae	Fucus vesiculosus f. mytili	(Nienburg) Mathieson & Dawes, 2017	Chromista	Ochrophyta	Phaeophyceae	Fucales	Fucaceae	Fucus	Guiry, M.D. & Guiry, G.M. (2024). AlgaeBase. World-wide electronic publication, National University of Ireland, Galway (taxonomic information republished from AlgaeBase with permission of M.D. Guiry). Fucus vesiculosus f. mytili (Nienburg) Mathieson & Dawes, 2017. Accessed through: World Register of Marine Species at: https://www.marinespecies.org/aphia.php?p=taxdetails&id=1309840 on 2024-04-16
Brown macroalgae	Fucus vesiculosus f. volubilis	(Goodenough & Woodward) A.C.Mathieson & Dawes, 2017	Chromista	Ochrophyta	Phaeophyceae	Fucales	Fucaceae	Fucus	Guiry, M.D. & Guiry, G.M. (2024). AlgaeBase. World-wide electronic publication, National University of Ireland, Galway (taxonomic information republished from AlgaeBase with permission of M.D. Guiry). Fucus vesiculosus f. volubilis (Goodenough & Woodward) A.C.Mathieson & Dawes, 2017. Accessed through: World Register of Marine Species at: https://www.marinespecies.org/aphia.php?p=taxdetails&id=130…
Brown macroalgae	Fucus vesiculosus var. linearis	(Hudson) Kützing, 1849	Chromista	Ochrophyta	Phaeophyceae	Fucales	Fucaceae	Fucus	Guiry, M.D. & Guiry, G.M. (2024). AlgaeBase. World-wide electronic publication, National University of Ireland, Galway (taxonomic information republished from AlgaeBase with permission of M.D. Guiry). Fucus vesiculosus var. linearis (Hudson) Kützing, 1849. Accessed through: World Register of Marine Species at: https://www.marinespecies.org/aphia.php?p=taxdetails&id=162548 on 2024-04-16
Brown macroalgae	Fucus virsoides	J.Agardh, 1868	Chromista	Ochrophyta	Phaeophyceae	Fucales	Fucaceae	Fucus	Guiry, M.D. & Guiry, G.M. (2024). AlgaeBase. World-wide electronic publication, National University of Ireland, Galway (taxonomic information republished from AlgaeBase with permission of M.D. Guiry). Fucus virsoides J.Agardh, 1868. Accessed through: World Register of Marine Species at: https://www.marinespecies.org/aphia.php?p=taxdetails&id=145549 on 2024-04-16
Brown macroalgae	Halidrys siliquosa	(Linnaeus) Lyngbye, 1819	Chromista	Ochrophyta	Phaeophyceae	Fucales	Sargassaceae	Halidrys	Guiry, M.D. & Guiry, G.M. (2024). AlgaeBase. World-wide electronic publication, National University of Ireland, Galway (taxonomic information republished from AlgaeBase with permission of M.D. Guiry). Halidrys siliquosa (Linnaeus) Lyngbye, 1819. Accessed through: World Register of Marine Species at: https://www.marinespecies.org/aphia.php?p=taxdetails&id=145540 on 2024-04-16
Brown macroalgae	Himanthalia elongata	(Linnaeus) S.F.Gray, 1821	Chromista	Ochrophyta	Phaeophyceae	Fucales	Himanthaliaceae	Himanthalia	Guiry, M.D. & Guiry, G.M. (2024). AlgaeBase. World-wide electronic publication, National University of Ireland, Galway (taxonomic information republished from AlgaeBase with permission of M.D. Guiry). Himanthalia elongata (Linnaeus) S.F.Gray, 1821. Accessed through: World Register of Marine Species at: https://www.marinespecies.org/aphia.php?p=taxdetails&id=145551 on 2024-04-16
Brown macroalgae	Hormophysa cuneiformis	(J.F.Gmelin) P.C.Silva, 1987	Chromista	Ochrophyta	Phaeophyceae	Fucales	Sargassaceae	Hormophysa	Guiry, M.D. & Guiry, G.M. (2024). AlgaeBase. World-wide electronic publication, National University of Ireland, Galway (taxonomic information republished from AlgaeBase with permission of M.D. Guiry). Hormophysa cuneiformis (J.F.Gmelin) P.C.Silva, 1987. Accessed through: World Register of Marine Species at: https://www.marinespecies.org/aphia.php?p=taxdetails&id=372019 on 2024-04-16
Brown macroalgae	Hormosira banksii	(Turner) Decaisne, 1842	Chromista	Ochrophyta	Phaeophyceae	Fucales	Hormosiraceae	Hormosira	Guiry, M.D. & Guiry, G.M. (2024). AlgaeBase. World-wide electronic publication, National University of Ireland, Galway (taxonomic information republished from AlgaeBase with permission of M.D. Guiry). Hormosira banksii (Turner) Decaisne, 1842. Accessed through: World Register of Marine Species at: https://www.marinespecies.org/aphia.php?p=taxdetails&id=373322 on 2024-04-16
Brown macroalgae	Landsburgia quercifolia	Harvey, 1855	Chromista	Ochrophyta	Phaeophyceae	Fucales	Sargassaceae	Landsburgia	Guiry, M.D. & Guiry, G.M. (2024). AlgaeBase. World-wide electronic publication, National University of Ireland, Galway (taxonomic information republished from AlgaeBase with permission of M.D. Guiry). Landsburgia quercifolia Harvey, 1855. Accessed through: World Register of Marine Species at: https://www.marinespecies.org/aphia.php?p=taxdetails&id=373376 on 2024-04-16
Brown macroalgae	Marginariella boryana	(A.Richard) Tandy, 1936	Chromista	Ochrophyta	Phaeophyceae	Fucales	Seirococcaceae	Marginariella	Guiry, M.D. & Guiry, G.M. (2024). AlgaeBase. World-wide electronic publication, National University of Ireland, Galway (taxonomic information republished from AlgaeBase with permission of M.D. Guiry). Marginariella boryana (A.Richard) Tandy, 1936. Accessed through: World Register of Marine Species at: https://www.marinespecies.org/aphia.php?p=taxdetails&id=373474 on 2024-04-16
Brown macroalgae	Marginariella urvilliana	(A.Richard) Tandy, 1936	Chromista	Ochrophyta	Phaeophyceae	Fucales	Seirococcaceae	Marginariella	Guiry, M.D. & Guiry, G.M. (2024). AlgaeBase. World-wide electronic publication, National University of Ireland, Galway (taxonomic information republished from AlgaeBase with permission of M.D. Guiry). Marginariella urvilliana (A.Richard) Tandy, 1936. Accessed through: World Register of Marine Species at: https://www.marinespecies.org/aphia.php?p=taxdetails&id=373473 on 2024-04-16
Brown macroalgae	Myagropsis myagroides	(Mertens ex Turner) Fensholt, 1955	Chromista	Ochrophyta	Phaeophyceae	Fucales	Sargassaceae	Myagropsis	Guiry, M.D. & Guiry, G.M. (2024). AlgaeBase. World-wide electronic publication, National University of Ireland, Galway (taxonomic information republished from AlgaeBase with permission of M.D. Guiry). Myagropsis myagroides (Mertens ex Turner) Fensholt, 1955. Accessed through: World Register of Marine Species at: https://www.marinespecies.org/aphia.php?p=taxdetails&id=372020 on 2024-04-16
Brown macroalgae	Myriodesma calophyllum	J.Agardh, 1894	Chromista	Ochrophyta	Phaeophyceae	Fucales	Sargassaceae	Myriodesma	Guiry, M.D. & Guiry, G.M. (2024). AlgaeBase. World-wide electronic publication, National University of Ireland, Galway (taxonomic information republished from AlgaeBase with permission of M.D. Guiry). Myriodesma calophyllum J.Agardh, 1894. Accessed through: World Register of Marine Species at: https://www.marinespecies.org/aphia.php?p=taxdetails&id=374887 on 2024-04-16
Brown macroalgae	Myriodesma integrifolium	Harvey, 1859	Chromista	Ochrophyta	Phaeophyceae	Fucales	Sargassaceae	Myriodesma	Guiry, M.D. & Guiry, G.M. (2024). AlgaeBase. World-wide electronic publication, National University of Ireland, Galway (taxonomic information republished from AlgaeBase with permission of M.D. Guiry). Myriodesma integrifolium Harvey, 1859. Accessed through: World Register of Marine Species at: https://www.marinespecies.org/aphia.php?p=taxdetails&id=374466 on 2024-04-16
Brown macroalgae	Myriodesma leptophyllum	J.Agardh, 1890	Chromista	Ochrophyta	Phaeophyceae	Fucales	Sargassaceae	Myriodesma	Guiry, M.D. & Guiry, G.M. (2024). AlgaeBase. World-wide electronic publication, National University of Ireland, Galway (taxonomic information republished from AlgaeBase with permission of M.D. Guiry). Myriodesma leptophyllum J.Agardh, 1890. Accessed through: World Register of Marine Species at: https://www.marinespecies.org/aphia.php?p=taxdetails&id=374884 on 2024-04-16
Brown macroalgae	Myriodesma tuberosum	J.Agardh, 1894	Chromista	Ochrophyta	Phaeophyceae	Fucales	Sargassaceae	Myriodesma	Guiry, M.D. & Guiry, G.M. (2024). AlgaeBase. World-wide electronic publication, National University of Ireland, Galway (taxonomic information republished from AlgaeBase with permission of M.D. Guiry). Myriodesma tuberosum J.Agardh, 1894. Accessed through: World Register of Marine Species at: https://www.marinespecies.org/aphia.php?p=taxdetails&id=374886 on 2024-04-16
Brown macroalgae	Nizamuddinia zanardinii	(Schiffner) P.C.Silva, 1996	Chromista	Ochrophyta	Phaeophyceae	Fucales	Sargassaceae	Nizamuddinia	Guiry, M.D. & Guiry, G.M. (2024). AlgaeBase. World-wide electronic publication, National University of Ireland, Galway (taxonomic information republished from AlgaeBase with permission of M.D. Guiry). Nizamuddinia zanardinii (Schiffner) P.C.Silva, 1996. Accessed through: World Register of Marine Species at: https://www.marinespecies.org/aphia.php?p=taxdetails&id=374472 on 2024-04-16
Brown macroalgae	Notheia anomala	Harvey & J.W.Bailey, 1851	Chromista	Ochrophyta	Phaeophyceae	Fucales	Notheiaceae	Notheia	Guiry, M.D. & Guiry, G.M. (2024). AlgaeBase. World-wide electronic publication, National University of Ireland, Galway (taxonomic information republished from AlgaeBase with permission of M.D. Guiry). Notheia anomala Harvey & J.W.Bailey, 1851. Accessed through: World Register of Marine Species at: https://www.marinespecies.org/aphia.php?p=taxdetails&id=373348 on 2024-04-16
Brown macroalgae	Oerstedtia scalaris	(Suhr) Jensen, 1974	Chromista	Ochrophyta	Phaeophyceae	Fucales	Sargassaceae	Oerstedtia	Guiry, M.D. & Guiry, G.M. (2024). AlgaeBase. World-wide electronic publication, National University of Ireland, Galway (taxonomic information republished from AlgaeBase with permission of M.D. Guiry). Oerstedtia scalaris (Suhr) Jensen, 1974. Accessed through: World Register of Marine Species at: https://www.marinespecies.org/aphia.php?p=taxdetails&id=214356 on 2024-04-16
Brown macroalgae	Pelvetia canaliculata	(Linnaeus) Decaisne & Thuret, 1845	Chromista	Ochrophyta	Phaeophyceae	Fucales	Fucaceae	Pelvetia	Guiry, M.D. & Guiry, G.M. (2024). AlgaeBase. World-wide electronic publication, National University of Ireland, Galway (taxonomic information republished from AlgaeBase with permission of M.D. Guiry). Pelvetia canaliculata (Linnaeus) Decaisne & Thuret, 1845. Accessed through: World Register of Marine Species at: https://www.marinespecies.org/aphia.php?p=taxdetails&id=145550 on 2024-04-16
Brown macroalgae	Pelvetiopsis californica	(P.C.Silva) Neiva, Raimondi, G.A.Pearson & Serrão, 2017	Chromista	Ochrophyta	Phaeophyceae	Fucales	Fucaceae	Pelvetiopsis	Guiry, M.D. & Guiry, G.M. (2024). AlgaeBase. World-wide electronic publication, National University of Ireland, Galway (taxonomic information republished from AlgaeBase with permission of M.D. Guiry). Pelvetiopsis californica (P.C.Silva) Neiva, Raimondi, G.A.Pearson & Serrão, 2017. Accessed through: World Register of Marine Species at: https://www.marinespecies.org/aphia.php?p=taxdetails&id=13135…
Brown macroalgae	Pelvetiopsis limitata	(Setchell) N.L.Gardner, 1910	Chromista	Ochrophyta	Phaeophyceae	Fucales	Fucaceae	Pelvetiopsis	Guiry, M.D. & Guiry, G.M. (2024). AlgaeBase. World-wide electronic publication, National University of Ireland, Galway (taxonomic information republished from AlgaeBase with permission of M.D. Guiry). Pelvetiopsis limitata (Setchell) N.L.Gardner, 1910. Accessed through: World Register of Marine Species at: https://www.marinespecies.org/aphia.php?p=taxdetails&id=372511 on 2024-04-16
Brown macroalgae	Phyllospora comosa	(Labillardière) C.Agardh, 1839	Chromista	Ochrophyta	Phaeophyceae	Fucales	Seirococcaceae	Phyllospora	Guiry, M.D. & Guiry, G.M. (2024). AlgaeBase. World-wide electronic publication, National University of Ireland, Galway (taxonomic information republished from AlgaeBase with permission of M.D. Guiry). Phyllospora comosa (Labillardière) C.Agardh, 1839. Accessed through: World Register of Marine Species at: https://www.marinespecies.org/aphia.php?p=taxdetails&id=374788 on 2024-04-16
Brown macroalgae	Phyllotricha decipiens	(R.Brown ex Turner) R.R.M.Dixon & Huisman, 2012	Chromista	Ochrophyta	Phaeophyceae	Fucales	Sargassaceae	Phyllotricha	Guiry, M.D. & Guiry, G.M. (2024). AlgaeBase. World-wide electronic publication, National University of Ireland, Galway (taxonomic information republished from AlgaeBase with permission of M.D. Guiry). Phyllotricha decipiens (R.Brown ex Turner) R.R.M.Dixon & Huisman, 2012. Accessed through: World Register of Marine Species at: https://www.marinespecies.org/aphia.php?p=taxdetails&id=836928 on 2024-…
Brown macroalgae	Phyllotricha varians	(Sonder) R.R.M.Dixon & Huisman, 2012	Chromista	Ochrophyta	Phaeophyceae	Fucales	Sargassaceae	Phyllotricha	Guiry, M.D. & Guiry, G.M. (2024). AlgaeBase. World-wide electronic publication, National University of Ireland, Galway (taxonomic information republished from AlgaeBase with permission of M.D. Guiry). Phyllotricha varians (Sonder) R.R.M.Dixon & Huisman, 2012. Accessed through: World Register of Marine Species at: https://www.marinespecies.org/aphia.php?p=taxdetails&id=837700 on 2024-04-16
Brown macroalgae	Phyllotricha verruculosa	(C.Agardh) R.R.M.Dixon & Huisman, 2012	Chromista	Ochrophyta	Phaeophyceae	Fucales	Sargassaceae	Phyllotricha	Guiry, M.D. & Guiry, G.M. (2024). AlgaeBase. World-wide electronic publication, National University of Ireland, Galway (taxonomic information republished from AlgaeBase with permission of M.D. Guiry). Phyllotricha verruculosa (C.Agardh) R.R.M.Dixon & Huisman, 2012. Accessed through: World Register of Marine Species at: https://www.marinespecies.org/aphia.php?p=taxdetails&id=837699 on 2024-04-16
Brown macroalgae	Platythalia angustifolia	Sonder, 1845	Chromista	Ochrophyta	Phaeophyceae	Fucales	Sargassaceae	Platythalia	Guiry, M.D. & Guiry, G.M. (2024). AlgaeBase. World-wide electronic publication, National University of Ireland, Galway (taxonomic information republished from AlgaeBase with permission of M.D. Guiry). Platythalia angustifolia Sonder, 1845. Accessed through: World Register of Marine Species at: https://www.marinespecies.org/aphia.php?p=taxdetails&id=374470 on 2024-04-16
Brown macroalgae	Platythalia quercifolia	(R.Brown ex Turner) Sonder, 1848	Chromista	Ochrophyta	Phaeophyceae	Fucales	Sargassaceae	Platythalia	Guiry, M.D. & Guiry, G.M. (2024). AlgaeBase. World-wide electronic publication, National University of Ireland, Galway (taxonomic information republished from AlgaeBase with permission of M.D. Guiry). Platythalia quercifolia (R.Brown ex Turner) Sonder, 1848. Accessed through: World Register of Marine Species at: https://www.marinespecies.org/aphia.php?p=taxdetails&id=374471 on 2024-04-16
Brown macroalgae	Polycladia indica	(Thivy & Doshi) Draisma, Ballesteros, F.Rousseau & T.Thibaut, 2010	Chromista	Ochrophyta	Phaeophyceae	Fucales	Sargassaceae	Polycladia	Guiry, M.D. & Guiry, G.M. (2024). AlgaeBase. World-wide electronic publication, National University of Ireland, Galway (taxonomic information republished from AlgaeBase with permission of M.D. Guiry). Polycladia indica (Thivy & Doshi) Draisma, Ballesteros, F.Rousseau & T.Thibaut, 2010. Accessed through: World Register of Marine Species at: https://www.marinespecies.org/aphia.php?p=taxdetails&id=6…
Brown macroalgae	Polycladia myrica	(S.G.Gmelin) Draima, Ballesteros, F.Rousseau & T.Thibaut, 2010	Chromista	Ochrophyta	Phaeophyceae	Fucales	Sargassaceae	Polycladia	Guiry, M.D. & Guiry, G.M. (2024). AlgaeBase. World-wide electronic publication, National University of Ireland, Galway (taxonomic information republished from AlgaeBase with permission of M.D. Guiry). Polycladia myrica (S.G.Gmelin) Draima, Ballesteros, F.Rousseau & T.Thibaut, 2010. Accessed through: World Register of Marine Species at: https://www.marinespecies.org/aphia.php?p=taxdetails&id=62431…
Brown macroalgae	Sargassopsis decurrens	(R.Brown ex Turner) Trevisan, 1843	Chromista	Ochrophyta	Phaeophyceae	Fucales	Sargassaceae	Sargassopsis	Guiry, M.D. & Guiry, G.M. (2024). AlgaeBase. World-wide electronic publication, National University of Ireland, Galway (taxonomic information republished from AlgaeBase with permission of M.D. Guiry). Sargassopsis decurrens (R.Brown ex Turner) Trevisan, 1843. Accessed through: World Register of Marine Species at: https://www.marinespecies.org/aphia.php?p=taxdetails&id=623861 on 2024-04-16
Brown macroalgae	Sargassopsis heteromorphum	(J.Agardh) R.R.M.Dixon & Huisman, 2012	Chromista	Ochrophyta	Phaeophyceae	Fucales	Sargassaceae	Sargassopsis	Guiry, M.D. & Guiry, G.M. (2024). AlgaeBase. World-wide electronic publication, National University of Ireland, Galway (taxonomic information republished from AlgaeBase with permission of M.D. Guiry). Sargassopsis heteromorphum (J.Agardh) R.R.M.Dixon & Huisman, 2012. Accessed through: World Register of Marine Species at: https://www.marinespecies.org/aphia.php?p=taxdetails&id=837698 on 2024-04-16
Brown macroalgae	Sargassum acinacifolium	Setchell & N.L.Gardner, 1924	Chromista	Ochrophyta	Phaeophyceae	Fucales	Sargassaceae	Sargassum	Guiry, M.D. & Guiry, G.M. (2024). AlgaeBase. World-wide electronic publication, National University of Ireland, Galway (taxonomic information republished from AlgaeBase with permission of M.D. Guiry). Sargassum acinacifolium Setchell & N.L.Gardner, 1924. Accessed through: World Register of Marine Species at: https://www.marinespecies.org/aphia.php?p=taxdetails&id=375406 on 2024-04-16
Brown macroalgae	Sargassum acinaciforme	Montagne, 1850	Chromista	Ochrophyta	Phaeophyceae	Fucales	Sargassaceae	Sargassum	Guiry, M.D. & Guiry, G.M. (2024). AlgaeBase. World-wide electronic publication, National University of Ireland, Galway (taxonomic information republished from AlgaeBase with permission of M.D. Guiry). Sargassum acinaciforme Montagne, 1850. Accessed through: World Register of Marine Species at: https://www.marinespecies.org/aphia.php?p=taxdetails&id=240492 on 2024-04-16
Brown macroalgae	Sargassum acinarium	(Linnaeus) Setchell, 1933	Chromista	Ochrophyta	Phaeophyceae	Fucales	Sargassaceae	Sargassum	Guiry, M.D. & Guiry, G.M. (2024). AlgaeBase. World-wide electronic publication, National University of Ireland, Galway (taxonomic information republished from AlgaeBase with permission of M.D. Guiry). Sargassum acinarium (Linnaeus) Setchell, 1933. Accessed through: World Register of Marine Species at: https://www.marinespecies.org/aphia.php?p=taxdetails&id=145552 on 2024-04-16
Brown macroalgae	Sargassum agardhianum	Farlow, 1889	Chromista	Ochrophyta	Phaeophyceae	Fucales	Sargassaceae	Sargassum	Guiry, M.D. & Guiry, G.M. (2024). AlgaeBase. World-wide electronic publication, National University of Ireland, Galway (taxonomic information republished from AlgaeBase with permission of M.D. Guiry). Sargassum agardhianum Farlow, 1889. Accessed through: World Register of Marine Species at: https://www.marinespecies.org/aphia.php?p=taxdetails&id=494906 on 2024-04-16
Brown macroalgae	Sargassum amaliae	Grunow, 1874	Chromista	Ochrophyta	Phaeophyceae	Fucales	Sargassaceae	Sargassum	Guiry, M.D. & Guiry, G.M. (2024). AlgaeBase. World-wide electronic publication, National University of Ireland, Galway (taxonomic information republished from AlgaeBase with permission of M.D. Guiry). Sargassum amaliae Grunow, 1874. Accessed through: World Register of Marine Species at: https://www.marinespecies.org/aphia.php?p=taxdetails&id=374620 on 2024-04-16
Brown macroalgae	Sargassum angustifolium	C.Agardh, 1820	Chromista	Ochrophyta	Phaeophyceae	Fucales	Sargassaceae	Sargassum	Guiry, M.D. & Guiry, G.M. (2024). AlgaeBase. World-wide electronic publication, National University of Ireland, Galway (taxonomic information republished from AlgaeBase with permission of M.D. Guiry). Sargassum angustifolium C.Agardh, 1820. Accessed through: World Register of Marine Species at: https://www.marinespecies.org/aphia.php?p=taxdetails&id=494844 on 2024-04-16
Brown macroalgae	Sargassum aquifolium	(Turner) C.Agardh, 1820	Chromista	Ochrophyta	Phaeophyceae	Fucales	Sargassaceae	Sargassum	Guiry, M.D. & Guiry, G.M. (2024). AlgaeBase. World-wide electronic publication, National University of Ireland, Galway (taxonomic information republished from AlgaeBase with permission of M.D. Guiry). Sargassum aquifolium (Turner) C.Agardh, 1820. Accessed through: World Register of Marine Species at: https://www.marinespecies.org/aphia.php?p=taxdetails&id=211988 on 2024-04-16
Brown macroalgae	Sargassum asperifolium	Hering & G.Martens ex J.Agardh, 1848	Chromista	Ochrophyta	Phaeophyceae	Fucales	Sargassaceae	Sargassum	Guiry, M.D. & Guiry, G.M. (2024). AlgaeBase. World-wide electronic publication, National University of Ireland, Galway (taxonomic information republished from AlgaeBase with permission of M.D. Guiry). Sargassum asperifolium Hering & G.Martens ex J.Agardh, 1848. Accessed through: World Register of Marine Species at: https://www.marinespecies.org/aphia.php?p=taxdetails&id=495037 on 2024-04-16
Brown macroalgae	Sargassum assimile	Harvey, 1860	Chromista	Ochrophyta	Phaeophyceae	Fucales	Sargassaceae	Sargassum	Guiry, M.D. & Guiry, G.M. (2024). AlgaeBase. World-wide electronic publication, National University of Ireland, Galway (taxonomic information republished from AlgaeBase with permission of M.D. Guiry). Sargassum assimile Harvey, 1860. Accessed through: World Register of Marine Species at: https://www.marinespecies.org/aphia.php?p=taxdetails&id=494845 on 2024-04-16
Brown macroalgae	Sargassum autumnale	Yoshida, 1983	Chromista	Ochrophyta	Phaeophyceae	Fucales	Sargassaceae	Sargassum	Guiry, M.D. & Guiry, G.M. (2024). AlgaeBase. World-wide electronic publication, National University of Ireland, Galway (taxonomic information republished from AlgaeBase with permission of M.D. Guiry). Sargassum autumnale Yoshida, 1983. Accessed through: World Register of Marine Species at: https://www.marinespecies.org/aphia.php?p=taxdetails&id=494846 on 2024-04-16
Brown macroalgae	Sargassum baccularia	(Mertens) C.Agardh, 1824	Chromista	Ochrophyta	Phaeophyceae	Fucales	Sargassaceae	Sargassum	Guiry, M.D. & Guiry, G.M. (2024). AlgaeBase. World-wide electronic publication, National University of Ireland, Galway (taxonomic information republished from AlgaeBase with permission of M.D. Guiry). Sargassum baccularia (Mertens) C.Agardh, 1824. Accessed through: World Register of Marine Species at: https://www.marinespecies.org/aphia.php?p=taxdetails&id=495002 on 2024-04-16
Brown macroalgae	Sargassum bermudense	Grunow, 1916	Chromista	Ochrophyta	Phaeophyceae	Fucales	Sargassaceae	Sargassum	Guiry, M.D. & Guiry, G.M. (2024). AlgaeBase. World-wide electronic publication, National University of Ireland, Galway (taxonomic information republished from AlgaeBase with permission of M.D. Guiry). Sargassum bermudense Grunow, 1916. Accessed through: World Register of Marine Species at: https://www.marinespecies.org/aphia.php?p=taxdetails&id=373199 on 2024-04-16
Brown macroalgae	Sargassum boveanum	J.Agardh, 1848	Chromista	Ochrophyta	Phaeophyceae	Fucales	Sargassaceae	Sargassum	Guiry, M.D. & Guiry, G.M. (2024). AlgaeBase. World-wide electronic publication, National University of Ireland, Galway (taxonomic information republished from AlgaeBase with permission of M.D. Guiry). Sargassum boveanum J.Agardh, 1848. Accessed through: World Register of Marine Species at: https://www.marinespecies.org/aphia.php?p=taxdetails&id=211983 on 2024-04-16
Brown macroalgae	Sargassum herporhizum	Setchell & N.L.Gardner, 1924	Chromista	Ochrophyta	Phaeophyceae	Fucales	Sargassaceae	Sargassum	Guiry, M.D. & Guiry, G.M. (2024). AlgaeBase. World-wide electronic publication, National University of Ireland, Galway (taxonomic information republished from AlgaeBase with permission of M.D. Guiry). Sargassum brandegeei Setchell & N.L.Gardner, 1924. Accessed through: World Register of Marine Species at: https://www.marinespecies.org/aphia.php?p=taxdetails&id=375413 on 2024-04-16
Brown macroalgae	Sargassum buxifolium	(Chauvin) M.J.Wynne, 2011	Chromista	Ochrophyta	Phaeophyceae	Fucales	Sargassaceae	Sargassum	Guiry, M.D. & Guiry, G.M. (2024). AlgaeBase. World-wide electronic publication, National University of Ireland, Galway (taxonomic information republished from AlgaeBase with permission of M.D. Guiry). Sargassum buxifolium (Chauvin) M.J.Wynne, 2011. Accessed through: World Register of Marine Species at: https://www.marinespecies.org/aphia.php?p=taxdetails&id=416992 on 2024-04-16
Brown macroalgae	Sargassum carpophyllum	J.Agardh, 1848	Chromista	Ochrophyta	Phaeophyceae	Fucales	Sargassaceae	Sargassum	Guiry, M.D. & Guiry, G.M. (2024). AlgaeBase. World-wide electronic publication, National University of Ireland, Galway (taxonomic information republished from AlgaeBase with permission of M.D. Guiry). Sargassum carpophyllum J.Agardh, 1848. Accessed through: World Register of Marine Species at: https://www.marinespecies.org/aphia.php?p=taxdetails&id=494847 on 2024-04-16
Brown macroalgae	Sargassum cervicorne	Greville, 1849	Chromista	Ochrophyta	Phaeophyceae	Fucales	Sargassaceae	Sargassum	Guiry, M.D. & Guiry, G.M. (2024). AlgaeBase. World-wide electronic publication, National University of Ireland, Galway (taxonomic information republished from AlgaeBase with permission of M.D. Guiry). Sargassum cervicorne Greville, 1849. Accessed through: World Register of Marine Species at: https://www.marinespecies.org/aphia.php?p=taxdetails&id=495004 on 2024-04-16
Brown macroalgae	Sargassum cinctum	J.Agardh, 1848	Chromista	Ochrophyta	Phaeophyceae	Fucales	Sargassaceae	Sargassum	Guiry, M.D. & Guiry, G.M. (2024). AlgaeBase. World-wide electronic publication, National University of Ireland, Galway (taxonomic information republished from AlgaeBase with permission of M.D. Guiry). Sargassum cinctum J.Agardh, 1848. Accessed through: World Register of Marine Species at: https://www.marinespecies.org/aphia.php?p=taxdetails&id=495000 on 2024-04-16
Brown macroalgae	Sargassum cinereum	J.Agardh, 1848	Chromista	Ochrophyta	Phaeophyceae	Fucales	Sargassaceae	Sargassum	Guiry, M.D. & Guiry, G.M. (2024). AlgaeBase. World-wide electronic publication, National University of Ireland, Galway (taxonomic information republished from AlgaeBase with permission of M.D. Guiry). Sargassum cinereum J.Agardh, 1848. Accessed through: World Register of Marine Species at: https://www.marinespecies.org/aphia.php?p=taxdetails&id=494976 on 2024-04-16
Brown macroalgae	Sargassum confusum	C.Agardh, 1824	Chromista	Ochrophyta	Phaeophyceae	Fucales	Sargassaceae	Sargassum	Guiry, M.D. & Guiry, G.M. (2024). AlgaeBase. World-wide electronic publication, National University of Ireland, Galway (taxonomic information republished from AlgaeBase with permission of M.D. Guiry). Sargassum confusum C.Agardh, 1824. Accessed through: World Register of Marine Species at: https://www.marinespecies.org/aphia.php?p=taxdetails&id=494848 on 2024-04-16
Brown macroalgae	Sargassum crispifolium	Yamada, 1931	Chromista	Ochrophyta	Phaeophyceae	Fucales	Sargassaceae	Sargassum	Guiry, M.D. & Guiry, G.M. (2024). AlgaeBase. World-wide electronic publication, National University of Ireland, Galway (taxonomic information republished from AlgaeBase with permission of M.D. Guiry). Sargassum crispifolium Yamada, 1931. Accessed through: World Register of Marine Species at: https://www.marinespecies.org/aphia.php?p=taxdetails&id=494849 on 2024-04-16
Brown macroalgae	Sargassum cymosum	C.Agardh, 1820	Chromista	Ochrophyta	Phaeophyceae	Fucales	Sargassaceae	Sargassum	Guiry, M.D. & Guiry, G.M. (2024). AlgaeBase. World-wide electronic publication, National University of Ireland, Galway (taxonomic information republished from AlgaeBase with permission of M.D. Guiry). Sargassum cymosum C.Agardh, 1820. Accessed through: World Register of Marine Species at: https://www.marinespecies.org/aphia.php?p=taxdetails&id=494799 on 2024-04-16
Brown macroalgae	Sargassum cymosum f. dichocarpum	(Kützing) Grunow, 1916	Chromista	Ochrophyta	Phaeophyceae	Fucales	Sargassaceae	Sargassum	Guiry, M.D. & Guiry, G.M. (2024). AlgaeBase. World-wide electronic publication, National University of Ireland, Galway (taxonomic information republished from AlgaeBase with permission of M.D. Guiry). Sargassum cymosum f. dichocarpum (Kützing) Grunow, 1916. Accessed through: World Register of Marine Species at: https://www.marinespecies.org/aphia.php?p=taxdetails&id=553239 on 2024-04-16
Brown macroalgae	Sargassum cymosum var. esperi	Grunow, 1916	Chromista	Ochrophyta	Phaeophyceae	Fucales	Sargassaceae	Sargassum	Guiry, M.D. & Guiry, G.M. (2024). AlgaeBase. World-wide electronic publication, National University of Ireland, Galway (taxonomic information republished from AlgaeBase with permission of M.D. Guiry). Sargassum cymosum var. esperi Grunow, 1916. Accessed through: World Register of Marine Species at: https://www.marinespecies.org/aphia.php?p=taxdetails&id=550881 on 2024-04-16
Brown macroalgae	Sargassum cystocarpum	C.Agardh, 1820	Chromista	Ochrophyta	Phaeophyceae	Fucales	Sargassaceae	Sargassum	Guiry, M.D. & Guiry, G.M. (2024). AlgaeBase. World-wide electronic publication, National University of Ireland, Galway (taxonomic information republished from AlgaeBase with permission of M.D. Guiry). Sargassum cystocarpum C.Agardh, 1820. Accessed through: World Register of Marine Species at: https://www.marinespecies.org/aphia.php?p=taxdetails&id=495005 on 2024-04-16
Brown macroalgae	Sargassum densifolium	Zanardini, 1858	Chromista	Ochrophyta	Phaeophyceae	Fucales	Sargassaceae	Sargassum	Guiry, M.D. & Guiry, G.M. (2024). AlgaeBase. World-wide electronic publication, National University of Ireland, Galway (taxonomic information republished from AlgaeBase with permission of M.D. Guiry). Sargassum densifolium Zanardini, 1858. Accessed through: World Register of Marine Species at: https://www.marinespecies.org/aphia.php?p=taxdetails&id=212001 on 2024-04-16
Brown macroalgae	Sargassum dentifolium	(Turner) C.Agardh, 1820	Chromista	Ochrophyta	Phaeophyceae	Fucales	Sargassaceae	Sargassum	Guiry, M.D. & Guiry, G.M. (2024). AlgaeBase. World-wide electronic publication, National University of Ireland, Galway (taxonomic information republished from AlgaeBase with permission of M.D. Guiry). Sargassum dentifolium (Turner) C.Agardh, 1820. Accessed through: World Register of Marine Species at: https://www.marinespecies.org/aphia.php?p=taxdetails&id=211945 on 2024-04-16
Brown macroalgae	Sargassum desfontainesii	(Turner) C.Agardh, 1820	Chromista	Ochrophyta	Phaeophyceae	Fucales	Sargassaceae	Sargassum	Guiry, M.D. & Guiry, G.M. (2024). AlgaeBase. World-wide electronic publication, National University of Ireland, Galway (taxonomic information republished from AlgaeBase with permission of M.D. Guiry). Sargassum desfontainesii (Turner) C.Agardh, 1820. Accessed through: World Register of Marine Species at: https://www.marinespecies.org/aphia.php?p=taxdetails&id=145554 on 2024-04-16
Brown macroalgae	Sargassum desvauxii	(Mertens) C.Agardh, 1820	Chromista	Ochrophyta	Phaeophyceae	Fucales	Sargassaceae	Sargassum	Guiry, M.D. & Guiry, G.M. (2024). AlgaeBase. World-wide electronic publication, National University of Ireland, Galway (taxonomic information republished from AlgaeBase with permission of M.D. Guiry). Sargassum desvauxii (Mertens) C.Agardh, 1820. Accessed through: World Register of Marine Species at: https://www.marinespecies.org/aphia.php?p=taxdetails&id=495041 on 2024-04-16
Brown macroalgae	Sargassum distichum	Sonder, 1845	Chromista	Ochrophyta	Phaeophyceae	Fucales	Sargassaceae	Sargassum	Guiry, M.D. & Guiry, G.M. (2024). AlgaeBase. World-wide electronic publication, National University of Ireland, Galway (taxonomic information republished from AlgaeBase with permission of M.D. Guiry). Sargassum distichum Sonder, 1845. Accessed through: World Register of Marine Species at: https://www.marinespecies.org/aphia.php?p=taxdetails&id=495042 on 2024-04-16
Brown macroalgae	Sargassum ecuadoreanum	W.R.Taylor, 1945	Chromista	Ochrophyta	Phaeophyceae	Fucales	Sargassaceae	Sargassum	Guiry, M.D. & Guiry, G.M. (2024). AlgaeBase. World-wide electronic publication, National University of Ireland, Galway (taxonomic information republished from AlgaeBase with permission of M.D. Guiry). Sargassum ecuadoreanum W.R.Taylor, 1945. Accessed through: World Register of Marine Species at: https://www.marinespecies.org/aphia.php?p=taxdetails&id=495142 on 2024-04-16
Brown macroalgae	Sargassum elegans	Suhr, 1840	Chromista	Ochrophyta	Phaeophyceae	Fucales	Sargassaceae	Sargassum	Guiry, M.D. & Guiry, G.M. (2024). AlgaeBase. World-wide electronic publication, National University of Ireland, Galway (taxonomic information republished from AlgaeBase with permission of M.D. Guiry). Sargassum elegans Suhr, 1840. Accessed through: World Register of Marine Species at: https://www.marinespecies.org/aphia.php?p=taxdetails&id=211949 on 2024-04-16
Brown macroalgae	Sargassum fallax	Sonder, 1845	Chromista	Ochrophyta	Phaeophyceae	Fucales	Sargassaceae	Sargassum	Guiry, M.D. & Guiry, G.M. (2024). AlgaeBase. World-wide electronic publication, National University of Ireland, Galway (taxonomic information republished from AlgaeBase with permission of M.D. Guiry). Sargassum fallax Sonder, 1845. Accessed through: World Register of Marine Species at: https://www.marinespecies.org/aphia.php?p=taxdetails&id=495044 on 2024-04-16
Brown macroalgae	Sargassum filifolium	(C.Agardh) C.Agardh, 1824	Chromista	Ochrophyta	Phaeophyceae	Fucales	Sargassaceae	Sargassum	Guiry, M.D. & Guiry, G.M. (2024). AlgaeBase. World-wide electronic publication, National University of Ireland, Galway (taxonomic information republished from AlgaeBase with permission of M.D. Guiry). Sargassum filifolium (C.Agardh) C.Agardh, 1824. Accessed through: World Register of Marine Species at: https://www.marinespecies.org/aphia.php?p=taxdetails&id=495007 on 2024-04-16
Brown macroalgae	Sargassum filipendula	C.Agardh, 1824	Chromista	Ochrophyta	Phaeophyceae	Fucales	Sargassaceae	Sargassum	Guiry, M.D. & Guiry, G.M. (2024). AlgaeBase. World-wide electronic publication, National University of Ireland, Galway (taxonomic information republished from AlgaeBase with permission of M.D. Guiry). Sargassum filipendula C.Agardh, 1824. Accessed through: World Register of Marine Species at: https://www.marinespecies.org/aphia.php?p=taxdetails&id=494800 on 2024-04-16
Brown macroalgae	Sargassum filipendula var. montagnei	(Bailey) Grunow, 1916	Chromista	Ochrophyta	Phaeophyceae	Fucales	Sargassaceae	Sargassum	Guiry, M.D. & Guiry, G.M. (2024). AlgaeBase. World-wide electronic publication, National University of Ireland, Galway (taxonomic information republished from AlgaeBase with permission of M.D. Guiry). Sargassum filipendula var. montagnei (Bailey) Grunow, 1916. Accessed through: World Register of Marine Species at: https://www.marinespecies.org/aphia.php?p=taxdetails&id=550885 on 2024-04-16
Brown macroalgae	Sargassum fissifolium	(Mertens) C.Agardh, 1823	Chromista	Ochrophyta	Phaeophyceae	Fucales	Sargassaceae	Sargassum	Guiry, M.D. & Guiry, G.M. (2024). AlgaeBase. World-wide electronic publication, National University of Ireland, Galway (taxonomic information republished from AlgaeBase with permission of M.D. Guiry). Sargassum fissifolium (Mertens) C.Agardh, 1823. Accessed through: World Register of Marine Species at: https://www.marinespecies.org/aphia.php?p=taxdetails&id=240498 on 2024-04-16
Brown macroalgae	Sargassum flavicans	(Mertens) C.Agardh, 1820	Chromista	Ochrophyta	Phaeophyceae	Fucales	Sargassaceae	Sargassum	Guiry, M.D. & Guiry, G.M. (2024). AlgaeBase. World-wide electronic publication, National University of Ireland, Galway (taxonomic information republished from AlgaeBase with permission of M.D. Guiry). Sargassum flavicans (Mertens) C.Agardh, 1820. Accessed through: World Register of Marine Species at: https://www.marinespecies.org/aphia.php?p=taxdetails&id=495030 on 2024-04-16
Brown macroalgae	Sargassum flavicans var. pervillei	Grunow, 1915	Chromista	Ochrophyta	Phaeophyceae	Fucales	Sargassaceae	Sargassum	Guiry, M.D. & Guiry, G.M. (2024). AlgaeBase. World-wide electronic publication, National University of Ireland, Galway (taxonomic information republished from AlgaeBase with permission of M.D. Guiry). Sargassum flavicans var. pervillei Grunow, 1915. Accessed through: World Register of Marine Species at: https://www.marinespecies.org/aphia.php?p=taxdetails&id=551027 on 2024-04-16
Brown macroalgae	Sargassum flavifolium	Kützing, 1849	Chromista	Ochrophyta	Phaeophyceae	Fucales	Sargassaceae	Sargassum	Guiry, M.D. & Guiry, G.M. (2024). AlgaeBase. World-wide electronic publication, National University of Ireland, Galway (taxonomic information republished from AlgaeBase with permission of M.D. Guiry). Sargassum flavifolium Kützing, 1849. Accessed through: World Register of Marine Species at: https://www.marinespecies.org/aphia.php?p=taxdetails&id=145556 on 2024-04-16
Brown macroalgae	Sargassum fluitans	(Børgesen) Børgesen, 1914	Chromista	Ochrophyta	Phaeophyceae	Fucales	Sargassaceae	Sargassum	Guiry, M.D. & Guiry, G.M. (2024). AlgaeBase. World-wide electronic publication, National University of Ireland, Galway (taxonomic information republished from AlgaeBase with permission of M.D. Guiry). Sargassum fluitans (Børgesen) Børgesen, 1914. Accessed through: World Register of Marine Species at: https://www.marinespecies.org/aphia.php?p=taxdetails&id=157202 on 2024-04-16
Brown macroalgae	Sargassum fulvellum	(Turner) C.Agardh, 1820	Chromista	Ochrophyta	Phaeophyceae	Fucales	Sargassaceae	Sargassum	Guiry, M.D. & Guiry, G.M. (2024). AlgaeBase. World-wide electronic publication, National University of Ireland, Galway (taxonomic information republished from AlgaeBase with permission of M.D. Guiry). Sargassum fulvellum (Turner) C.Agardh, 1820. Accessed through: World Register of Marine Species at: https://www.marinespecies.org/aphia.php?p=taxdetails&id=494850 on 2024-04-16
Brown macroalgae	Sargassum furcatum	Kützing, 1843	Chromista	Ochrophyta	Phaeophyceae	Fucales	Sargassaceae	Sargassum	Guiry, M.D. & Guiry, G.M. (2024). AlgaeBase. World-wide electronic publication, National University of Ireland, Galway (taxonomic information republished from AlgaeBase with permission of M.D. Guiry). Sargassum furcatum Kützing, 1843. Accessed through: World Register of Marine Species at: https://www.marinespecies.org/aphia.php?p=taxdetails&id=145557 on 2024-04-16
Brown macroalgae	Sargassum fusiforme	(Harvey) Setchell, 1931	Chromista	Ochrophyta	Phaeophyceae	Fucales	Sargassaceae	Sargassum	Guiry, M.D. & Guiry, G.M. (2024). AlgaeBase. World-wide electronic publication, National University of Ireland, Galway (taxonomic information republished from AlgaeBase with permission of M.D. Guiry). Sargassum fusiforme (Harvey) Setchell, 1931. Accessed through: World Register of Marine Species at: https://www.marinespecies.org/aphia.php?p=taxdetails&id=494972 on 2024-04-16
Brown macroalgae	Sargassum giganteifolium	Yamada, 1925	Chromista	Ochrophyta	Phaeophyceae	Fucales	Sargassaceae	Sargassum	Guiry, M.D. & Guiry, G.M. (2024). AlgaeBase. World-wide electronic publication, National University of Ireland, Galway (taxonomic information republished from AlgaeBase with permission of M.D. Guiry). Sargassum giganteifolium Yamada, 1925. Accessed through: World Register of Marine Species at: https://www.marinespecies.org/aphia.php?p=taxdetails&id=494851 on 2024-04-16
Brown macroalgae	Sargassum glaucescens	J.Agardh, 1848	Chromista	Ochrophyta	Phaeophyceae	Fucales	Sargassaceae	Sargassum	Guiry, M.D. & Guiry, G.M. (2024). AlgaeBase. World-wide electronic publication, National University of Ireland, Galway (taxonomic information republished from AlgaeBase with permission of M.D. Guiry). Sargassum glaucescens J.Agardh, 1848. Accessed through: World Register of Marine Species at: https://www.marinespecies.org/aphia.php?p=taxdetails&id=494977 on 2024-04-16
Brown macroalgae	Sargassum godeffroyi	Grunow, 1874	Chromista	Ochrophyta	Phaeophyceae	Fucales	Sargassaceae	Sargassum	Guiry, M.D. & Guiry, G.M. (2024). AlgaeBase. World-wide electronic publication, National University of Ireland, Galway (taxonomic information republished from AlgaeBase with permission of M.D. Guiry). Sargassum godeffroyi Grunow, 1874. Accessed through: World Register of Marine Species at: https://www.marinespecies.org/aphia.php?p=taxdetails&id=374623 on 2024-04-16
Brown macroalgae	Sargassum graminifolium	C.Agardh, 1820	Chromista	Ochrophyta	Phaeophyceae	Fucales	Sargassaceae	Sargassum	Guiry, M.D. & Guiry, G.M. (2024). AlgaeBase. World-wide electronic publication, National University of Ireland, Galway (taxonomic information republished from AlgaeBase with permission of M.D. Guiry). Sargassum graminifolium C.Agardh, 1820. Accessed through: World Register of Marine Species at: https://www.marinespecies.org/aphia.php?p=taxdetails&id=494978 on 2024-04-16
Brown macroalgae	Sargassum granuliferum	C.Agardh, 1820	Chromista	Ochrophyta	Phaeophyceae	Fucales	Sargassaceae	Sargassum	Guiry, M.D. & Guiry, G.M. (2024). AlgaeBase. World-wide electronic publication, National University of Ireland, Galway (taxonomic information republished from AlgaeBase with permission of M.D. Guiry). Sargassum granuliferum C.Agardh, 1820. Accessed through: World Register of Marine Species at: https://www.marinespecies.org/aphia.php?p=taxdetails&id=495010 on 2024-04-16
Brown macroalgae	Sargassum hemiphyllum	(Turner) C.Agardh, 1820	Chromista	Ochrophyta	Phaeophyceae	Fucales	Sargassaceae	Sargassum	Guiry, M.D. & Guiry, G.M. (2024). AlgaeBase. World-wide electronic publication, National University of Ireland, Galway (taxonomic information republished from AlgaeBase with permission of M.D. Guiry). Sargassum hemiphyllum (Turner) C.Agardh, 1820. Accessed through: World Register of Marine Species at: https://www.marinespecies.org/aphia.php?p=taxdetails&id=494852 on 2024-04-16
Brown macroalgae	Sargassum henslowianum	C.Agardh, 1848	Chromista	Ochrophyta	Phaeophyceae	Fucales	Sargassaceae	Sargassum	Guiry, M.D. & Guiry, G.M. (2024). AlgaeBase. World-wide electronic publication, National University of Ireland, Galway (taxonomic information republished from AlgaeBase with permission of M.D. Guiry). Sargassum henslowianum C.Agardh, 1848. Accessed through: World Register of Marine Species at: https://www.marinespecies.org/aphia.php?p=taxdetails&id=494979 on 2024-04-16
Brown macroalgae	Sargassum herporhizum	Setchell & N.L.Gardner, 1924	Chromista	Ochrophyta	Phaeophyceae	Fucales	Sargassaceae	Sargassum	Guiry, M.D. & Guiry, G.M. (2024). AlgaeBase. World-wide electronic publication, National University of Ireland, Galway (taxonomic information republished from AlgaeBase with permission of M.D. Guiry). Sargassum herporhizum Setchell & N.L.Gardner, 1924. Accessed through: World Register of Marine Species at: https://www.marinespecies.org/aphia.php?p=taxdetails&id=375416 on 2024-04-16
Brown macroalgae	Sargassum horneri	(Turner) C.Agardh, 1820	Chromista	Ochrophyta	Phaeophyceae	Fucales	Sargassaceae	Sargassum	Guiry, M.D. & Guiry, G.M. (2024). AlgaeBase. World-wide electronic publication, National University of Ireland, Galway (taxonomic information republished from AlgaeBase with permission of M.D. Guiry). Sargassum horneri (Turner) C.Agardh, 1820. Accessed through: World Register of Marine Species at: https://www.marinespecies.org/aphia.php?p=taxdetails&id=494853 on 2024-04-16
Brown macroalgae	Sargassum hornschuchii	C.Agardh, 1820	Chromista	Ochrophyta	Phaeophyceae	Fucales	Sargassaceae	Sargassum	Guiry, M.D. & Guiry, G.M. (2024). AlgaeBase. World-wide electronic publication, National University of Ireland, Galway (taxonomic information republished from AlgaeBase with permission of M.D. Guiry). Sargassum hornschuchii C.Agardh, 1820. Accessed through: World Register of Marine Species at: https://www.marinespecies.org/aphia.php?p=taxdetails&id=494809 on 2024-04-16
Brown macroalgae	Sargassum horridum	Setchell & N.L.Gardner, 1924	Chromista	Ochrophyta	Phaeophyceae	Fucales	Sargassaceae	Sargassum	Guiry, M.D. & Guiry, G.M. (2024). AlgaeBase. World-wide electronic publication, National University of Ireland, Galway (taxonomic information republished from AlgaeBase with permission of M.D. Guiry). Sargassum horridum Setchell & N.L.Gardner, 1924. Accessed through: World Register of Marine Species at: https://www.marinespecies.org/aphia.php?p=taxdetails&id=375410 on 2024-04-16
Brown macroalgae	Sargassum howeanum	A.H.S.Lucas, 1935	Chromista	Ochrophyta	Phaeophyceae	Fucales	Sargassaceae	Sargassum	Guiry, M.D. & Guiry, G.M. (2024). AlgaeBase. World-wide electronic publication, National University of Ireland, Galway (taxonomic information republished from AlgaeBase with permission of M.D. Guiry). Sargassum howeanum A.H.S.Lucas, 1935. Accessed through: World Register of Marine Species at: https://www.marinespecies.org/aphia.php?p=taxdetails&id=619363 on 2024-04-16
Brown macroalgae	Sargassum howellii	Setchell, 1937	Chromista	Ochrophyta	Phaeophyceae	Fucales	Sargassaceae	Sargassum	Guiry, M.D. & Guiry, G.M. (2024). AlgaeBase. World-wide electronic publication, National University of Ireland, Galway (taxonomic information republished from AlgaeBase with permission of M.D. Guiry). Sargassum howellii Setchell, 1937. Accessed through: World Register of Marine Species at: https://www.marinespecies.org/aphia.php?p=taxdetails&id=495140 on 2024-04-16
Brown macroalgae	Sargassum hystrix	J.Agardh, 1847	Chromista	Ochrophyta	Phaeophyceae	Fucales	Sargassaceae	Sargassum	Guiry, M.D. & Guiry, G.M. (2024). AlgaeBase. World-wide electronic publication, National University of Ireland, Galway (taxonomic information republished from AlgaeBase with permission of M.D. Guiry). Sargassum hystrix J.Agardh, 1847. Accessed through: World Register of Marine Species at: https://www.marinespecies.org/aphia.php?p=taxdetails&id=373201 on 2024-04-16
Brown macroalgae	Sargassum ilicifolium	(Turner) C.Agardh, 1820	Chromista	Ochrophyta	Phaeophyceae	Fucales	Sargassaceae	Sargassum	Guiry, M.D. & Guiry, G.M. (2024). AlgaeBase. World-wide electronic publication, National University of Ireland, Galway (taxonomic information republished from AlgaeBase with permission of M.D. Guiry). Sargassum ilicifolium (Turner) C.Agardh, 1820. Accessed through: World Register of Marine Species at: https://www.marinespecies.org/aphia.php?p=taxdetails&id=494899 on 2024-04-16
Brown macroalgae	Sargassum ilicifolium var. compactum	(Bory de Saint-Vincent) Grunow, 1915	Chromista	Ochrophyta	Phaeophyceae	Fucales	Sargassaceae	Sargassum	Guiry, M.D. & Guiry, G.M. (2024). AlgaeBase. World-wide electronic publication, National University of Ireland, Galway (taxonomic information republished from AlgaeBase with permission of M.D. Guiry). Sargassum ilicifolium var. compactum (Bory de Saint-Vincent) Grunow, 1915. Accessed through: World Register of Marine Species at: https://www.marinespecies.org/aphia.php?p=taxdetails&id=550975 on 20…
Brown macroalgae	Sargassum incanum	Grunow, 1915	Chromista	Ochrophyta	Phaeophyceae	Fucales	Sargassaceae	Sargassum	Guiry, M.D. & Guiry, G.M. (2024). AlgaeBase. World-wide electronic publication, National University of Ireland, Galway (taxonomic information republished from AlgaeBase with permission of M.D. Guiry). Sargassum incanum Grunow, 1915. Accessed through: World Register of Marine Species at: https://www.marinespecies.org/aphia.php?p=taxdetails&id=495024 on 2024-04-16
Brown macroalgae	Sargassum incisifolium	(Turner) C.Agardh, 1820	Chromista	Ochrophyta	Phaeophyceae	Fucales	Sargassaceae	Sargassum	Guiry, M.D. & Guiry, G.M. (2024). AlgaeBase. World-wide electronic publication, National University of Ireland, Galway (taxonomic information republished from AlgaeBase with permission of M.D. Guiry). Sargassum incisifolium (Turner) C.Agardh, 1820. Accessed through: World Register of Marine Species at: https://www.marinespecies.org/aphia.php?p=taxdetails&id=211935 on 2024-04-16
Brown macroalgae	Sargassum johnstonii	Setchell & N.L.Gardner, 1924	Chromista	Ochrophyta	Phaeophyceae	Fucales	Sargassaceae	Sargassum	Guiry, M.D. & Guiry, G.M. (2024). AlgaeBase. World-wide electronic publication, National University of Ireland, Galway (taxonomic information republished from AlgaeBase with permission of M.D. Guiry). Sargassum johnstonii Setchell & N.L.Gardner, 1924. Accessed through: World Register of Marine Species at: https://www.marinespecies.org/aphia.php?p=taxdetails&id=374524 on 2024-04-16
Brown macroalgae	Sargassum kushimotense	Yendo, 1907	Chromista	Ochrophyta	Phaeophyceae	Fucales	Sargassaceae	Sargassum	Guiry, M.D. & Guiry, G.M. (2024). AlgaeBase. World-wide electronic publication, National University of Ireland, Galway (taxonomic information republished from AlgaeBase with permission of M.D. Guiry). Sargassum kushimotense Yendo, 1907. Accessed through: World Register of Marine Species at: https://www.marinespecies.org/aphia.php?p=taxdetails&id=494854 on 2024-04-16
Brown macroalgae	Sargassum lacerifolium	(Turner) C.Agardh, 1820	Chromista	Ochrophyta	Phaeophyceae	Fucales	Sargassaceae	Sargassum	Guiry, M.D. & Guiry, G.M. (2024). AlgaeBase. World-wide electronic publication, National University of Ireland, Galway (taxonomic information republished from AlgaeBase with permission of M.D. Guiry). Sargassum lacerifolium (Turner) C.Agardh, 1820. Accessed through: World Register of Marine Species at: https://www.marinespecies.org/aphia.php?p=taxdetails&id=240503 on 2024-04-16
Brown macroalgae	Sargassum lanceolatum	J.Agardh, 1848	Chromista	Ochrophyta	Phaeophyceae	Fucales	Sargassaceae	Sargassum	Guiry, M.D. & Guiry, G.M. (2024). AlgaeBase. World-wide electronic publication, National University of Ireland, Galway (taxonomic information republished from AlgaeBase with permission of M.D. Guiry). Sargassum lanceolatum J.Agardh, 1848. Accessed through: World Register of Marine Species at: https://www.marinespecies.org/aphia.php?p=taxdetails&id=374525 on 2024-04-16
Brown macroalgae	Sargassum lapazeanum	Setchell & N.L.Gardner, 1924	Chromista	Ochrophyta	Phaeophyceae	Fucales	Sargassaceae	Sargassum	Guiry, M.D. & Guiry, G.M. (2024). AlgaeBase. World-wide electronic publication, National University of Ireland, Galway (taxonomic information republished from AlgaeBase with permission of M.D. Guiry). Sargassum lapazeanum Setchell & N.L.Gardner, 1924. Accessed through: World Register of Marine Species at: https://www.marinespecies.org/aphia.php?p=taxdetails&id=375408 on 2024-04-16
Brown macroalgae	Sargassum latifolium	(Turner) C.Agardh, 1820	Chromista	Ochrophyta	Phaeophyceae	Fucales	Sargassaceae	Sargassum	Guiry, M.D. & Guiry, G.M. (2024). AlgaeBase. World-wide electronic publication, National University of Ireland, Galway (taxonomic information republished from AlgaeBase with permission of M.D. Guiry). Sargassum latifolium (Turner) C.Agardh, 1820. Accessed through: World Register of Marine Species at: https://www.marinespecies.org/aphia.php?p=taxdetails&id=495012 on 2024-04-16
Brown macroalgae	Sargassum lendigerum	(Linnaeus) C.Agardh, 1820	Chromista	Ochrophyta	Phaeophyceae	Fucales	Sargassaceae	Sargassum	Guiry, M.D. & Guiry, G.M. (2024). AlgaeBase. World-wide electronic publication, National University of Ireland, Galway (taxonomic information republished from AlgaeBase with permission of M.D. Guiry). Sargassum lendigerum (Linnaeus) C.Agardh, 1820. Accessed through: World Register of Marine Species at: https://www.marinespecies.org/aphia.php?p=taxdetails&id=211957 on 2024-04-16
Brown macroalgae	Sargassum leptopodum	Sonder, 1871	Chromista	Ochrophyta	Phaeophyceae	Fucales	Sargassaceae	Sargassum	Guiry, M.D. & Guiry, G.M. (2024). AlgaeBase. World-wide electronic publication, National University of Ireland, Galway (taxonomic information republished from AlgaeBase with permission of M.D. Guiry). Sargassum leptopodum Sonder, 1871. Accessed through: World Register of Marine Species at: https://www.marinespecies.org/aphia.php?p=taxdetails&id=374625 on 2024-04-16
Brown macroalgae	Sargassum liebmannii	J.Agardh, 1847	Chromista	Ochrophyta	Phaeophyceae	Fucales	Sargassaceae	Sargassum	Guiry, M.D. & Guiry, G.M. (2024). AlgaeBase. World-wide electronic publication, National University of Ireland, Galway (taxonomic information republished from AlgaeBase with permission of M.D. Guiry). Sargassum liebmannii J.Agardh, 1847. Accessed through: World Register of Marine Species at: https://www.marinespecies.org/aphia.php?p=taxdetails&id=495141 on 2024-04-16
Brown macroalgae	Sargassum ligulatum	C.Agardh, 1824	Chromista	Ochrophyta	Phaeophyceae	Fucales	Sargassaceae	Sargassum	Guiry, M.D. & Guiry, G.M. (2024). AlgaeBase. World-wide electronic publication, National University of Ireland, Galway (taxonomic information republished from AlgaeBase with permission of M.D. Guiry). Sargassum ligulatum C.Agardh, 1824. Accessed through: World Register of Marine Species at: https://www.marinespecies.org/aphia.php?p=taxdetails&id=374526 on 2024-04-16
Brown macroalgae	Sargassum linearifolium	(Turner) C.Agardh, 1820	Chromista	Ochrophyta	Phaeophyceae	Fucales	Sargassaceae	Sargassum	Guiry, M.D. & Guiry, G.M. (2024). AlgaeBase. World-wide electronic publication, National University of Ireland, Galway (taxonomic information republished from AlgaeBase with permission of M.D. Guiry). Sargassum linearifolium (Turner) C.Agardh, 1820. Accessed through: World Register of Marine Species at: https://www.marinespecies.org/aphia.php?p=taxdetails&id=495051 on 2024-04-16
Brown macroalgae	Sargassum lophocarpum	J.Agardh, 1889	Chromista	Ochrophyta	Phaeophyceae	Fucales	Sargassaceae	Sargassum	Guiry, M.D. & Guiry, G.M. (2024). AlgaeBase. World-wide electronic publication, National University of Ireland, Galway (taxonomic information republished from AlgaeBase with permission of M.D. Guiry). Sargassum lophocarpum J.Agardh, 1889. Accessed through: World Register of Marine Species at: https://www.marinespecies.org/aphia.php?p=taxdetails&id=495073 on 2024-04-16
Brown macroalgae	Sargassum lapazeanum	Setchell & N.L.Gardner, 1924	Chromista	Ochrophyta	Phaeophyceae	Fucales	Sargassaceae	Sargassum	Guiry, M.D. & Guiry, G.M. (2024). AlgaeBase. World-wide electronic publication, National University of Ireland, Galway (taxonomic information republished from AlgaeBase with permission of M.D. Guiry). Sargassum macdougalii E.Y.Dawson, 1944. Accessed through: World Register of Marine Species at: https://www.marinespecies.org/aphia.php?p=taxdetails&id=375607 on 2024-04-16
Brown macroalgae	Sargassum macrocarpum	C.Agardh, 1820	Chromista	Ochrophyta	Phaeophyceae	Fucales	Sargassaceae	Sargassum	Guiry, M.D. & Guiry, G.M. (2024). AlgaeBase. World-wide electronic publication, National University of Ireland, Galway (taxonomic information republished from AlgaeBase with permission of M.D. Guiry). Sargassum macrocarpum C.Agardh, 1820. Accessed through: World Register of Marine Species at: https://www.marinespecies.org/aphia.php?p=taxdetails&id=494855 on 2024-04-16
Brown macroalgae	Sargassum mcclurei	Setchell, 1933	Chromista	Ochrophyta	Phaeophyceae	Fucales	Sargassaceae	Sargassum	Guiry, M.D. & Guiry, G.M. (2024). AlgaeBase. World-wide electronic publication, National University of Ireland, Galway (taxonomic information republished from AlgaeBase with permission of M.D. Guiry). Sargassum mcclurei Setchell, 1933. Accessed through: World Register of Marine Species at: https://www.marinespecies.org/aphia.php?p=taxdetails&id=495029 on 2024-04-16
Brown macroalgae	Sargassum micracanthum	(Kützing) Endlicher, 1843	Chromista	Ochrophyta	Phaeophyceae	Fucales	Sargassaceae	Sargassum	Guiry, M.D. & Guiry, G.M. (2024). AlgaeBase. World-wide electronic publication, National University of Ireland, Galway (taxonomic information republished from AlgaeBase with permission of M.D. Guiry). Sargassum micracanthum (Kützing) Endlicher, 1843. Accessed through: World Register of Marine Species at: https://www.marinespecies.org/aphia.php?p=taxdetails&id=494856 on 2024-04-16
Brown macroalgae	Sargassum microceratium	(Mertens ex Turner) C.Agardh, 1820	Chromista	Ochrophyta	Phaeophyceae	Fucales	Sargassaceae	Sargassum	Guiry, M.D. & Guiry, G.M. (2024). AlgaeBase. World-wide electronic publication, National University of Ireland, Galway (taxonomic information republished from AlgaeBase with permission of M.D. Guiry). Sargassum microceratium (Mertens ex Turner) C.Agardh, 1820. Accessed through: World Register of Marine Species at: https://www.marinespecies.org/aphia.php?p=taxdetails&id=494857 on 2024-04-16
Brown macroalgae	Sargassum microcystum	J.Agardh, 1848	Chromista	Ochrophyta	Phaeophyceae	Fucales	Sargassaceae	Sargassum	Guiry, M.D. & Guiry, G.M. (2024). AlgaeBase. World-wide electronic publication, National University of Ireland, Galway (taxonomic information republished from AlgaeBase with permission of M.D. Guiry). Sargassum microcystum J.Agardh, 1848. Accessed through: World Register of Marine Species at: https://www.marinespecies.org/aphia.php?p=taxdetails&id=555592 on 2024-04-16
Brown macroalgae	Sargassum microphyllum	C.Agardh, 1820	Chromista	Ochrophyta	Phaeophyceae	Fucales	Sargassaceae	Sargassum	Guiry, M.D. & Guiry, G.M. (2024). AlgaeBase. World-wide electronic publication, National University of Ireland, Galway (taxonomic information republished from AlgaeBase with permission of M.D. Guiry). Sargassum microphyllum C.Agardh, 1820. Accessed through: World Register of Marine Species at: https://www.marinespecies.org/aphia.php?p=taxdetails&id=495014 on 2024-04-16
Brown macroalgae	Sargassum miyabei	Yendo, 1907	Chromista	Ochrophyta	Phaeophyceae	Fucales	Sargassaceae	Sargassum	Guiry, M.D. & Guiry, G.M. (2024). AlgaeBase. World-wide electronic publication, National University of Ireland, Galway (taxonomic information republished from AlgaeBase with permission of M.D. Guiry). Sargassum miyabei Yendo, 1907. Accessed through: World Register of Marine Species at: https://www.marinespecies.org/aphia.php?p=taxdetails&id=494858 on 2024-04-16
Brown macroalgae	Sargassum muticum	(Yendo) Fensholt, 1955	Chromista	Ochrophyta	Phaeophyceae	Fucales	Sargassaceae	Sargassum	Guiry, M.D. & Guiry, G.M. (2024). AlgaeBase. World-wide electronic publication, National University of Ireland, Galway (taxonomic information republished from AlgaeBase with permission of M.D. Guiry). Sargassum muticum (Yendo) Fensholt, 1955. Accessed through: World Register of Marine Species at: https://www.marinespecies.org/aphia.php?p=taxdetails&id=494791 on 2024-04-16
Brown macroalgae	Sargassum natans	(Linnaeus) Gaillon, 1828	Chromista	Ochrophyta	Phaeophyceae	Fucales	Sargassaceae	Sargassum	Guiry, M.D. & Guiry, G.M. (2024). AlgaeBase. World-wide electronic publication, National University of Ireland, Galway (taxonomic information republished from AlgaeBase with permission of M.D. Guiry). Sargassum natans (Linnaeus) Gaillon, 1828. Accessed through: World Register of Marine Species at: https://www.marinespecies.org/aphia.php?p=taxdetails&id=145560 on 2024-04-16
Brown macroalgae	Sargassum neurophorum	J.Agardh, 1889	Chromista	Ochrophyta	Phaeophyceae	Fucales	Sargassaceae	Sargassum	Guiry, M.D. & Guiry, G.M. (2024). AlgaeBase. World-wide electronic publication, National University of Ireland, Galway (taxonomic information republished from AlgaeBase with permission of M.D. Guiry). Sargassum neurophorum J.Agardh, 1889. Accessed through: World Register of Marine Species at: https://www.marinespecies.org/aphia.php?p=taxdetails&id=374627 on 2024-04-16
Brown macroalgae	Sargassum nigrifolium	Yendo, 1907	Chromista	Ochrophyta	Phaeophyceae	Fucales	Sargassaceae	Sargassum	Guiry, M.D. & Guiry, G.M. (2024). AlgaeBase. World-wide electronic publication, National University of Ireland, Galway (taxonomic information republished from AlgaeBase with permission of M.D. Guiry). Sargassum nigrifolium Yendo, 1907. Accessed through: World Register of Marine Species at: https://www.marinespecies.org/aphia.php?p=taxdetails&id=494859 on 2024-04-16
Brown macroalgae	Sargassum nipponicum	Yendo, 1907	Chromista	Ochrophyta	Phaeophyceae	Fucales	Sargassaceae	Sargassum	Guiry, M.D. & Guiry, G.M. (2024). AlgaeBase. World-wide electronic publication, National University of Ireland, Galway (taxonomic information republished from AlgaeBase with permission of M.D. Guiry). Sargassum nipponicum Yendo, 1907. Accessed through: World Register of Marine Species at: https://www.marinespecies.org/aphia.php?p=taxdetails&id=494860 on 2024-04-16
Brown macroalgae	Sargassum notarisii	Zanardini, 1858	Chromista	Ochrophyta	Phaeophyceae	Fucales	Sargassaceae	Sargassum	Guiry, M.D. & Guiry, G.M. (2024). AlgaeBase. World-wide electronic publication, National University of Ireland, Galway (taxonomic information republished from AlgaeBase with permission of M.D. Guiry). Sargassum notarisii Zanardini, 1858. Accessed through: World Register of Marine Species at: https://www.marinespecies.org/aphia.php?p=taxdetails&id=211947 on 2024-04-16
Brown macroalgae	Sargassum novae-hollandiae	P.C.Silva, 1996	Chromista	Ochrophyta	Phaeophyceae	Fucales	Sargassaceae	Sargassum	Guiry, M.D. & Guiry, G.M. (2024). AlgaeBase. World-wide electronic publication, National University of Ireland, Galway (taxonomic information republished from AlgaeBase with permission of M.D. Guiry). Sargassum novae-hollandiae P.C.Silva, 1996. Accessed through: World Register of Marine Species at: https://www.marinespecies.org/aphia.php?p=taxdetails&id=374528 on 2024-04-16
Brown macroalgae	Sargassum obtusifolium	J.Agardh, 1848	Chromista	Ochrophyta	Phaeophyceae	Fucales	Sargassaceae	Sargassum	Guiry, M.D. & Guiry, G.M. (2024). AlgaeBase. World-wide electronic publication, National University of Ireland, Galway (taxonomic information republished from AlgaeBase with permission of M.D. Guiry). Sargassum obtusifolium J.Agardh, 1848. Accessed through: World Register of Marine Species at: https://www.marinespecies.org/aphia.php?p=taxdetails&id=495309 on 2024-04-16
Brown macroalgae	Sargassum okamurae	Yoshida & T.Konno, 1983	Chromista	Ochrophyta	Phaeophyceae	Fucales	Sargassaceae	Sargassum	Guiry, M.D. & Guiry, G.M. (2024). AlgaeBase. World-wide electronic publication, National University of Ireland, Galway (taxonomic information republished from AlgaeBase with permission of M.D. Guiry). Sargassum okamurae Yoshida & T.Konno, 1983. Accessed through: World Register of Marine Species at: https://www.marinespecies.org/aphia.php?p=taxdetails&id=494861 on 2024-04-16
Brown macroalgae	Sargassum oligocystum	Montagne, 1845	Chromista	Ochrophyta	Phaeophyceae	Fucales	Sargassaceae	Sargassum	Guiry, M.D. & Guiry, G.M. (2024). AlgaeBase. World-wide electronic publication, National University of Ireland, Galway (taxonomic information republished from AlgaeBase with permission of M.D. Guiry). Sargassum oligocystum Montagne, 1845. Accessed through: World Register of Marine Species at: https://www.marinespecies.org/aphia.php?p=taxdetails&id=494981 on 2024-04-16
Brown macroalgae	Sargassum pacificum	Bory, 1828	Chromista	Ochrophyta	Phaeophyceae	Fucales	Sargassaceae	Sargassum	Guiry, M.D. & Guiry, G.M. (2024). AlgaeBase. World-wide electronic publication, National University of Ireland, Galway (taxonomic information republished from AlgaeBase with permission of M.D. Guiry). Sargassum pacificum Bory, 1828. Accessed through: World Register of Marine Species at: https://www.marinespecies.org/aphia.php?p=taxdetails&id=495052 on 2024-04-16
Brown macroalgae	Sargassum pallidum	(Turner) C.Agardh, 1820	Chromista	Ochrophyta	Phaeophyceae	Fucales	Sargassaceae	Sargassum	Guiry, M.D. & Guiry, G.M. (2024). AlgaeBase. World-wide electronic publication, National University of Ireland, Galway (taxonomic information republished from AlgaeBase with permission of M.D. Guiry). Sargassum pallidum (Turner) C.Agardh, 1820. Accessed through: World Register of Marine Species at: https://www.marinespecies.org/aphia.php?p=taxdetails&id=494862 on 2024-04-16
Brown macroalgae	Sargassum palmeri	Grunow, 1915	Chromista	Ochrophyta	Phaeophyceae	Fucales	Sargassaceae	Sargassum	Guiry, M.D. & Guiry, G.M. (2024). AlgaeBase. World-wide electronic publication, National University of Ireland, Galway (taxonomic information republished from AlgaeBase with permission of M.D. Guiry). Sargassum palmeri Grunow, 1915. Accessed through: World Register of Marine Species at: https://www.marinespecies.org/aphia.php?p=taxdetails&id=494907 on 2024-04-16
Brown macroalgae	Sargassum paniculatum	J.Agardh, 1848	Chromista	Ochrophyta	Phaeophyceae	Fucales	Sargassaceae	Sargassum	Guiry, M.D. & Guiry, G.M. (2024). AlgaeBase. World-wide electronic publication, National University of Ireland, Galway (taxonomic information republished from AlgaeBase with permission of M.D. Guiry). Sargassum paniculatum J.Agardh, 1848. Accessed through: World Register of Marine Species at: https://www.marinespecies.org/aphia.php?p=taxdetails&id=495016 on 2024-04-16
Brown macroalgae	Sargassum paradoxum	(R.Brown ex Turner) Gaillon, 1828	Chromista	Ochrophyta	Phaeophyceae	Fucales	Sargassaceae	Sargassum	Guiry, M.D. & Guiry, G.M. (2024). AlgaeBase. World-wide electronic publication, National University of Ireland, Galway (taxonomic information republished from AlgaeBase with permission of M.D. Guiry). Sargassum paradoxum (R.Brown ex Turner) Gaillon, 1828. Accessed through: World Register of Marine Species at: https://www.marinespecies.org/aphia.php?p=taxdetails&id=495091 on 2024-04-16
Brown macroalgae	Sargassum parvifolium	(Turner) C.Agardh, 1820	Chromista	Ochrophyta	Phaeophyceae	Fucales	Sargassaceae	Sargassum	Guiry, M.D. & Guiry, G.M. (2024). AlgaeBase. World-wide electronic publication, National University of Ireland, Galway (taxonomic information republished from AlgaeBase with permission of M.D. Guiry). Sargassum parvifolium (Turner) C.Agardh, 1820. Accessed through: World Register of Marine Species at: https://www.marinespecies.org/aphia.php?p=taxdetails&id=495017 on 2024-04-16
Brown macroalgae	Sargassum patens	C.Agardh, 1820	Chromista	Ochrophyta	Phaeophyceae	Fucales	Sargassaceae	Sargassum	Guiry, M.D. & Guiry, G.M. (2024). AlgaeBase. World-wide electronic publication, National University of Ireland, Galway (taxonomic information republished from AlgaeBase with permission of M.D. Guiry). Sargassum patens C.Agardh, 1820. Accessed through: World Register of Marine Species at: https://www.marinespecies.org/aphia.php?p=taxdetails&id=494863 on 2024-04-16
Brown macroalgae	Sargassum patens var. schizophyllum	(Kützing) Yendo, 1905	Chromista	Ochrophyta	Phaeophyceae	Fucales	Sargassaceae	Sargassum	Guiry, M.D. & Guiry, G.M. (2024). AlgaeBase. World-wide electronic publication, National University of Ireland, Galway (taxonomic information republished from AlgaeBase with permission of M.D. Guiry). Sargassum patens var. schizophyllum (Kützing) Yendo, 1905. Accessed through: World Register of Marine Species at: https://www.marinespecies.org/aphia.php?p=taxdetails&id=550981 on 2024-04-16
Brown macroalgae	Sargassum persicum	Kützing, 1849	Chromista	Ochrophyta	Phaeophyceae	Fucales	Sargassaceae	Sargassum	Guiry, M.D. & Guiry, G.M. (2024). AlgaeBase. World-wide electronic publication, National University of Ireland, Galway (taxonomic information republished from AlgaeBase with permission of M.D. Guiry). Sargassum persicum Kützing, 1849. Accessed through: World Register of Marine Species at: https://www.marinespecies.org/aphia.php?p=taxdetails&id=211943 on 2024-04-16
Brown macroalgae	Sargassum piluliferum	(Turner) C.Agardh, 1820	Chromista	Ochrophyta	Phaeophyceae	Fucales	Sargassaceae	Sargassum	Guiry, M.D. & Guiry, G.M. (2024). AlgaeBase. World-wide electronic publication, National University of Ireland, Galway (taxonomic information republished from AlgaeBase with permission of M.D. Guiry). Sargassum piluliferum (Turner) C.Agardh, 1820. Accessed through: World Register of Marine Species at: https://www.marinespecies.org/aphia.php?p=taxdetails&id=494864 on 2024-04-16
Brown macroalgae	Sargassum pinnatifidum	Harvey, 1860	Chromista	Ochrophyta	Phaeophyceae	Fucales	Sargassaceae	Sargassum	Guiry, M.D. & Guiry, G.M. (2024). AlgaeBase. World-wide electronic publication, National University of Ireland, Galway (taxonomic information republished from AlgaeBase with permission of M.D. Guiry). Sargassum pinnatifidum Harvey, 1860. Accessed through: World Register of Marine Species at: https://www.marinespecies.org/aphia.php?p=taxdetails&id=372044 on 2024-04-16
Brown macroalgae	Sargassum plagiophyllum	C.Agardh, 1824	Chromista	Ochrophyta	Phaeophyceae	Fucales	Sargassaceae	Sargassum	Guiry, M.D. & Guiry, G.M. (2024). AlgaeBase. World-wide electronic publication, National University of Ireland, Galway (taxonomic information republished from AlgaeBase with permission of M.D. Guiry). Sargassum plagiophyllum C.Agardh, 1824. Accessed through: World Register of Marine Species at: https://www.marinespecies.org/aphia.php?p=taxdetails&id=374532 on 2024-04-16
Brown macroalgae	Sargassum platycarpum	Montagne, 1842	Chromista	Ochrophyta	Phaeophyceae	Fucales	Sargassaceae	Sargassum	Guiry, M.D. & Guiry, G.M. (2024). AlgaeBase. World-wide electronic publication, National University of Ireland, Galway (taxonomic information republished from AlgaeBase with permission of M.D. Guiry). Sargassum platycarpum Montagne, 1842. Accessed through: World Register of Marine Species at: https://www.marinespecies.org/aphia.php?p=taxdetails&id=373203 on 2024-04-16
Brown macroalgae	Sargassum podacanthum	Sonder, 1845	Chromista	Ochrophyta	Phaeophyceae	Fucales	Sargassaceae	Sargassum	Guiry, M.D. & Guiry, G.M. (2024). AlgaeBase. World-wide electronic publication, National University of Ireland, Galway (taxonomic information republished from AlgaeBase with permission of M.D. Guiry). Sargassum podacanthum Sonder, 1845. Accessed through: World Register of Marine Species at: https://www.marinespecies.org/aphia.php?p=taxdetails&id=495054 on 2024-04-16
Brown macroalgae	Sargassum polyceratium	Montagne, 1837	Chromista	Ochrophyta	Phaeophyceae	Fucales	Sargassaceae	Sargassum	Guiry, M.D. & Guiry, G.M. (2024). AlgaeBase. World-wide electronic publication, National University of Ireland, Galway (taxonomic information republished from AlgaeBase with permission of M.D. Guiry). Sargassum polyceratium Montagne, 1837. Accessed through: World Register of Marine Species at: https://www.marinespecies.org/aphia.php?p=taxdetails&id=494914 on 2024-04-16
Brown macroalgae	Sargassum polycystum	C.Agardh, 1824	Chromista	Ochrophyta	Phaeophyceae	Fucales	Sargassaceae	Sargassum	Guiry, M.D. & Guiry, G.M. (2024). AlgaeBase. World-wide electronic publication, National University of Ireland, Galway (taxonomic information republished from AlgaeBase with permission of M.D. Guiry). Sargassum polycystum C.Agardh, 1824. Accessed through: World Register of Marine Species at: https://www.marinespecies.org/aphia.php?p=taxdetails&id=494865 on 2024-04-16
Brown macroalgae	Sargassum polyphyllum	J.Agardh, 1848	Chromista	Ochrophyta	Phaeophyceae	Fucales	Sargassaceae	Sargassum	Guiry, M.D. & Guiry, G.M. (2024). AlgaeBase. World-wide electronic publication, National University of Ireland, Galway (taxonomic information republished from AlgaeBase with permission of M.D. Guiry). Sargassum polyphyllum J.Agardh, 1848. Accessed through: World Register of Marine Species at: https://www.marinespecies.org/aphia.php?p=taxdetails&id=495310 on 2024-04-16
Brown macroalgae	Sargassum polyporum	Montagne, 1842	Chromista	Ochrophyta	Phaeophyceae	Fucales	Sargassaceae	Sargassum	Guiry, M.D. & Guiry, G.M. (2024). AlgaeBase. World-wide electronic publication, National University of Ireland, Galway (taxonomic information republished from AlgaeBase with permission of M.D. Guiry). Sargassum polyporum Montagne, 1842. Accessed through: World Register of Marine Species at: https://www.marinespecies.org/aphia.php?p=taxdetails&id=495377 on 2024-04-16
Brown macroalgae	Sargassum portierianum	Zanardini, 1858	Chromista	Ochrophyta	Phaeophyceae	Fucales	Sargassaceae	Sargassum	Guiry, M.D. & Guiry, G.M. (2024). AlgaeBase. World-wide electronic publication, National University of Ireland, Galway (taxonomic information republished from AlgaeBase with permission of M.D. Guiry). Sargassum portierianum Zanardini, 1858. Accessed through: World Register of Marine Species at: https://www.marinespecies.org/aphia.php?p=taxdetails&id=211953 on 2024-04-16
Brown macroalgae	Sargassum pteropleuron	Grunow, 1868	Chromista	Ochrophyta	Phaeophyceae	Fucales	Sargassaceae	Sargassum	Guiry, M.D. & Guiry, G.M. (2024). AlgaeBase. World-wide electronic publication, National University of Ireland, Galway (taxonomic information republished from AlgaeBase with permission of M.D. Guiry). Sargassum pteropleuron Grunow, 1868. Accessed through: World Register of Marine Species at: https://www.marinespecies.org/aphia.php?p=taxdetails&id=494915 on 2024-04-16
Brown macroalgae	Sargassum ramifolium	Kützing, 1861	Chromista	Ochrophyta	Phaeophyceae	Fucales	Sargassaceae	Sargassum	Guiry, M.D. & Guiry, G.M. (2024). AlgaeBase. World-wide electronic publication, National University of Ireland, Galway (taxonomic information republished from AlgaeBase with permission of M.D. Guiry). Sargassum ramifolium Kützing, 1861. Accessed through: World Register of Marine Species at: https://www.marinespecies.org/aphia.php?p=taxdetails&id=373207 on 2024-04-16
Brown macroalgae	Sargassum rigidulum	Kützing, 1849	Chromista	Ochrophyta	Phaeophyceae	Fucales	Sargassaceae	Sargassum	Guiry, M.D. & Guiry, G.M. (2024). AlgaeBase. World-wide electronic publication, National University of Ireland, Galway (taxonomic information republished from AlgaeBase with permission of M.D. Guiry). Sargassum rigidulum Kützing, 1849. Accessed through: World Register of Marine Species at: https://www.marinespecies.org/aphia.php?p=taxdetails&id=416994 on 2024-04-16
Brown macroalgae	Sargassum ringgoldianum	Harvey, 1860	Chromista	Ochrophyta	Phaeophyceae	Fucales	Sargassaceae	Sargassum	Guiry, M.D. & Guiry, G.M. (2024). AlgaeBase. World-wide electronic publication, National University of Ireland, Galway (taxonomic information republished from AlgaeBase with permission of M.D. Guiry). Sargassum ringgoldianum Harvey, 1860. Accessed through: World Register of Marine Species at: https://www.marinespecies.org/aphia.php?p=taxdetails&id=494866 on 2024-04-16
Brown macroalgae	Sargassum sagamianum	Yendo, 1907	Chromista	Ochrophyta	Phaeophyceae	Fucales	Sargassaceae	Sargassum	Guiry, M.D. & Guiry, G.M. (2024). AlgaeBase. World-wide electronic publication, National University of Ireland, Galway (taxonomic information republished from AlgaeBase with permission of M.D. Guiry). Sargassum sagamianum Yendo, 1907. Accessed through: World Register of Marine Species at: https://www.marinespecies.org/aphia.php?p=taxdetails&id=494867 on 2024-04-16
Brown macroalgae	Sargassum scabridum	J.D.Hooker & Harvey, 1845	Chromista	Ochrophyta	Phaeophyceae	Fucales	Sargassaceae	Sargassum	Guiry, M.D. & Guiry, G.M. (2024). AlgaeBase. World-wide electronic publication, National University of Ireland, Galway (taxonomic information republished from AlgaeBase with permission of M.D. Guiry). Sargassum scabridum J.D.Hooker & Harvey, 1845. Accessed through: World Register of Marine Species at: https://www.marinespecies.org/aphia.php?p=taxdetails&id=373325 on 2024-04-16
Brown macroalgae	Sargassum serratifolium	(C.Agardh) C.Agardh, 1820	Chromista	Ochrophyta	Phaeophyceae	Fucales	Sargassaceae	Sargassum	Guiry, M.D. & Guiry, G.M. (2024). AlgaeBase. World-wide electronic publication, National University of Ireland, Galway (taxonomic information republished from AlgaeBase with permission of M.D. Guiry). Sargassum serratifolium (C.Agardh) C.Agardh, 1820. Accessed through: World Register of Marine Species at: https://www.marinespecies.org/aphia.php?p=taxdetails&id=494870 on 2024-04-16
Brown macroalgae	Sargassum setifolium	(Grunow) Setchell, 1937	Chromista	Ochrophyta	Phaeophyceae	Fucales	Sargassaceae	Sargassum	Guiry, M.D. & Guiry, G.M. (2024). AlgaeBase. World-wide electronic publication, National University of Ireland, Galway (taxonomic information republished from AlgaeBase with permission of M.D. Guiry). Sargassum setifolium (Grunow) Setchell, 1937. Accessed through: World Register of Marine Species at: https://www.marinespecies.org/aphia.php?p=taxdetails&id=404138 on 2024-04-16
Brown macroalgae	Sargassum siliquastrum	(Mertens ex Turner) C.Agardh, 1820	Chromista	Ochrophyta	Phaeophyceae	Fucales	Sargassaceae	Sargassum	Guiry, M.D. & Guiry, G.M. (2024). AlgaeBase. World-wide electronic publication, National University of Ireland, Galway (taxonomic information republished from AlgaeBase with permission of M.D. Guiry). Sargassum siliquastrum (Mertens ex Turner) C.Agardh, 1820. Accessed through: World Register of Marine Species at: https://www.marinespecies.org/aphia.php?p=taxdetails&id=494871 on 2024-04-16
Brown macroalgae	Sargassum siliquosum	J.Agardh, 1848	Chromista	Ochrophyta	Phaeophyceae	Fucales	Sargassaceae	Sargassum	Guiry, M.D. & Guiry, G.M. (2024). AlgaeBase. World-wide electronic publication, National University of Ireland, Galway (taxonomic information republished from AlgaeBase with permission of M.D. Guiry). Sargassum siliquosum J.Agardh, 1848. Accessed through: World Register of Marine Species at: https://www.marinespecies.org/aphia.php?p=taxdetails&id=494872 on 2024-04-16
Brown macroalgae	Sargassum sinclairii	J.D.Hooker & Harvey, 1845	Chromista	Ochrophyta	Phaeophyceae	Fucales	Sargassaceae	Sargassum	Guiry, M.D. & Guiry, G.M. (2024). AlgaeBase. World-wide electronic publication, National University of Ireland, Galway (taxonomic information republished from AlgaeBase with permission of M.D. Guiry). Sargassum sinclairii J.D.Hooker & Harvey, 1845. Accessed through: World Register of Marine Species at: https://www.marinespecies.org/aphia.php?p=taxdetails&id=494922 on 2024-04-16
Brown macroalgae	Sargassum sinicola	Setchell & N.L.Gardner, 1924	Chromista	Ochrophyta	Phaeophyceae	Fucales	Sargassaceae	Sargassum	Guiry, M.D. & Guiry, G.M. (2024). AlgaeBase. World-wide electronic publication, National University of Ireland, Galway (taxonomic information republished from AlgaeBase with permission of M.D. Guiry). Sargassum sinicola Setchell & N.L.Gardner, 1924. Accessed through: World Register of Marine Species at: https://www.marinespecies.org/aphia.php?p=taxdetails&id=375414 on 2024-04-16
Brown macroalgae	Sargassum sinicola subsp. camouii	(E.Y.Dawson) J.N.Norris & Yensen, 2001	Chromista	Ochrophyta	Phaeophyceae	Fucales	Sargassaceae	Sargassum	Guiry, M.D. & Guiry, G.M. (2024). AlgaeBase. World-wide electronic publication, National University of Ireland, Galway (taxonomic information republished from AlgaeBase with permission of M.D. Guiry). Sargassum sinicola subsp. camouii (E.Y.Dawson) J.N.Norris & Yensen, 2001. Accessed through: World Register of Marine Species at: https://www.marinespecies.org/aphia.php?p=taxdetails&id=495893 on 202…
Brown macroalgae	Phyllotricha sonderi	(J.Agardh) Areschoug, 1854	Chromista	Ochrophyta	Phaeophyceae	Fucales	Sargassaceae	Sargassum	Guiry, M.D. & Guiry, G.M. (2024). AlgaeBase. World-wide electronic publication, National University of Ireland, Galway (taxonomic information republished from AlgaeBase with permission of M.D. Guiry). Sargassum sonderi (J.Agardh) J.Agardh, 1873. Accessed through: World Register of Marine Species at: https://www.marinespecies.org/aphia.php?p=taxdetails&id=495056 on 2024-04-16
Brown macroalgae	Sargassum spinifex	C.Agardh, 1820	Chromista	Ochrophyta	Phaeophyceae	Fucales	Sargassaceae	Sargassum	Guiry, M.D. & Guiry, G.M. (2024). AlgaeBase. World-wide electronic publication, National University of Ireland, Galway (taxonomic information republished from AlgaeBase with permission of M.D. Guiry). Sargassum spinifex C.Agardh, 1820. Accessed through: World Register of Marine Species at: https://www.marinespecies.org/aphia.php?p=taxdetails&id=495018 on 2024-04-16
Brown macroalgae	Sargassum spinuligerum	Sonder, 1845	Chromista	Ochrophyta	Phaeophyceae	Fucales	Sargassaceae	Sargassum	Guiry, M.D. & Guiry, G.M. (2024). AlgaeBase. World-wide electronic publication, National University of Ireland, Galway (taxonomic information republished from AlgaeBase with permission of M.D. Guiry). Sargassum spinuligerum Sonder, 1845. Accessed through: World Register of Marine Species at: https://www.marinespecies.org/aphia.php?p=taxdetails&id=495058 on 2024-04-16
Brown macroalgae	Sargassum steinitzii	Lipkin & P.C.Silva, 2002	Chromista	Ochrophyta	Phaeophyceae	Fucales	Sargassaceae	Sargassum	Guiry, M.D. & Guiry, G.M. (2024). AlgaeBase. World-wide electronic publication, National University of Ireland, Galway (taxonomic information republished from AlgaeBase with permission of M.D. Guiry). Sargassum steinitzii Lipkin & P.C.Silva, 2002. Accessed through: World Register of Marine Species at: https://www.marinespecies.org/aphia.php?p=taxdetails&id=376511 on 2024-04-16
Brown macroalgae	Sargassum novae-hollandiae	P.C.Silva, 1996	Chromista	Ochrophyta	Phaeophyceae	Fucales	Sargassaceae	Sargassum	Guiry, M.D. & Guiry, G.M. (2024). AlgaeBase. World-wide electronic publication, National University of Ireland, Galway (taxonomic information republished from AlgaeBase with permission of M.D. Guiry). Sargassum stenophyllum J.Agardh, 1848. Accessed through: World Register of Marine Species at: https://www.marinespecies.org/aphia.php?p=taxdetails&id=494916 on 2024-04-16
Brown macroalgae	Sargassum subrepandum	(Forsskål) C.Agardh, 1820	Chromista	Ochrophyta	Phaeophyceae	Fucales	Sargassaceae	Sargassum	Guiry, M.D. & Guiry, G.M. (2024). AlgaeBase. World-wide electronic publication, National University of Ireland, Galway (taxonomic information republished from AlgaeBase with permission of M.D. Guiry). Sargassum subrepandum (Forsskål) C.Agardh, 1820. Accessed through: World Register of Marine Species at: https://www.marinespecies.org/aphia.php?p=taxdetails&id=211963 on 2024-04-16
Brown macroalgae	Sargassum swartzii	C.Agardh, 1820	Chromista	Ochrophyta	Phaeophyceae	Fucales	Sargassaceae	Sargassum	Guiry, M.D. & Guiry, G.M. (2024). AlgaeBase. World-wide electronic publication, National University of Ireland, Galway (taxonomic information republished from AlgaeBase with permission of M.D. Guiry). Sargassum swartzii C.Agardh, 1820. Accessed through: World Register of Marine Species at: https://www.marinespecies.org/aphia.php?p=taxdetails&id=494984 on 2024-04-16
Brown macroalgae	Sargassum telephifolium	(Turner) C.Agardh, 1820	Chromista	Ochrophyta	Phaeophyceae	Fucales	Sargassaceae	Sargassum	Guiry, M.D. & Guiry, G.M. (2024). AlgaeBase. World-wide electronic publication, National University of Ireland, Galway (taxonomic information republished from AlgaeBase with permission of M.D. Guiry). Sargassum telephifolium (Turner) C.Agardh, 1820. Accessed through: World Register of Marine Species at: https://www.marinespecies.org/aphia.php?p=taxdetails&id=211948 on 2024-04-16
Brown macroalgae	Sargassum templetonii	Setchell, 1937	Chromista	Ochrophyta	Phaeophyceae	Fucales	Sargassaceae	Sargassum	Guiry, M.D. & Guiry, G.M. (2024). AlgaeBase. World-wide electronic publication, National University of Ireland, Galway (taxonomic information republished from AlgaeBase with permission of M.D. Guiry). Sargassum templetonii Setchell, 1937. Accessed through: World Register of Marine Species at: https://www.marinespecies.org/aphia.php?p=taxdetails&id=495138 on 2024-04-16
Brown macroalgae	Sargassum tenerrimum	J.Agardh, 1848	Chromista	Ochrophyta	Phaeophyceae	Fucales	Sargassaceae	Sargassum	Guiry, M.D. & Guiry, G.M. (2024). AlgaeBase. World-wide electronic publication, National University of Ireland, Galway (taxonomic information republished from AlgaeBase with permission of M.D. Guiry). Sargassum tenerrimum J.Agardh, 1848. Accessed through: World Register of Marine Species at: https://www.marinespecies.org/aphia.php?p=taxdetails&id=494985 on 2024-04-16
Brown macroalgae	Sargassum tenerrimum var. campbellianum	(Greville) Grunow, 1915	Chromista	Ochrophyta	Phaeophyceae	Fucales	Sargassaceae	Sargassum	Guiry, M.D. & Guiry, G.M. (2024). AlgaeBase. World-wide electronic publication, National University of Ireland, Galway (taxonomic information republished from AlgaeBase with permission of M.D. Guiry). Sargassum tenerrimum var. campbellianum (Greville) Grunow, 1915. Accessed through: World Register of Marine Species at: https://www.marinespecies.org/aphia.php?p=taxdetails&id=551063 on 2024-04-16
Brown macroalgae	Sargassum thunbergii	(Mertens ex Roth) Kuntze, 1880	Chromista	Ochrophyta	Phaeophyceae	Fucales	Sargassaceae	Sargassum	Guiry, M.D. & Guiry, G.M. (2024). AlgaeBase. World-wide electronic publication, National University of Ireland, Galway (taxonomic information republished from AlgaeBase with permission of M.D. Guiry). Sargassum thunbergii (Mertens ex Roth) Kuntze, 1880. Accessed through: World Register of Marine Species at: https://www.marinespecies.org/aphia.php?p=taxdetails&id=494874 on 2024-04-16
Brown macroalgae	Sargassum torvum	J.Agardh, 1889	Chromista	Ochrophyta	Phaeophyceae	Fucales	Sargassaceae	Sargassum	Guiry, M.D. & Guiry, G.M. (2024). AlgaeBase. World-wide electronic publication, National University of Ireland, Galway (taxonomic information republished from AlgaeBase with permission of M.D. Guiry). Sargassum torvum J.Agardh, 1889. Accessed through: World Register of Marine Species at: https://www.marinespecies.org/aphia.php?p=taxdetails&id=495059 on 2024-04-16
Brown macroalgae	Sargassum trichocarpum	J.Agardh, 1889	Chromista	Ochrophyta	Phaeophyceae	Fucales	Sargassaceae	Sargassum	Guiry, M.D. & Guiry, G.M. (2024). AlgaeBase. World-wide electronic publication, National University of Ireland, Galway (taxonomic information republished from AlgaeBase with permission of M.D. Guiry). Sargassum trichocarpum J.Agardh, 1889. Accessed through: World Register of Marine Species at: https://www.marinespecies.org/aphia.php?p=taxdetails&id=145564 on 2024-04-16
Brown macroalgae	Sargassum tristichum	Sonder, 1845	Chromista	Ochrophyta	Phaeophyceae	Fucales	Sargassaceae	Sargassum	Guiry, M.D. & Guiry, G.M. (2024). AlgaeBase. World-wide electronic publication, National University of Ireland, Galway (taxonomic information republished from AlgaeBase with permission of M.D. Guiry). Sargassum tristichum Sonder, 1845. Accessed through: World Register of Marine Species at: https://www.marinespecies.org/aphia.php?p=taxdetails&id=495060 on 2024-04-16
Brown macroalgae	Sargassum turbinarioides	Grunow, 1915	Chromista	Ochrophyta	Phaeophyceae	Fucales	Sargassaceae	Sargassum	Guiry, M.D. & Guiry, G.M. (2024). AlgaeBase. World-wide electronic publication, National University of Ireland, Galway (taxonomic information republished from AlgaeBase with permission of M.D. Guiry). Sargassum turbinarioides Grunow, 1915. Accessed through: World Register of Marine Species at: https://www.marinespecies.org/aphia.php?p=taxdetails&id=495032 on 2024-04-16
Brown macroalgae	Sargassum vachellianum	Greville, 1848	Chromista	Ochrophyta	Phaeophyceae	Fucales	Sargassaceae	Sargassum	Guiry, M.D. & Guiry, G.M. (2024). AlgaeBase. World-wide electronic publication, National University of Ireland, Galway (taxonomic information republished from AlgaeBase with permission of M.D. Guiry). Sargassum vachellianum Greville, 1848. Accessed through: World Register of Marine Species at: https://www.marinespecies.org/aphia.php?p=taxdetails&id=494986 on 2024-04-16
Brown macroalgae	Sargassum vaysierianum	Montagne, 1850	Chromista	Ochrophyta	Phaeophyceae	Fucales	Sargassaceae	Sargassum	Guiry, M.D. & Guiry, G.M. (2024). AlgaeBase. World-wide electronic publication, National University of Ireland, Galway (taxonomic information republished from AlgaeBase with permission of M.D. Guiry). Sargassum vaysierianum Montagne, 1850. Accessed through: World Register of Marine Species at: https://www.marinespecies.org/aphia.php?p=taxdetails&id=240510 on 2024-04-16
Brown macroalgae	Sargassum vestitum	(R.Brown ex Turner) C.Agardh, 1820	Chromista	Ochrophyta	Phaeophyceae	Fucales	Sargassaceae	Sargassum	Guiry, M.D. & Guiry, G.M. (2024). AlgaeBase. World-wide electronic publication, National University of Ireland, Galway (taxonomic information republished from AlgaeBase with permission of M.D. Guiry). Sargassum vestitum (R.Brown ex Turner) C.Agardh, 1820. Accessed through: World Register of Marine Species at: https://www.marinespecies.org/aphia.php?p=taxdetails&id=495092 on 2024-04-16
Brown macroalgae	Sargassum virgatum	C.Agardh, 1820	Chromista	Ochrophyta	Phaeophyceae	Fucales	Sargassaceae	Sargassum	Guiry, M.D. & Guiry, G.M. (2024). AlgaeBase. World-wide electronic publication, National University of Ireland, Galway (taxonomic information republished from AlgaeBase with permission of M.D. Guiry). Sargassum virgatum C.Agardh, 1820. Accessed through: World Register of Marine Species at: https://www.marinespecies.org/aphia.php?p=taxdetails&id=495062 on 2024-04-16
Brown macroalgae	Sargassum vizcainense	E.Y.Dawson, 1954	Chromista	Ochrophyta	Phaeophyceae	Fucales	Sargassaceae	Sargassum	Guiry, M.D. & Guiry, G.M. (2024). AlgaeBase. World-wide electronic publication, National University of Ireland, Galway (taxonomic information republished from AlgaeBase with permission of M.D. Guiry). Sargassum vizcainense E.Y.Dawson, 1954. Accessed through: World Register of Marine Species at: https://www.marinespecies.org/aphia.php?p=taxdetails&id=377253 on 2024-04-16
Brown macroalgae	Sargassum vulgare f. leptocarpum	(Kützing) Grunow, 1889	Chromista	Ochrophyta	Phaeophyceae	Fucales	Sargassaceae	Sargassum	Guiry, M.D. & Guiry, G.M. (2024). AlgaeBase. World-wide electronic publication, National University of Ireland, Galway (taxonomic information republished from AlgaeBase with permission of M.D. Guiry). Sargassum vulgare f. leptocarpum (Kützing) Grunow, 1889. Accessed through: World Register of Marine Species at: https://www.marinespecies.org/aphia.php?p=taxdetails&id=1311351 on 2024-04-16
Brown macroalgae	Sargassum yamamotoi	Yoshida, 1983	Chromista	Ochrophyta	Phaeophyceae	Fucales	Sargassaceae	Sargassum	Guiry, M.D. & Guiry, G.M. (2024). AlgaeBase. World-wide electronic publication, National University of Ireland, Galway (taxonomic information republished from AlgaeBase with permission of M.D. Guiry). Sargassum yamamotoi Yoshida, 1983. Accessed through: World Register of Marine Species at: https://www.marinespecies.org/aphia.php?p=taxdetails&id=494877 on 2024-04-16
Brown macroalgae	Sargassum yendoi	Okamura & Yamada, 1938	Chromista	Ochrophyta	Phaeophyceae	Fucales	Sargassaceae	Sargassum	Guiry, M.D. & Guiry, G.M. (2024). AlgaeBase. World-wide electronic publication, National University of Ireland, Galway (taxonomic information republished from AlgaeBase with permission of M.D. Guiry). Sargassum yendoi Okamura & Yamada, 1938. Accessed through: World Register of Marine Species at: https://www.marinespecies.org/aphia.php?p=taxdetails&id=494878 on 2024-04-16
Brown macroalgae	Sargassum yezoense	(Yamada) Yoshida & T.Konno, 1983	Chromista	Ochrophyta	Phaeophyceae	Fucales	Sargassaceae	Sargassum	Guiry, M.D. & Guiry, G.M. (2024). AlgaeBase. World-wide electronic publication, National University of Ireland, Galway (taxonomic information republished from AlgaeBase with permission of M.D. Guiry). Sargassum yezoense (Yamada) Yoshida & T.Konno, 1983. Accessed through: World Register of Marine Species at: https://www.marinespecies.org/aphia.php?p=taxdetails&id=494879 on 2024-04-16
Brown macroalgae	Scaberia agardhii	Greville, 1830	Chromista	Ochrophyta	Phaeophyceae	Fucales	Sargassaceae	Scaberia	Guiry, M.D. & Guiry, G.M. (2024). AlgaeBase. World-wide electronic publication, National University of Ireland, Galway (taxonomic information republished from AlgaeBase with permission of M.D. Guiry). Scaberia agardhii Greville, 1830. Accessed through: World Register of Marine Species at: https://www.marinespecies.org/aphia.php?p=taxdetails&id=214354 on 2024-04-16
Brown macroalgae	Scytothalia dorycarpa	(Turner) Greville, 1830	Chromista	Ochrophyta	Phaeophyceae	Fucales	Seirococcaceae	Scytothalia	Guiry, M.D. & Guiry, G.M. (2024). AlgaeBase. World-wide electronic publication, National University of Ireland, Galway (taxonomic information republished from AlgaeBase with permission of M.D. Guiry). Scytothalia dorycarpa (Turner) Greville, 1830. Accessed through: World Register of Marine Species at: https://www.marinespecies.org/aphia.php?p=taxdetails&id=374550 on 2024-04-16
Brown macroalgae	Seirococcus axillaris	(R.Brown ex Turner) Greville, 1830	Chromista	Ochrophyta	Phaeophyceae	Fucales	Seirococcaceae	Seirococcus	Guiry, M.D. & Guiry, G.M. (2024). AlgaeBase. World-wide electronic publication, National University of Ireland, Galway (taxonomic information republished from AlgaeBase with permission of M.D. Guiry). Seirococcus axillaris (R.Brown ex Turner) Greville, 1830. Accessed through: World Register of Marine Species at: https://www.marinespecies.org/aphia.php?p=taxdetails&id=374031 on 2024-04-16
Brown macroalgae	Silvetia babingtonii	(Harvey) E.A.Serrão, T.O.Cho, S.M.Boo & Brawley, 1999	Chromista	Ochrophyta	Phaeophyceae	Fucales	Fucaceae	Silvetia	Guiry, M.D. & Guiry, G.M. (2024). AlgaeBase. World-wide electronic publication, National University of Ireland, Galway (taxonomic information republished from AlgaeBase with permission of M.D. Guiry). Silvetia babingtonii (Harvey) E.A.Serrão, T.O.Cho, S.M.Boo & Brawley, 1999. Accessed through: World Register of Marine Species at: https://www.marinespecies.org/aphia.php?p=taxdetails&id=374118 on 2…
Brown macroalgae	Silvetia compressa	(J.Agardh) E.Serrão, T.O.Cho, S.M.Boo & Brawley, 1999	Chromista	Ochrophyta	Phaeophyceae	Fucales	Fucaceae	Silvetia	Guiry, M.D. & Guiry, G.M. (2024). AlgaeBase. World-wide electronic publication, National University of Ireland, Galway (taxonomic information republished from AlgaeBase with permission of M.D. Guiry). Silvetia compressa (J.Agardh) E.Serrão, T.O.Cho, S.M.Boo & Brawley, 1999. Accessed through: World Register of Marine Species at: https://www.marinespecies.org/aphia.php?p=taxdetails&id=374120 on 202…
Brown macroalgae	Sirophysalis trinodis	(Forsskal) Kützing, 1849	Chromista	Ochrophyta	Phaeophyceae	Fucales	Sargassaceae	Sirophysalis	Guiry, M.D. & Guiry, G.M. (2024). AlgaeBase. World-wide electronic publication, National University of Ireland, Galway (taxonomic information republished from AlgaeBase with permission of M.D. Guiry). Sirophysalis trinodis (Forsskal) Kützing, 1849. Accessed through: World Register of Marine Species at: https://www.marinespecies.org/aphia.php?p=taxdetails&id=624312 on 2024-04-16
Brown macroalgae	Stephanocystis crassipes	(Mertens ex Turner) Draisma, Ballesteros, F.Rousseau & T.Thibaut, 2010	Chromista	Ochrophyta	Phaeophyceae	Fucales	Sargassaceae	Stephanocystis	Guiry, M.D. & Guiry, G.M. (2024). AlgaeBase. World-wide electronic publication, National University of Ireland, Galway (taxonomic information republished from AlgaeBase with permission of M.D. Guiry). Stephanocystis crassipes (Mertens ex Turner) Draisma, Ballesteros, F.Rousseau & T.Thibaut, 2010. Accessed through: World Register of Marine Species at: https://www.marinespecies.org/aphia.php?p=taxd…
Brown macroalgae	Stephanocystis dioica	(N.L.Gardner) Draisma, Ballesteros, F.Rousseau & T.Thibaut, 2010	Chromista	Ochrophyta	Phaeophyceae	Fucales	Sargassaceae	Stephanocystis	Guiry, M.D. & Guiry, G.M. (2024). AlgaeBase. World-wide electronic publication, National University of Ireland, Galway (taxonomic information republished from AlgaeBase with permission of M.D. Guiry). Stephanocystis dioica (N.L.Gardner) Draisma, Ballesteros, F.Rousseau & T.Thibaut, 2010. Accessed through: World Register of Marine Species at: https://www.marinespecies.org/aphia.php?p=taxdetails&id…
Brown macroalgae	Stephanocystis geminata	(C.Agardh) Draisma, Ballesteros, F.Rousseau & T.Thibaut, 2010	Chromista	Ochrophyta	Phaeophyceae	Fucales	Sargassaceae	Stephanocystis	Guiry, M.D. & Guiry, G.M. (2024). AlgaeBase. World-wide electronic publication, National University of Ireland, Galway (taxonomic information republished from AlgaeBase with permission of M.D. Guiry). Stephanocystis geminata (C.Agardh) Draisma, Ballesteros, F.Rousseau & T.Thibaut, 2010. Accessed through: World Register of Marine Species at: https://www.marinespecies.org/aphia.php?p=taxdetails&id=…
Brown macroalgae	Stephanocystis hakodatensis	(Yendo) Draisma, Ballesteros, F.Rousseau & T.Thibaut, 2010	Chromista	Ochrophyta	Phaeophyceae	Fucales	Sargassaceae	Stephanocystis	Guiry, M.D. & Guiry, G.M. (2024). AlgaeBase. World-wide electronic publication, National University of Ireland, Galway (taxonomic information republished from AlgaeBase with permission of M.D. Guiry). Stephanocystis hakodatensis (Yendo) Draisma, Ballesteros, F.Rousseau & T.Thibaut, 2010. Accessed through: World Register of Marine Species at: https://www.marinespecies.org/aphia.php?p=taxdetails&id…
Brown macroalgae	Stephanocystis neglecta	(Setchell & N.L.Gardner) Draisma, Ballesteros, F.Rousseau & T.Thibaut, 2010	Chromista	Ochrophyta	Phaeophyceae	Fucales	Sargassaceae	Stephanocystis	Guiry, M.D. & Guiry, G.M. (2024). AlgaeBase. World-wide electronic publication, National University of Ireland, Galway (taxonomic information republished from AlgaeBase with permission of M.D. Guiry). Stephanocystis neglecta (Setchell & N.L.Gardner) Draisma, Ballesteros, F.Rousseau & T.Thibaut, 2010. Accessed through: World Register of Marine Species at: https://www.marinespecies.org/aphia.php?p=…
Brown macroalgae	Stephanocystis osmundacea	(Turner) Trevisan, 1843	Chromista	Ochrophyta	Phaeophyceae	Fucales	Sargassaceae	Stephanocystis	Guiry, M.D. & Guiry, G.M. (2024). AlgaeBase. World-wide electronic publication, National University of Ireland, Galway (taxonomic information republished from AlgaeBase with permission of M.D. Guiry). Stephanocystis osmundacea (Turner) Trevisan, 1843. Accessed through: World Register of Marine Species at: https://www.marinespecies.org/aphia.php?p=taxdetails&id=502165 on 2024-04-16
Brown macroalgae	Stephanocystis setchellii	(N.L.Gardner) Draisma, Ballesteros, F.Rousseau & T.Thibaut, 2010	Chromista	Ochrophyta	Phaeophyceae	Fucales	Sargassaceae	Stephanocystis	Guiry, M.D. & Guiry, G.M. (2024). AlgaeBase. World-wide electronic publication, National University of Ireland, Galway (taxonomic information republished from AlgaeBase with permission of M.D. Guiry). Stephanocystis setchellii (N.L.Gardner) Draisma, Ballesteros, F.Rousseau & T.Thibaut, 2010. Accessed through: World Register of Marine Species at: https://www.marinespecies.org/aphia.php?p=taxdetail…
Brown macroalgae	Turbinaria condensata	Sonder, 1860	Chromista	Ochrophyta	Phaeophyceae	Fucales	Sargassaceae	Turbinaria	Guiry, M.D. & Guiry, G.M. (2024). AlgaeBase. World-wide electronic publication, National University of Ireland, Galway (taxonomic information republished from AlgaeBase with permission of M.D. Guiry). Turbinaria condensata Sonder, 1860. Accessed through: World Register of Marine Species at: https://www.marinespecies.org/aphia.php?p=taxdetails&id=221488 on 2024-04-16
Brown macroalgae	Turbinaria conoides	(J.Agardh) Kützing, 1860	Chromista	Ochrophyta	Phaeophyceae	Fucales	Sargassaceae	Turbinaria	Guiry, M.D. & Guiry, G.M. (2024). AlgaeBase. World-wide electronic publication, National University of Ireland, Galway (taxonomic information republished from AlgaeBase with permission of M.D. Guiry). Turbinaria conoides (J.Agardh) Kützing, 1860. Accessed through: World Register of Marine Species at: https://www.marinespecies.org/aphia.php?p=taxdetails&id=221476 on 2024-04-16
Brown macroalgae	Turbinaria decurrens	Bory de Saint-Vincent, 1828	Chromista	Ochrophyta	Phaeophyceae	Fucales	Sargassaceae	Turbinaria	Guiry, M.D. & Guiry, G.M. (2024). AlgaeBase. World-wide electronic publication, National University of Ireland, Galway (taxonomic information republished from AlgaeBase with permission of M.D. Guiry). Turbinaria decurrens Bory de Saint-Vincent, 1828. Accessed through: World Register of Marine Species at: https://www.marinespecies.org/aphia.php?p=taxdetails&id=221478 on 2024-04-16
Brown macroalgae	Turbinaria gracilis	Sonder, 1845	Chromista	Ochrophyta	Phaeophyceae	Fucales	Sargassaceae	Turbinaria	Guiry, M.D. & Guiry, G.M. (2024). AlgaeBase. World-wide electronic publication, National University of Ireland, Galway (taxonomic information republished from AlgaeBase with permission of M.D. Guiry). Turbinaria gracilis Sonder, 1845. Accessed through: World Register of Marine Species at: https://www.marinespecies.org/aphia.php?p=taxdetails&id=374356 on 2024-04-16
Brown macroalgae	Turbinaria murrayana	E.S.Barton, 1891	Chromista	Ochrophyta	Phaeophyceae	Fucales	Sargassaceae	Turbinaria	Guiry, M.D. & Guiry, G.M. (2024). AlgaeBase. World-wide electronic publication, National University of Ireland, Galway (taxonomic information republished from AlgaeBase with permission of M.D. Guiry). Turbinaria murrayana E.S.Barton, 1891. Accessed through: World Register of Marine Species at: https://www.marinespecies.org/aphia.php?p=taxdetails&id=221486 on 2024-04-16
Brown macroalgae	Turbinaria ornata	(Turner) J.Agardh, 1848	Chromista	Ochrophyta	Phaeophyceae	Fucales	Sargassaceae	Turbinaria	Guiry, M.D. & Guiry, G.M. (2024). AlgaeBase. World-wide electronic publication, National University of Ireland, Galway (taxonomic information republished from AlgaeBase with permission of M.D. Guiry). Turbinaria ornata (Turner) J.Agardh, 1848. Accessed through: World Register of Marine Species at: https://www.marinespecies.org/aphia.php?p=taxdetails&id=221490 on 2024-04-16
Brown macroalgae	Turbinaria ornata f. ecoronata	W.R.Taylor, 1964	Chromista	Ochrophyta	Phaeophyceae	Fucales	Sargassaceae	Turbinaria	Guiry, M.D. & Guiry, G.M. (2024). AlgaeBase. World-wide electronic publication, National University of Ireland, Galway (taxonomic information republished from AlgaeBase with permission of M.D. Guiry). Turbinaria ornata f. ecoronata W.R.Taylor, 1964. Accessed through: World Register of Marine Species at: https://www.marinespecies.org/aphia.php?p=taxdetails&id=551559 on 2024-04-16
Brown macroalgae	Turbinaria tricostata	E.S.Barton, 1891	Chromista	Ochrophyta	Phaeophyceae	Fucales	Sargassaceae	Turbinaria	Guiry, M.D. & Guiry, G.M. (2024). AlgaeBase. World-wide electronic publication, National University of Ireland, Galway (taxonomic information republished from AlgaeBase with permission of M.D. Guiry). Turbinaria tricostata E.S.Barton, 1891. Accessed through: World Register of Marine Species at: https://www.marinespecies.org/aphia.php?p=taxdetails&id=373209 on 2024-04-16
Brown macroalgae	Turbinaria triquetra	(J.Agardh) Kützing, 1849	Chromista	Ochrophyta	Phaeophyceae	Fucales	Sargassaceae	Turbinaria	Guiry, M.D. & Guiry, G.M. (2024). AlgaeBase. World-wide electronic publication, National University of Ireland, Galway (taxonomic information republished from AlgaeBase with permission of M.D. Guiry). Turbinaria triquetra (J.Agardh) Kützing, 1849. Accessed through: World Register of Marine Species at: https://www.marinespecies.org/aphia.php?p=taxdetails&id=221489 on 2024-04-16
Brown macroalgae	Turbinaria turbinata	(Linnaeus) Kuntze, 1898	Chromista	Ochrophyta	Phaeophyceae	Fucales	Sargassaceae	Turbinaria	Guiry, M.D. & Guiry, G.M. (2024). AlgaeBase. World-wide electronic publication, National University of Ireland, Galway (taxonomic information republished from AlgaeBase with permission of M.D. Guiry). Turbinaria turbinata (Linnaeus) Kuntze, 1898. Accessed through: World Register of Marine Species at: https://www.marinespecies.org/aphia.php?p=taxdetails&id=221475 on 2024-04-16
Brown macroalgae	Xiphophora chondrophylla	(R.Brown ex Turner) Montagne ex Harvey, 1855	Chromista	Ochrophyta	Phaeophyceae	Fucales	Xiphophoraceae	Xiphophora	Guiry, M.D. & Guiry, G.M. (2024). AlgaeBase. World-wide electronic publication, National University of Ireland, Galway (taxonomic information republished from AlgaeBase with permission of M.D. Guiry). Xiphophora chondrophylla (R.Brown ex Turner) Montagne ex Harvey, 1855. Accessed through: World Register of Marine Species at: https://www.marinespecies.org/aphia.php?p=taxdetails&id=373472 on 2024-0…
Brown macroalgae	Xiphophora gladiata	(Labillardière) Montagne ex Kjellman, 1893	Chromista	Ochrophyta	Phaeophyceae	Fucales	Xiphophoraceae	Xiphophora	Guiry, M.D. & Guiry, G.M. (2024). AlgaeBase. World-wide electronic publication, National University of Ireland, Galway (taxonomic information republished from AlgaeBase with permission of M.D. Guiry). Xiphophora gladiata (Labillardière) Montagne ex Kjellman, 1893. Accessed through: World Register of Marine Species at: https://www.marinespecies.org/aphia.php?p=taxdetails&id=374296 on 2024-04-16
Brown macroalgae	Agarum clathratum	Dumortier, 1822	Chromista	Ochrophyta	Phaeophyceae	Laminariales	Agaraceae	Agarum	Guiry, M.D. & Guiry, G.M. (2024). AlgaeBase. World-wide electronic publication, National University of Ireland, Galway (taxonomic information republished from AlgaeBase with permission of M.D. Guiry). Agarum clathratum Dumortier, 1822. Accessed through: World Register of Marine Species at: https://www.marinespecies.org/aphia.php?p=taxdetails&id=157207 on 2024-04-16
Brown macroalgae	Agarum turneri	Postels & Ruprecht, 1840	Chromista	Ochrophyta	Phaeophyceae	Laminariales	Agaraceae	Agarum	Guiry, M.D. & Guiry, G.M. (2024). AlgaeBase. World-wide electronic publication, National University of Ireland, Galway (taxonomic information republished from AlgaeBase with permission of M.D. Guiry). Agarum turneri Postels & Ruprecht, 1840. Accessed through: World Register of Marine Species at: https://www.marinespecies.org/aphia.php?p=taxdetails&id=499677 on 2024-04-16
Brown macroalgae	Akkesiphycus lubricus	Yamada & Tanaka, 1944	Chromista	Ochrophyta	Phaeophyceae	Chordales	Akkesiphycaceae	Akkesiphycus	Guiry, M.D. & Guiry, G.M. (2024). AlgaeBase. World-wide electronic publication, National University of Ireland, Galway (taxonomic information republished from AlgaeBase with permission of M.D. Guiry). Akkesiphycus lubricus Yamada & Tanaka, 1944. Accessed through: World Register of Marine Species at: https://www.marinespecies.org/aphia.php?p=taxdetails&id=495022 on 2024-04-16
Brown macroalgae	Alaria angusta	Kjellman, 1889	Chromista	Ochrophyta	Phaeophyceae	Laminariales	Alariaceae	Alaria	Guiry, M.D. & Guiry, G.M. (2024). AlgaeBase. World-wide electronic publication, National University of Ireland, Galway (taxonomic information republished from AlgaeBase with permission of M.D. Guiry). Alaria angusta Kjellman, 1889. Accessed through: World Register of Marine Species at: https://www.marinespecies.org/aphia.php?p=taxdetails&id=371977 on 2024-04-16
Brown macroalgae	Alaria cordata	Tilden, 1898	Chromista	Ochrophyta	Phaeophyceae	Laminariales	Alariaceae	Alaria	Guiry, M.D. & Guiry, G.M. (2024). AlgaeBase. World-wide electronic publication, National University of Ireland, Galway (taxonomic information republished from AlgaeBase with permission of M.D. Guiry). Alaria cordata Tilden, 1898. Accessed through: World Register of Marine Species at: https://www.marinespecies.org/aphia.php?p=taxdetails&id=503417 on 2024-04-16
Brown macroalgae	Alaria crassifolia	Kjellman, 1885	Chromista	Ochrophyta	Phaeophyceae	Laminariales	Alariaceae	Alaria	Guiry, M.D. & Guiry, G.M. (2024). AlgaeBase. World-wide electronic publication, National University of Ireland, Galway (taxonomic information republished from AlgaeBase with permission of M.D. Guiry). Alaria crassifolia Kjellman, 1885. Accessed through: World Register of Marine Species at: https://www.marinespecies.org/aphia.php?p=taxdetails&id=371978 on 2024-04-16
Brown macroalgae	Alaria crispa	Kjellman, 1889	Chromista	Ochrophyta	Phaeophyceae	Laminariales	Alariaceae	Alaria	Guiry, M.D. & Guiry, G.M. (2024). AlgaeBase. World-wide electronic publication, National University of Ireland, Galway (taxonomic information republished from AlgaeBase with permission of M.D. Guiry). Alaria crispa Kjellman, 1889. Accessed through: World Register of Marine Species at: https://www.marinespecies.org/aphia.php?p=taxdetails&id=373974 on 2024-04-16
Brown macroalgae	Alaria esculenta	(Linnaeus) Greville, 1830	Chromista	Ochrophyta	Phaeophyceae	Laminariales	Alariaceae	Alaria	Guiry, M.D. & Guiry, G.M. (2024). AlgaeBase. World-wide electronic publication, National University of Ireland, Galway (taxonomic information republished from AlgaeBase with permission of M.D. Guiry). Alaria esculenta (Linnaeus) Greville, 1830. Accessed through: World Register of Marine Species at: https://www.marinespecies.org/aphia.php?p=taxdetails&id=145716 on 2024-04-16
Brown macroalgae	Alaria fragilis	De A.Saunders, 1901	Chromista	Ochrophyta	Phaeophyceae	Laminariales	Alariaceae	Alaria	Guiry, M.D. & Guiry, G.M. (2024). AlgaeBase. World-wide electronic publication, National University of Ireland, Galway (taxonomic information republished from AlgaeBase with permission of M.D. Guiry). Alaria fragilis De A.Saunders, 1901. Accessed through: World Register of Marine Species at: https://www.marinespecies.org/aphia.php?p=taxdetails&id=620370 on 2024-04-16
Brown macroalgae	Alaria marginata	Postels & Ruprecht, 1840	Chromista	Ochrophyta	Phaeophyceae	Laminariales	Alariaceae	Alaria	Guiry, M.D. & Guiry, G.M. (2024). AlgaeBase. World-wide electronic publication, National University of Ireland, Galway (taxonomic information republished from AlgaeBase with permission of M.D. Guiry). Alaria marginata Postels & Ruprecht, 1840. Accessed through: World Register of Marine Species at: https://www.marinespecies.org/aphia.php?p=taxdetails&id=371791 on 2024-04-16
Brown macroalgae	Alaria paradisea	(Miyabe & Nagai) Widdowson, 1972	Chromista	Ochrophyta	Phaeophyceae	Laminariales	Alariaceae	Alaria	Guiry, M.D. & Guiry, G.M. (2024). AlgaeBase. World-wide electronic publication, National University of Ireland, Galway (taxonomic information republished from AlgaeBase with permission of M.D. Guiry). Alaria paradisea (Miyabe & Nagai) Widdowson, 1972. Accessed through: World Register of Marine Species at: https://www.marinespecies.org/aphia.php?p=taxdetails&id=371980 on 2024-04-16
Brown macroalgae	Alaria praelonga	Kjellman, 1889	Chromista	Ochrophyta	Phaeophyceae	Laminariales	Alariaceae	Alaria	Guiry, M.D. & Guiry, G.M. (2024). AlgaeBase. World-wide electronic publication, National University of Ireland, Galway (taxonomic information republished from AlgaeBase with permission of M.D. Guiry). Alaria praelonga Kjellman, 1889. Accessed through: World Register of Marine Species at: https://www.marinespecies.org/aphia.php?p=taxdetails&id=373975 on 2024-04-16
Brown macroalgae	Alaria pylaiei	(Bory) Greville, 1830	Chromista	Ochrophyta	Phaeophyceae	Laminariales	Alariaceae	Alaria	Guiry, M.D. & Guiry, G.M. (2024). AlgaeBase. World-wide electronic publication, National University of Ireland, Galway (taxonomic information republished from AlgaeBase with permission of M.D. Guiry). Alaria pylaiei (Bory) Greville, 1830. Accessed through: World Register of Marine Species at: https://www.marinespecies.org/aphia.php?p=taxdetails&id=494942 on 2024-04-16
Brown macroalgae	Arthrocladia villosa	(Hudson) Duby, 1830	Chromista	Ochrophyta	Phaeophyceae	Desmarestiales	Arthrocladiaceae	Arthrocladia	Guiry, M.D. & Guiry, G.M. (2024). AlgaeBase. World-wide electronic publication, National University of Ireland, Galway (taxonomic information republished from AlgaeBase with permission of M.D. Guiry). Arthrocladia villosa (Hudson) Duby, 1830. Accessed through: World Register of Marine Species at: https://www.marinespecies.org/aphia.php?p=taxdetails&id=145306 on 2024-04-16
Brown macroalgae	Arthrothamnus bifidus	(S.G.Gmelin) J.Agardh, 1868	Chromista	Ochrophyta	Phaeophyceae	Laminariales	Laminariaceae	Arthrothamnus	Guiry, M.D. & Guiry, G.M. (2024). AlgaeBase. World-wide electronic publication, National University of Ireland, Galway (taxonomic information republished from AlgaeBase with permission of M.D. Guiry). Arthrothamnus bifidus (S.G.Gmelin) J.Agardh, 1868. Accessed through: World Register of Marine Species at: https://www.marinespecies.org/aphia.php?p=taxdetails&id=371984 on 2024-04-16
Brown macroalgae	Arthrothamnus kurilensis	Ruprecht, 1848	Chromista	Ochrophyta	Phaeophyceae	Laminariales	Laminariaceae	Arthrothamnus	Guiry, M.D. & Guiry, G.M. (2024). AlgaeBase. World-wide electronic publication, National University of Ireland, Galway (taxonomic information republished from AlgaeBase with permission of M.D. Guiry). Arthrothamnus kurilensis Ruprecht, 1848. Accessed through: World Register of Marine Species at: https://www.marinespecies.org/aphia.php?p=taxdetails&id=374241 on 2024-04-16
Brown macroalgae	Chorda asiatica	Sasaki & Kawai, 2007	Chromista	Ochrophyta	Phaeophyceae	Chordales	Chordaceae	Chorda	Guiry, M.D. & Guiry, G.M. (2024). AlgaeBase. World-wide electronic publication, National University of Ireland, Galway (taxonomic information republished from AlgaeBase with permission of M.D. Guiry). Chorda asiatica Sasaki & Kawai, 2007. Accessed through: World Register of Marine Species at: https://www.marinespecies.org/aphia.php?p=taxdetails&id=622805 on 2024-04-16
Brown macroalgae	Chorda filum	(Linnaeus) Stackhouse, 1797	Chromista	Ochrophyta	Phaeophyceae	Chordales	Chordaceae	Chorda	Guiry, M.D. & Guiry, G.M. (2024). AlgaeBase. World-wide electronic publication, National University of Ireland, Galway (taxonomic information republished from AlgaeBase with permission of M.D. Guiry). Chorda filum (Linnaeus) Stackhouse, 1797. Accessed through: World Register of Marine Species at: https://www.marinespecies.org/aphia.php?p=taxdetails&id=145722 on 2024-04-16
Brown macroalgae	Costaria costata	(C.Agardh) De A.Saunders, 1895	Chromista	Ochrophyta	Phaeophyceae	Laminariales	Agaraceae	Costaria	Guiry, M.D. & Guiry, G.M. (2024). AlgaeBase. World-wide electronic publication, National University of Ireland, Galway (taxonomic information republished from AlgaeBase with permission of M.D. Guiry). Costaria costata (C.Agardh) De A.Saunders, 1895. Accessed through: World Register of Marine Species at: https://www.marinespecies.org/aphia.php?p=taxdetails&id=371985 on 2024-04-16
Brown macroalgae	Cymathaere fibrosa	Nagai, 1933	Chromista	Ochrophyta	Phaeophyceae	Laminariales	Laminariaceae	Cymathaere	Guiry, M.D. & Guiry, G.M. (2024). AlgaeBase. World-wide electronic publication, National University of Ireland, Galway (taxonomic information republished from AlgaeBase with permission of M.D. Guiry). Cymathaere fibrosa Nagai, 1933. Accessed through: World Register of Marine Species at: https://www.marinespecies.org/aphia.php?p=taxdetails&id=377117 on 2024-04-16
Brown macroalgae	Cymathaere triplicata	(Postels & Ruprecht) J.Agardh, 1868	Chromista	Ochrophyta	Phaeophyceae	Laminariales	Laminariaceae	Cymathaere	Guiry, M.D. & Guiry, G.M. (2024). AlgaeBase. World-wide electronic publication, National University of Ireland, Galway (taxonomic information republished from AlgaeBase with permission of M.D. Guiry). Cymathaere triplicata (Postels & Ruprecht) J.Agardh, 1868. Accessed through: World Register of Marine Species at: https://www.marinespecies.org/aphia.php?p=taxdetails&id=373978 on 2024-04-16
Brown macroalgae	Desmarestia aculeata	(Linnaeus) J.V.Lamouroux, 1813	Chromista	Ochrophyta	Phaeophyceae	Desmarestiales	Desmarestiaceae	Desmarestia	Guiry, M.D. & Guiry, G.M. (2024). AlgaeBase. World-wide electronic publication, National University of Ireland, Galway (taxonomic information republished from AlgaeBase with permission of M.D. Guiry). Desmarestia aculeata (Linnaeus) J.V.Lamouroux, 1813. Accessed through: World Register of Marine Species at: https://www.marinespecies.org/aphia.php?p=taxdetails&id=145307 on 2024-04-16
Brown macroalgae	Desmarestia chordalis	J.D.Hooker & Harvey, 1845	Chromista	Ochrophyta	Phaeophyceae	Desmarestiales	Desmarestiaceae	Desmarestia	Guiry, M.D. & Guiry, G.M. (2024). AlgaeBase. World-wide electronic publication, National University of Ireland, Galway (taxonomic information republished from AlgaeBase with permission of M.D. Guiry). Desmarestia chordalis J.D.Hooker & Harvey, 1845. Accessed through: World Register of Marine Species at: https://www.marinespecies.org/aphia.php?p=taxdetails&id=373628 on 2024-04-16
Brown macroalgae	Desmarestia confervoides	(Bory de Saint-Vincent) M.E.Ramírez & A.F.Peters, 1993	Chromista	Ochrophyta	Phaeophyceae	Desmarestiales	Desmarestiaceae	Desmarestia	Guiry, M.D. & Guiry, G.M. (2024). AlgaeBase. World-wide electronic publication, National University of Ireland, Galway (taxonomic information republished from AlgaeBase with permission of M.D. Guiry). Desmarestia confervoides (Bory de Saint-Vincent) M.E.Ramírez & A.F.Peters, 1993. Accessed through: World Register of Marine Species at: https://www.marinespecies.org/aphia.php?p=taxdetails&id=325499…
Brown macroalgae	Desmarestia dudresnayi	J.V.Lamouroux ex Léman, 1819	Chromista	Ochrophyta	Phaeophyceae	Desmarestiales	Desmarestiaceae	Desmarestia	Guiry, M.D. & Guiry, G.M. (2024). AlgaeBase. World-wide electronic publication, National University of Ireland, Galway (taxonomic information republished from AlgaeBase with permission of M.D. Guiry). Desmarestia dudresnayi J.V.Lamouroux ex Léman, 1819. Accessed through: World Register of Marine Species at: https://www.marinespecies.org/aphia.php?p=taxdetails&id=295864 on 2024-04-16
Brown macroalgae	Desmarestia kurilensis	Yamada, 1935	Chromista	Ochrophyta	Phaeophyceae	Desmarestiales	Desmarestiaceae	Desmarestia	Guiry, M.D. & Guiry, G.M. (2024). AlgaeBase. World-wide electronic publication, National University of Ireland, Galway (taxonomic information republished from AlgaeBase with permission of M.D. Guiry). Desmarestia kurilensis Yamada, 1935. Accessed through: World Register of Marine Species at: https://www.marinespecies.org/aphia.php?p=taxdetails&id=372697 on 2024-04-16
Brown macroalgae	Desmarestia latifrons	(Ruprecht) Kützing, 1859	Chromista	Ochrophyta	Phaeophyceae	Desmarestiales	Desmarestiaceae	Desmarestia	Guiry, M.D. & Guiry, G.M. (2024). AlgaeBase. World-wide electronic publication, National University of Ireland, Galway (taxonomic information republished from AlgaeBase with permission of M.D. Guiry). Desmarestia latifrons (Ruprecht) Kützing, 1859. Accessed through: World Register of Marine Species at: https://www.marinespecies.org/aphia.php?p=taxdetails&id=372500 on 2024-04-16
Brown macroalgae	Desmarestia latissima	Setchell & Gardner, 1920	Chromista	Ochrophyta	Phaeophyceae	Desmarestiales	Desmarestiaceae	Desmarestia	Guiry, M.D. & Guiry, G.M. (2024). AlgaeBase. World-wide electronic publication, National University of Ireland, Galway (taxonomic information republished from AlgaeBase with permission of M.D. Guiry). Desmarestia latissima Setchell & Gardner, 1920. Accessed through: World Register of Marine Species at: https://www.marinespecies.org/aphia.php?p=taxdetails&id=376199 on 2024-04-16
Brown macroalgae	Desmarestia ligulata	(Stackhouse) J.V.Lamouroux, 1813	Chromista	Ochrophyta	Phaeophyceae	Desmarestiales	Desmarestiaceae	Desmarestia	Guiry, M.D. & Guiry, G.M. (2024). AlgaeBase. World-wide electronic publication, National University of Ireland, Galway (taxonomic information republished from AlgaeBase with permission of M.D. Guiry). Desmarestia ligulata (Stackhouse) J.V.Lamouroux, 1813. Accessed through: World Register of Marine Species at: https://www.marinespecies.org/aphia.php?p=taxdetails&id=145309 on 2024-04-16
Brown macroalgae	Desmarestia menziesii	J.Agardh, 1848	Chromista	Ochrophyta	Phaeophyceae	Desmarestiales	Desmarestiaceae	Desmarestia	Guiry, M.D. & Guiry, G.M. (2024). AlgaeBase. World-wide electronic publication, National University of Ireland, Galway (taxonomic information republished from AlgaeBase with permission of M.D. Guiry). Desmarestia menziesii J.Agardh, 1848. Accessed through: World Register of Marine Species at: https://www.marinespecies.org/aphia.php?p=taxdetails&id=325498 on 2024-04-16
Brown macroalgae	Desmarestia viridis	(O.F.Müller) J.V.Lamouroux, 1813	Chromista	Ochrophyta	Phaeophyceae	Desmarestiales	Desmarestiaceae	Desmarestia	Guiry, M.D. & Guiry, G.M. (2024). AlgaeBase. World-wide electronic publication, National University of Ireland, Galway (taxonomic information republished from AlgaeBase with permission of M.D. Guiry). Desmarestia viridis (O.F.Müller) J.V.Lamouroux, 1813. Accessed through: World Register of Marine Species at: https://www.marinespecies.org/aphia.php?p=taxdetails&id=145310 on 2024-04-16
Brown macroalgae	Dictyoneurum californicum	Ruprecht, 1852	Chromista	Ochrophyta	Phaeophyceae	Laminariales	Agaraceae	Dictyoneurum	Guiry, M.D. & Guiry, G.M. (2024). AlgaeBase. World-wide electronic publication, National University of Ireland, Galway (taxonomic information republished from AlgaeBase with permission of M.D. Guiry). Dictyoneurum californicum Ruprecht, 1852. Accessed through: World Register of Marine Species at: https://www.marinespecies.org/aphia.php?p=taxdetails&id=372515 on 2024-04-16
Brown macroalgae	Dictyoneurum reticulatum	(De A.Saunders) P.C.Silva, 2008	Chromista	Ochrophyta	Phaeophyceae	Laminariales	Agaraceae	Dictyoneurum	Guiry, M.D. & Guiry, G.M. (2024). AlgaeBase. World-wide electronic publication, National University of Ireland, Galway (taxonomic information republished from AlgaeBase with permission of M.D. Guiry). Dictyoneurum reticulatum (De A.Saunders) P.C.Silva, 2008. Accessed through: World Register of Marine Species at: https://www.marinespecies.org/aphia.php?p=taxdetails&id=503878 on 2024-04-16
Brown macroalgae	Ecklonia biruncinata	(Bory) Papenfuss, 1944	Chromista	Ochrophyta	Phaeophyceae	Laminariales	Lessoniaceae	Ecklonia	Guiry, M.D. & Guiry, G.M. (2024). AlgaeBase. World-wide electronic publication, National University of Ireland, Galway (taxonomic information republished from AlgaeBase with permission of M.D. Guiry). Ecklonia biruncinata (Bory) Papenfuss, 1944. Accessed through: World Register of Marine Species at: https://www.marinespecies.org/aphia.php?p=taxdetails&id=145719 on 2024-04-16
Brown macroalgae	Ecklonia brevipes	J.Agardh, 1877	Chromista	Ochrophyta	Phaeophyceae	Laminariales	Lessoniaceae	Ecklonia	Guiry, M.D. & Guiry, G.M. (2024). AlgaeBase. World-wide electronic publication, National University of Ireland, Galway (taxonomic information republished from AlgaeBase with permission of M.D. Guiry). Ecklonia brevipes J.Agardh, 1877. Accessed through: World Register of Marine Species at: https://www.marinespecies.org/aphia.php?p=taxdetails&id=373321 on 2024-04-16
Brown macroalgae	Ecklonia cava	Kjellman, 1885	Chromista	Ochrophyta	Phaeophyceae	Laminariales	Lessoniaceae	Ecklonia	Guiry, M.D. & Guiry, G.M. (2024). AlgaeBase. World-wide electronic publication, National University of Ireland, Galway (taxonomic information republished from AlgaeBase with permission of M.D. Guiry). Ecklonia cava Kjellman, 1885. Accessed through: World Register of Marine Species at: https://www.marinespecies.org/aphia.php?p=taxdetails&id=371986 on 2024-04-16
Brown macroalgae	Ecklonia kurome	Okamura, 1927	Chromista	Ochrophyta	Phaeophyceae	Laminariales	Lessoniaceae	Ecklonia	Guiry, M.D. & Guiry, G.M. (2024). AlgaeBase. World-wide electronic publication, National University of Ireland, Galway (taxonomic information republished from AlgaeBase with permission of M.D. Guiry). Ecklonia kurome Okamura, 1927. Accessed through: World Register of Marine Species at: https://www.marinespecies.org/aphia.php?p=taxdetails&id=371987 on 2024-04-16
Brown macroalgae	Ecklonia maxima	(Osbeck) Papenfuss, 1940	Chromista	Ochrophyta	Phaeophyceae	Laminariales	Lessoniaceae	Ecklonia	Guiry, M.D. & Guiry, G.M. (2024). AlgaeBase. World-wide electronic publication, National University of Ireland, Galway (taxonomic information republished from AlgaeBase with permission of M.D. Guiry). Ecklonia maxima (Osbeck) Papenfuss, 1940. Accessed through: World Register of Marine Species at: https://www.marinespecies.org/aphia.php?p=taxdetails&id=214343 on 2024-04-16
Brown macroalgae	Ecklonia radiata	(C.Agardh) J.Agardh, 1848	Chromista	Ochrophyta	Phaeophyceae	Laminariales	Lessoniaceae	Ecklonia	Guiry, M.D. & Guiry, G.M. (2024). AlgaeBase. World-wide electronic publication, National University of Ireland, Galway (taxonomic information republished from AlgaeBase with permission of M.D. Guiry). Ecklonia radiata (C.Agardh) J.Agardh, 1848. Accessed through: World Register of Marine Species at: https://www.marinespecies.org/aphia.php?p=taxdetails&id=214344 on 2024-04-16
Brown macroalgae	Ecklonia radicosa	(Kjellman) Okamura, 1892	Chromista	Ochrophyta	Phaeophyceae	Laminariales	Lessoniaceae	Ecklonia	Guiry, M.D. & Guiry, G.M. (2024). AlgaeBase. World-wide electronic publication, National University of Ireland, Galway (taxonomic information republished from AlgaeBase with permission of M.D. Guiry). Ecklonia radicosa (Kjellman) Okamura, 1892. Accessed through: World Register of Marine Species at: https://www.marinespecies.org/aphia.php?p=taxdetails&id=499683 on 2024-04-16
Brown macroalgae	Ecklonia richardiana	J.Agardh, 1848	Chromista	Ochrophyta	Phaeophyceae	Laminariales	Lessoniaceae	Ecklonia	Guiry, M.D. & Guiry, G.M. (2024). AlgaeBase. World-wide electronic publication, National University of Ireland, Galway (taxonomic information republished from AlgaeBase with permission of M.D. Guiry). Ecklonia richardiana J.Agardh, 1848. Accessed through: World Register of Marine Species at: https://www.marinespecies.org/aphia.php?p=taxdetails&id=503395 on 2024-04-16
Brown macroalgae	Ecklonia stolonifera	Okamura, 1913	Chromista	Ochrophyta	Phaeophyceae	Laminariales	Lessoniaceae	Ecklonia	Guiry, M.D. & Guiry, G.M. (2024). AlgaeBase. World-wide electronic publication, National University of Ireland, Galway (taxonomic information republished from AlgaeBase with permission of M.D. Guiry). Ecklonia stolonifera Okamura, 1913. Accessed through: World Register of Marine Species at: https://www.marinespecies.org/aphia.php?p=taxdetails&id=371988 on 2024-04-16
Brown macroalgae	Eisenia arborea	J.E.Areschoug, 1876	Chromista	Ochrophyta	Phaeophyceae	Laminariales	Lessoniaceae	Eisenia	Guiry, M.D. & Guiry, G.M. (2024). AlgaeBase. World-wide electronic publication, National University of Ireland, Galway (taxonomic information republished from AlgaeBase with permission of M.D. Guiry). Eisenia arborea J.E.Areschoug, 1876. Accessed through: World Register of Marine Species at: https://www.marinespecies.org/aphia.php?p=taxdetails&id=371990 on 2024-04-16
Brown macroalgae	Eisenia bicyclis	(Kjellman) Setchell, 1905	Chromista	Ochrophyta	Phaeophyceae	Laminariales	Lessoniaceae	Eisenia	Guiry, M.D. & Guiry, G.M. (2024). AlgaeBase. World-wide electronic publication, National University of Ireland, Galway (taxonomic information republished from AlgaeBase with permission of M.D. Guiry). Eisenia bicyclis (Kjellman) Setchell, 1905. Accessed through: World Register of Marine Species at: https://www.marinespecies.org/aphia.php?p=taxdetails&id=371991 on 2024-04-16
Brown macroalgae	Eisenia cokeri	M.Howe, 1914	Chromista	Ochrophyta	Phaeophyceae	Laminariales	Lessoniaceae	Eisenia	Guiry, M.D. & Guiry, G.M. (2024). AlgaeBase. World-wide electronic publication, National University of Ireland, Galway (taxonomic information republished from AlgaeBase with permission of M.D. Guiry). Eisenia cokeri M.Howe, 1914. Accessed through: World Register of Marine Species at: https://www.marinespecies.org/aphia.php?p=taxdetails&id=376640 on 2024-04-16
Brown macroalgae	Eualaria fistulosa	(Postels & Ruprecht) M.J.Wynne, 2009	Chromista	Ochrophyta	Phaeophyceae	Laminariales	Alariaceae	Eualaria	Guiry, M.D. & Guiry, G.M. (2024). AlgaeBase. World-wide electronic publication, National University of Ireland, Galway (taxonomic information republished from AlgaeBase with permission of M.D. Guiry). Eualaria fistulosa (Postels & Ruprecht) M.J.Wynne, 2009. Accessed through: World Register of Marine Species at: https://www.marinespecies.org/aphia.php?p=taxdetails&id=547463 on 2024-04-16
Brown macroalgae	Halosiphon tomentosus	(Lyngbye) Jaasund, 1957	Chromista	Ochrophyta	Phaeophyceae	Tilopteridales	Halosiphonaceae	Halosiphon	Guiry, M.D. & Guiry, G.M. (2024). AlgaeBase. World-wide electronic publication, National University of Ireland, Galway (taxonomic information republished from AlgaeBase with permission of M.D. Guiry). Halosiphon tomentosus (Lyngbye) Jaasund, 1957. Accessed through: World Register of Marine Species at: https://www.marinespecies.org/aphia.php?p=taxdetails&id=145723 on 2024-04-16
Brown macroalgae	Haplospora globosa	Kjellman, 1872	Chromista	Ochrophyta	Phaeophyceae	Tilopteridales	Tilopteridaceae	Haplospora	Guiry, M.D. & Guiry, G.M. (2024). AlgaeBase. World-wide electronic publication, National University of Ireland, Galway (taxonomic information republished from AlgaeBase with permission of M.D. Guiry). Haplospora globosa Kjellman, 1872. Accessed through: World Register of Marine Species at: https://www.marinespecies.org/aphia.php?p=taxdetails&id=145918 on 2024-04-16
Brown macroalgae	Hedophyllum bongardianum	(Postels & Ruprecht) Yendo, 1914	Chromista	Ochrophyta	Phaeophyceae	Laminariales	Laminariaceae	Hedophyllum	Guiry, M.D. & Guiry, G.M. (2024). AlgaeBase. World-wide electronic publication, National University of Ireland, Galway (taxonomic information republished from AlgaeBase with permission of M.D. Guiry). Hedophyllum bongardianum (Postels & Ruprecht) Yendo, 1914. Accessed through: World Register of Marine Species at: https://www.marinespecies.org/aphia.php?p=taxdetails&id=667215 on 2024-04-16
Brown macroalgae	Hedophyllum dentigerum	(Kjellman) Starko, S.C.Lindstrom & Martone, 2019	Chromista	Ochrophyta	Phaeophyceae	Laminariales	Laminariaceae	Hedophyllum	Guiry, M.D. & Guiry, G.M. (2024). AlgaeBase. World-wide electronic publication, National University of Ireland, Galway (taxonomic information republished from AlgaeBase with permission of M.D. Guiry). Hedophyllum dentigerum (Kjellman) Starko, S.C.Lindstrom & Martone, 2019. Accessed through: World Register of Marine Species at: https://www.marinespecies.org/aphia.php?p=taxdetails&id=1356698 on 202…
Brown macroalgae	Hedophyllum sessile	(C.Agardh) Setchell, 1901	Chromista	Ochrophyta	Phaeophyceae	Laminariales	Laminariaceae	Hedophyllum	Guiry, M.D. & Guiry, G.M. (2024). AlgaeBase. World-wide electronic publication, National University of Ireland, Galway (taxonomic information republished from AlgaeBase with permission of M.D. Guiry). Hedophyllum sessile (C.Agardh) Setchell, 1901. Accessed through: World Register of Marine Species at: https://www.marinespecies.org/aphia.php?p=taxdetails&id=496237 on 2024-04-16
Brown macroalgae	Saccharina subsessilis	(Areschoug) Starko & S.C.Lindstrom, 2018	Chromista	Ochrophyta	Phaeophyceae	Laminariales	Laminariaceae	Hedophyllum	Guiry, M.D. & Guiry, G.M. (2024). AlgaeBase. World-wide electronic publication, National University of Ireland, Galway (taxonomic information republished from AlgaeBase with permission of M.D. Guiry). Hedophyllum subsessile (J.E.Areschoug) Setchell, 1901. Accessed through: World Register of Marine Species at: https://www.marinespecies.org/aphia.php?p=taxdetails&id=498473 on 2024-04-16
Brown macroalgae	Kjellmaniella crassifolia	Miyabe, 1902	Chromista	Ochrophyta	Phaeophyceae	Laminariales	Laminariaceae	Kjellmaniella	Guiry, M.D. & Guiry, G.M. (2024). AlgaeBase. World-wide electronic publication, National University of Ireland, Galway (taxonomic information republished from AlgaeBase with permission of M.D. Guiry). Kjellmaniella crassifolia Miyabe, 1902. Accessed through: World Register of Marine Species at: https://www.marinespecies.org/aphia.php?p=taxdetails&id=496101 on 2024-04-16
Brown macroalgae	Laminaria abyssalis	A.B.Joly & E.C.Oliveira, 1967	Chromista	Ochrophyta	Phaeophyceae	Laminariales	Laminariaceae	Laminaria	Guiry, M.D. & Guiry, G.M. (2024). AlgaeBase. World-wide electronic publication, National University of Ireland, Galway (taxonomic information republished from AlgaeBase with permission of M.D. Guiry). Laminaria abyssalis A.B.Joly & E.C.Oliveira, 1967. Accessed through: World Register of Marine Species at: https://www.marinespecies.org/aphia.php?p=taxdetails&id=373196 on 2024-04-16
Brown macroalgae	Laminaria bullata	Kjellman, 1889	Chromista	Ochrophyta	Phaeophyceae	Laminariales	Laminariaceae	Laminaria	Guiry, M.D. & Guiry, G.M. (2024). AlgaeBase. World-wide electronic publication, National University of Ireland, Galway (taxonomic information republished from AlgaeBase with permission of M.D. Guiry). Laminaria bullata Kjellman, 1889. Accessed through: World Register of Marine Species at: https://www.marinespecies.org/aphia.php?p=taxdetails&id=374924 on 2024-04-16
Brown macroalgae	Laminaria cuneifolia	Kützing, 1843	Chromista	Ochrophyta	Phaeophyceae	Laminariales	Laminariaceae	Laminaria	Guiry, M.D. & Guiry, G.M. (2024). AlgaeBase. World-wide electronic publication, National University of Ireland, Galway (taxonomic information republished from AlgaeBase with permission of M.D. Guiry). Laminaria cuneifolia Kützing, 1843. Accessed through: World Register of Marine Species at: https://www.marinespecies.org/aphia.php?p=taxdetails&id=659913 on 2024-04-16
Brown macroalgae	Laminaria digitata	(Hudson) J.V.Lamouroux, 1813	Chromista	Ochrophyta	Phaeophyceae	Laminariales	Laminariaceae	Laminaria	Guiry, M.D. & Guiry, G.M. (2024). AlgaeBase. World-wide electronic publication, National University of Ireland, Galway (taxonomic information republished from AlgaeBase with permission of M.D. Guiry). Laminaria digitata (Hudson) J.V.Lamouroux, 1813. Accessed through: World Register of Marine Species at: https://www.marinespecies.org/aphia.php?p=taxdetails&id=145724 on 2024-04-16
Brown macroalgae	Laminaria ephemera	Setchell, 1901	Chromista	Ochrophyta	Phaeophyceae	Laminariales	Laminariaceae	Laminaria	Guiry, M.D. & Guiry, G.M. (2024). AlgaeBase. World-wide electronic publication, National University of Ireland, Galway (taxonomic information republished from AlgaeBase with permission of M.D. Guiry). Laminaria ephemera Setchell, 1901. Accessed through: World Register of Marine Species at: https://www.marinespecies.org/aphia.php?p=taxdetails&id=372506 on 2024-04-16
Brown macroalgae	Laminaria farlowii	Setchell, 1893	Chromista	Ochrophyta	Phaeophyceae	Laminariales	Laminariaceae	Laminaria	Guiry, M.D. & Guiry, G.M. (2024). AlgaeBase. World-wide electronic publication, National University of Ireland, Galway (taxonomic information republished from AlgaeBase with permission of M.D. Guiry). Laminaria farlowii Setchell, 1893. Accessed through: World Register of Marine Species at: https://www.marinespecies.org/aphia.php?p=taxdetails&id=372698 on 2024-04-16
Brown macroalgae	Laminaria hyperborea	(Gunnerus) Foslie, 1884	Chromista	Ochrophyta	Phaeophyceae	Laminariales	Laminariaceae	Laminaria	Guiry, M.D. & Guiry, G.M. (2024). AlgaeBase. World-wide electronic publication, National University of Ireland, Galway (taxonomic information republished from AlgaeBase with permission of M.D. Guiry). Laminaria hyperborea (Gunnerus) Foslie, 1884. Accessed through: World Register of Marine Species at: https://www.marinespecies.org/aphia.php?p=taxdetails&id=145725 on 2024-04-16
Brown macroalgae	Saccharina latissima	(Linnaeus) C.E.Lane, C.Mayes, Druehl & G.W.Saunders, 2006	Chromista	Ochrophyta	Phaeophyceae	Laminariales	Laminariaceae	Laminaria	Guiry, M.D. & Guiry, G.M. (2024). AlgaeBase. World-wide electronic publication, National University of Ireland, Galway (taxonomic information republished from AlgaeBase with permission of M.D. Guiry). Laminaria longipes Bory de Saint-Vincent, 1826. Accessed through: World Register of Marine Species at: https://www.marinespecies.org/aphia.php?p=taxdetails&id=494968 on 2024-04-16
Brown macroalgae	Laminaria ochroleuca	Bachelot de la Pylaie, 1824	Chromista	Ochrophyta	Phaeophyceae	Laminariales	Laminariaceae	Laminaria	Guiry, M.D. & Guiry, G.M. (2024). AlgaeBase. World-wide electronic publication, National University of Ireland, Galway (taxonomic information republished from AlgaeBase with permission of M.D. Guiry). Laminaria ochroleuca Bachelot de la Pylaie, 1824. Accessed through: World Register of Marine Species at: https://www.marinespecies.org/aphia.php?p=taxdetails&id=145728 on 2024-04-16
Brown macroalgae	Laminaria pallida	Greville, 1848	Chromista	Ochrophyta	Phaeophyceae	Laminariales	Laminariaceae	Laminaria	Guiry, M.D. & Guiry, G.M. (2024). AlgaeBase. World-wide electronic publication, National University of Ireland, Galway (taxonomic information republished from AlgaeBase with permission of M.D. Guiry). Laminaria pallida Greville, 1848. Accessed through: World Register of Marine Species at: https://www.marinespecies.org/aphia.php?p=taxdetails&id=214346 on 2024-04-16
Brown macroalgae			Chromista	Ochrophyta	Phaeophyceae	Laminariales	Laminariaceae	Laminaria	Guiry, M.D. & Guiry, G.M. (2024). AlgaeBase. World-wide electronic publication, National University of Ireland, Galway (taxonomic information republished from AlgaeBase with permission of M.D. Guiry). Laminaria platymeris Bachelot Pylaie, 1830. Accessed through: World Register of Marine Species at: https://www.marinespecies.org/aphia.php?p=taxdetails&id=376077 on 2024-04-16
Brown macroalgae	Laminaria rodriguezii	Bornet, 1888	Chromista	Ochrophyta	Phaeophyceae	Laminariales	Laminariaceae	Laminaria	Guiry, M.D. & Guiry, G.M. (2024). AlgaeBase. World-wide electronic publication, National University of Ireland, Galway (taxonomic information republished from AlgaeBase with permission of M.D. Guiry). Laminaria rodriguezii Bornet, 1888. Accessed through: World Register of Marine Species at: https://www.marinespecies.org/aphia.php?p=taxdetails&id=145729 on 2024-04-16
Brown macroalgae	Laminaria setchellii	P.C.Silva, 1957	Chromista	Ochrophyta	Phaeophyceae	Laminariales	Laminariaceae	Laminaria	Guiry, M.D. & Guiry, G.M. (2024). AlgaeBase. World-wide electronic publication, National University of Ireland, Galway (taxonomic information republished from AlgaeBase with permission of M.D. Guiry). Laminaria setchellii P.C.Silva, 1957. Accessed through: World Register of Marine Species at: https://www.marinespecies.org/aphia.php?p=taxdetails&id=240748 on 2024-04-16
Brown macroalgae	Laminaria sinclairii	(Harvey ex J.D.Hooker & Harvey) Farlow, Anderson & Eaton, 1878	Chromista	Ochrophyta	Phaeophyceae	Laminariales	Laminariaceae	Laminaria	Guiry, M.D. & Guiry, G.M. (2024). AlgaeBase. World-wide electronic publication, National University of Ireland, Galway (taxonomic information republished from AlgaeBase with permission of M.D. Guiry). Laminaria sinclairii (Harvey ex J.D.Hooker & Harvey) Farlow, Anderson & Eaton, 1878. Accessed through: World Register of Marine Species at: https://www.marinespecies.org/aphia.php?p=taxdetails&id=37…
Brown macroalgae	Laminaria solidungula	J.Agardh, 1868	Chromista	Ochrophyta	Phaeophyceae	Laminariales	Laminariaceae	Laminaria	Guiry, M.D. & Guiry, G.M. (2024). AlgaeBase. World-wide electronic publication, National University of Ireland, Galway (taxonomic information republished from AlgaeBase with permission of M.D. Guiry). Laminaria solidungula J.Agardh, 1868. Accessed through: World Register of Marine Species at: https://www.marinespecies.org/aphia.php?p=taxdetails&id=145731 on 2024-04-16
Brown macroalgae	Laminaria yezoensis	Miyabe, 1902	Chromista	Ochrophyta	Phaeophyceae	Laminariales	Laminariaceae	Laminaria	Guiry, M.D. & Guiry, G.M. (2024). AlgaeBase. World-wide electronic publication, National University of Ireland, Galway (taxonomic information republished from AlgaeBase with permission of M.D. Guiry). Laminaria yezoensis Miyabe, 1902. Accessed through: World Register of Marine Species at: https://www.marinespecies.org/aphia.php?p=taxdetails&id=371993 on 2024-04-16
Brown macroalgae	Lessonia berteroana	Montagne, 1842	Chromista	Ochrophyta	Phaeophyceae	Laminariales	Lessoniaceae	Lessonia	Guiry, M.D. & Guiry, G.M. (2024). AlgaeBase. World-wide electronic publication, National University of Ireland, Galway (taxonomic information republished from AlgaeBase with permission of M.D. Guiry). Lessonia berteroana Montagne, 1842. Accessed through: World Register of Marine Species at: https://www.marinespecies.org/aphia.php?p=taxdetails&id=666977 on 2024-04-16
Brown macroalgae	Lessonia brevifolia	J.Agardh, 1894	Chromista	Ochrophyta	Phaeophyceae	Laminariales	Lessoniaceae	Lessonia	Guiry, M.D. & Guiry, G.M. (2024). AlgaeBase. World-wide electronic publication, National University of Ireland, Galway (taxonomic information republished from AlgaeBase with permission of M.D. Guiry). Lessonia brevifolia J.Agardh, 1894. Accessed through: World Register of Marine Species at: https://www.marinespecies.org/aphia.php?p=taxdetails&id=373468 on 2024-04-16
Brown macroalgae	Lessonia corrugata	A.H.S.Lucas, 1931	Chromista	Ochrophyta	Phaeophyceae	Laminariales	Lessoniaceae	Lessonia	Guiry, M.D. & Guiry, G.M. (2024). AlgaeBase. World-wide electronic publication, National University of Ireland, Galway (taxonomic information republished from AlgaeBase with permission of M.D. Guiry). Lessonia corrugata A.H.S.Lucas, 1931. Accessed through: World Register of Marine Species at: https://www.marinespecies.org/aphia.php?p=taxdetails&id=374836 on 2024-04-16
Brown macroalgae	Lessonia flavicans	Bory de Saint-Vincent, 1825	Chromista	Ochrophyta	Phaeophyceae	Laminariales	Lessoniaceae	Lessonia	Guiry, M.D. & Guiry, G.M. (2024). AlgaeBase. World-wide electronic publication, National University of Ireland, Galway (taxonomic information republished from AlgaeBase with permission of M.D. Guiry). Lessonia flavicans Bory de Saint-Vincent, 1825. Accessed through: World Register of Marine Species at: https://www.marinespecies.org/aphia.php?p=taxdetails&id=499773 on 2024-04-16
Brown macroalgae	Lessonia nigrescens	Bory de Saint-Vincent, 1826	Chromista	Ochrophyta	Phaeophyceae	Laminariales	Lessoniaceae	Lessonia	Guiry, M.D. & Guiry, G.M. (2024). AlgaeBase. World-wide electronic publication, National University of Ireland, Galway (taxonomic information republished from AlgaeBase with permission of M.D. Guiry). Lessonia nigrescens Bory de Saint-Vincent, 1826. Accessed through: World Register of Marine Species at: https://www.marinespecies.org/aphia.php?p=taxdetails&id=373654 on 2024-04-16
Brown macroalgae	Lessonia searlesiana	Asensi & de Reviers, 2009	Chromista	Ochrophyta	Phaeophyceae	Laminariales	Lessoniaceae	Lessonia	Guiry, M.D. & Guiry, G.M. (2024). AlgaeBase. World-wide electronic publication, National University of Ireland, Galway (taxonomic information republished from AlgaeBase with permission of M.D. Guiry). Lessonia searlesiana Asensi & de Reviers, 2009. Accessed through: World Register of Marine Species at: https://www.marinespecies.org/aphia.php?p=taxdetails&id=623595 on 2024-04-16
Brown macroalgae	Lessonia spicata	(Suhr) Santelices, 2012	Chromista	Ochrophyta	Phaeophyceae	Laminariales	Lessoniaceae	Lessonia	Guiry, M.D. & Guiry, G.M. (2024). AlgaeBase. World-wide electronic publication, National University of Ireland, Galway (taxonomic information republished from AlgaeBase with permission of M.D. Guiry). Lessonia spicata (Suhr) Santelices, 2012. Accessed through: World Register of Marine Species at: https://www.marinespecies.org/aphia.php?p=taxdetails&id=837696 on 2024-04-16
Brown macroalgae	Lessonia tholiformis	C.H.Hay, 1989	Chromista	Ochrophyta	Phaeophyceae	Laminariales	Lessoniaceae	Lessonia	Guiry, M.D. & Guiry, G.M. (2024). AlgaeBase. World-wide electronic publication, National University of Ireland, Galway (taxonomic information republished from AlgaeBase with permission of M.D. Guiry). Lessonia tholiformis C.H.Hay, 1989. Accessed through: World Register of Marine Species at: https://www.marinespecies.org/aphia.php?p=taxdetails&id=373470 on 2024-04-16
Brown macroalgae	Lessonia trabeculata	Villouta & Santelices, 1986	Chromista	Ochrophyta	Phaeophyceae	Laminariales	Lessoniaceae	Lessonia	Guiry, M.D. & Guiry, G.M. (2024). AlgaeBase. World-wide electronic publication, National University of Ireland, Galway (taxonomic information republished from AlgaeBase with permission of M.D. Guiry). Lessonia trabeculata Villouta & Santelices, 1986. Accessed through: World Register of Marine Species at: https://www.marinespecies.org/aphia.php?p=taxdetails&id=373655 on 2024-04-16
Brown macroalgae	Lessonia variegata	J.Agardh, 1878	Chromista	Ochrophyta	Phaeophyceae	Laminariales	Lessoniaceae	Lessonia	Guiry, M.D. & Guiry, G.M. (2024). AlgaeBase. World-wide electronic publication, National University of Ireland, Galway (taxonomic information republished from AlgaeBase with permission of M.D. Guiry). Lessonia variegata J.Agardh, 1878. Accessed through: World Register of Marine Species at: https://www.marinespecies.org/aphia.php?p=taxdetails&id=373467 on 2024-04-16
Brown macroalgae	Lessoniopsis littoralis	(Farlow & Setchell ex Tilden) Reinke, 1903	Chromista	Ochrophyta	Phaeophyceae	Laminariales	Alariaceae	Lessoniopsis	Guiry, M.D. & Guiry, G.M. (2024). AlgaeBase. World-wide electronic publication, National University of Ireland, Galway (taxonomic information republished from AlgaeBase with permission of M.D. Guiry). Lessoniopsis littoralis (Farlow & Setchell ex Tilden) Reinke, 1903. Accessed through: World Register of Marine Species at: https://www.marinespecies.org/aphia.php?p=taxdetails&id=372508 on 2024-04-16
Brown macroalgae	Macrocystis pyrifera	(Linnaeus) C.Agardh, 1820	Chromista	Ochrophyta	Phaeophyceae	Laminariales	Laminariaceae	Macrocystis	Guiry, M.D. & Guiry, G.M. (2024). AlgaeBase. World-wide electronic publication, National University of Ireland, Galway (taxonomic information republished from AlgaeBase with permission of M.D. Guiry). Macrocystis pyrifera (Linnaeus) C.Agardh, 1820. Accessed through: World Register of Marine Species at: https://www.marinespecies.org/aphia.php?p=taxdetails&id=232231 on 2024-04-16
Brown macroalgae	Neoagarum fimbriatum	(Harvey) H.Kawai & T.Hanyuda, 2017	Chromista	Ochrophyta	Phaeophyceae	Laminariales	Agaraceae	Neoagarum	Guiry, M.D. & Guiry, G.M. (2024). AlgaeBase. World-wide electronic publication, National University of Ireland, Galway (taxonomic information republished from AlgaeBase with permission of M.D. Guiry). Neoagarum fimbriatum (Harvey) H.Kawai & T.Hanyuda, 2017. Accessed through: World Register of Marine Species at: https://www.marinespecies.org/aphia.php?p=taxdetails&id=1313053 on 2024-04-16
Brown macroalgae	Nereocystis luetkeana	(K.Mertens) Postels & Ruprecht, 1840	Chromista	Ochrophyta	Phaeophyceae	Laminariales	Laminariaceae	Nereocystis	Guiry, M.D. & Guiry, G.M. (2024). AlgaeBase. World-wide electronic publication, National University of Ireland, Galway (taxonomic information republished from AlgaeBase with permission of M.D. Guiry). Nereocystis luetkeana (K.Mertens) Postels & Ruprecht, 1840. Accessed through: World Register of Marine Species at: https://www.marinespecies.org/aphia.php?p=taxdetails&id=240752 on 2024-04-16
Brown macroalgae	Pelagophycus porra	(Léman) Setchell, 1908	Chromista	Ochrophyta	Phaeophyceae	Laminariales	Laminariaceae	Pelagophycus	Guiry, M.D. & Guiry, G.M. (2024). AlgaeBase. World-wide electronic publication, National University of Ireland, Galway (taxonomic information republished from AlgaeBase with permission of M.D. Guiry). Pelagophycus porra (Léman) Setchell, 1908. Accessed through: World Register of Marine Species at: https://www.marinespecies.org/aphia.php?p=taxdetails&id=372700 on 2024-04-16
Brown macroalgae	Phyllariopsis brevipes	(C.Agardh) E.C.Henry & G.R.South, 1987	Chromista	Ochrophyta	Phaeophyceae	Tilopteridales	Phyllariaceae	Phyllariopsis	Guiry, M.D. & Guiry, G.M. (2024). AlgaeBase. World-wide electronic publication, National University of Ireland, Galway (taxonomic information republished from AlgaeBase with permission of M.D. Guiry). Phyllariopsis brevipes (C.Agardh) E.C.Henry & G.R.South, 1987. Accessed through: World Register of Marine Species at: https://www.marinespecies.org/aphia.php?p=taxdetails&id=145732 on 2024-04-16
Brown macroalgae	Phyllariopsis purpurascens	(C.Agardh) E.C.Henry & G.R.South, 1987	Chromista	Ochrophyta	Phaeophyceae	Tilopteridales	Phyllariaceae	Phyllariopsis	Guiry, M.D. & Guiry, G.M. (2024). AlgaeBase. World-wide electronic publication, National University of Ireland, Galway (taxonomic information republished from AlgaeBase with permission of M.D. Guiry). Phyllariopsis purpurascens (C.Agardh) E.C.Henry & G.R.South, 1987. Accessed through: World Register of Marine Species at: https://www.marinespecies.org/aphia.php?p=taxdetails&id=145733 on 2024-04-16
Brown macroalgae	Pleurophycus gardneri	Setchell & Saunders ex Tilden, 1900	Chromista	Ochrophyta	Phaeophyceae	Laminariales	Alariaceae	Pleurophycus	Guiry, M.D. & Guiry, G.M. (2024). AlgaeBase. World-wide electronic publication, National University of Ireland, Galway (taxonomic information republished from AlgaeBase with permission of M.D. Guiry). Pleurophycus gardneri Setchell & Saunders ex Tilden, 1900. Accessed through: World Register of Marine Species at: https://www.marinespecies.org/aphia.php?p=taxdetails&id=372517 on 2024-04-16
Brown macroalgae	Postelsia palmaeformis	Ruprecht, 1852	Chromista	Ochrophyta	Phaeophyceae	Laminariales	Laminariaceae	Postelsia	Guiry, M.D. & Guiry, G.M. (2024). AlgaeBase. World-wide electronic publication, National University of Ireland, Galway (taxonomic information republished from AlgaeBase with permission of M.D. Guiry). Postelsia palmaeformis Ruprecht, 1852. Accessed through: World Register of Marine Species at: https://www.marinespecies.org/aphia.php?p=taxdetails&id=372518 on 2024-04-16
Brown macroalgae	Pseudochorda nagaii	(Tokida) Inagaki, 1958	Chromista	Ochrophyta	Phaeophyceae	Chordales	Pseudochordaceae	Pseudochorda	Guiry, M.D. & Guiry, G.M. (2024). AlgaeBase. World-wide electronic publication, National University of Ireland, Galway (taxonomic information republished from AlgaeBase with permission of M.D. Guiry). Pseudochorda nagaii (Tokida) Inagaki, 1958. Accessed through: World Register of Marine Species at: https://www.marinespecies.org/aphia.php?p=taxdetails&id=371995 on 2024-04-16
Brown macroalgae	Pseudolessonia laminarioides	(Postels & Ruprecht) G.Y.Cho, N.G.Klochkova, T.N.Krupnova & Boo, 2006	Chromista	Ochrophyta	Phaeophyceae	Laminariales	Laminariaceae	Pseudolessonia	Guiry, M.D. & Guiry, G.M. (2024). AlgaeBase. World-wide electronic publication, National University of Ireland, Galway (taxonomic information republished from AlgaeBase with permission of M.D. Guiry). Pseudolessonia laminarioides (Postels & Ruprecht) G.Y.Cho, N.G.Klochkova, T.N.Krupnova & Boo, 2006. Accessed through: World Register of Marine Species at: https://www.marinespecies.org/aphia.php?p=t…
Brown macroalgae	Pterygophora californica	Ruprecht, 1852	Chromista	Ochrophyta	Phaeophyceae	Laminariales	Alariaceae	Pterygophora	Guiry, M.D. & Guiry, G.M. (2024). AlgaeBase. World-wide electronic publication, National University of Ireland, Galway (taxonomic information republished from AlgaeBase with permission of M.D. Guiry). Pterygophora californica Ruprecht, 1852. Accessed through: World Register of Marine Species at: https://www.marinespecies.org/aphia.php?p=taxdetails&id=240750 on 2024-04-16
Brown macroalgae	Saccharina angustata	(Kjellman) C.E.Lane, C.Mayes, Druehl & G.W.Saunders, 2006	Chromista	Ochrophyta	Phaeophyceae	Laminariales	Laminariaceae	Saccharina	Guiry, M.D. & Guiry, G.M. (2024). AlgaeBase. World-wide electronic publication, National University of Ireland, Galway (taxonomic information republished from AlgaeBase with permission of M.D. Guiry). Saccharina angustata (Kjellman) C.E.Lane, C.Mayes, Druehl & G.W.Saunders, 2006. Accessed through: World Register of Marine Species at: https://www.marinespecies.org/aphia.php?p=taxdetails&id=377078 …
Brown macroalgae	Saccharina cichorioides	(Miyabe) C.E.Lane, C.Mayes, Druehl & G.W.Saunders, 2006	Chromista	Ochrophyta	Phaeophyceae	Laminariales	Laminariaceae	Saccharina	Guiry, M.D. & Guiry, G.M. (2024). AlgaeBase. World-wide electronic publication, National University of Ireland, Galway (taxonomic information republished from AlgaeBase with permission of M.D. Guiry). Saccharina cichorioides (Miyabe) C.E.Lane, C.Mayes, Druehl & G.W.Saunders, 2006. Accessed through: World Register of Marine Species at: https://www.marinespecies.org/aphia.php?p=taxdetails&id=377079…
Brown macroalgae	Saccharina cichorioides	(Miyabe) C.E.Lane, C.Mayes, Druehl & G.W.Saunders, 2006	Chromista	Ochrophyta	Phaeophyceae	Laminariales	Laminariaceae	Saccharina	Guiry, M.D. & Guiry, G.M. (2024). AlgaeBase. World-wide electronic publication, National University of Ireland, Galway (taxonomic information republished from AlgaeBase with permission of M.D. Guiry). Saccharina cichorioides (Miyabe) C.E.Lane, C.Mayes, Druehl & G.W.Saunders, 2006. Accessed through: World Register of Marine Species at: https://www.marinespecies.org/aphia.php?p=taxdetails&id=377079…
Brown macroalgae	Saccharina complanata	(Setchell & N.L.Gardner) Gabrielson, Lindstrom & O'Kelly, 2012	Chromista	Ochrophyta	Phaeophyceae	Laminariales	Laminariaceae	Saccharina	Guiry, M.D. & Guiry, G.M. (2024). AlgaeBase. World-wide electronic publication, National University of Ireland, Galway (taxonomic information republished from AlgaeBase with permission of M.D. Guiry). Saccharina complanata (Setchell & N.L.Gardner) Gabrielson, Lindstrom & O'Kelly, 2012. Accessed through: World Register of Marine Species at: https://www.marinespecies.org/aphia.php?p=taxdetails&id=7…
Brown macroalgae	Saccharina gyrata	(Kjellman) C.E.Lane, C.Mayes, Druehl & G.W.Saunders, 2006	Chromista	Ochrophyta	Phaeophyceae	Laminariales	Laminariaceae	Saccharina	Guiry, M.D. & Guiry, G.M. (2024). AlgaeBase. World-wide electronic publication, National University of Ireland, Galway (taxonomic information republished from AlgaeBase with permission of M.D. Guiry). Saccharina gyrata (Kjellman) C.E.Lane, C.Mayes, Druehl & G.W.Saunders, 2006. Accessed through: World Register of Marine Species at: https://www.marinespecies.org/aphia.php?p=taxdetails&id=377083 on …
Brown macroalgae	Saccharina japonica	(Areschoug) C.E.Lane, C.Mayes, Druehl & G.W.Saunders, 2006	Chromista	Ochrophyta	Phaeophyceae	Laminariales	Laminariaceae	Saccharina	Guiry, M.D. & Guiry, G.M. (2024). AlgaeBase. World-wide electronic publication, National University of Ireland, Galway (taxonomic information republished from AlgaeBase with permission of M.D. Guiry). Saccharina japonica (Areschoug) C.E.Lane, C.Mayes, Druehl & G.W.Saunders, 2006. Accessed through: World Register of Marine Species at: https://www.marinespecies.org/aphia.php?p=taxdetails&id=377084 …
Brown macroalgae	Saccharina japonica var. diabolica	(Miyabe) N.Yotsukura, S.Kawashima, T.Kawai, T.Abe & L.D.Druehl, 2008	Chromista	Ochrophyta	Phaeophyceae	Laminariales	Laminariaceae	Saccharina	Guiry, M.D. & Guiry, G.M. (2024). AlgaeBase. World-wide electronic publication, National University of Ireland, Galway (taxonomic information republished from AlgaeBase with permission of M.D. Guiry). Saccharina japonica var. diabolica (Miyabe) N.Yotsukura, S.Kawashima, T.Kawai, T.Abe & L.D.Druehl, 2008. Accessed through: World Register of Marine Species at: https://www.marinespecies.org/aphia.ph…
Brown macroalgae	Saccharina japonica var. ochotensis	(Miyabe) N.Yotsukura, S.Kawashima, T.Kawai, T.Abe & L.D.Druehl, 2008	Chromista	Ochrophyta	Phaeophyceae	Laminariales	Laminariaceae	Saccharina	Guiry, M.D. & Guiry, G.M. (2024). AlgaeBase. World-wide electronic publication, National University of Ireland, Galway (taxonomic information republished from AlgaeBase with permission of M.D. Guiry). Saccharina japonica var. ochotensis (Miyabe) N.Yotsukura, S.Kawashima, T.Kawai, T.Abe & L.D.Druehl, 2008. Accessed through: World Register of Marine Species at: https://www.marinespecies.org/aphia.p…
Brown macroalgae	Saccharina japonica var. religiosa	(Miyabe) N.Yotsukura, S.Kawashima, T.Kawai, T.Abe & L.D.Druehl, 2008	Chromista	Ochrophyta	Phaeophyceae	Laminariales	Laminariaceae	Saccharina	Guiry, M.D. & Guiry, G.M. (2024). AlgaeBase. World-wide electronic publication, National University of Ireland, Galway (taxonomic information republished from AlgaeBase with permission of M.D. Guiry). Saccharina japonica var. religiosa (Miyabe) N.Yotsukura, S.Kawashima, T.Kawai, T.Abe & L.D.Druehl, 2008. Accessed through: World Register of Marine Species at: https://www.marinespecies.org/aphia.ph…
Brown macroalgae	Saccharina latissima	(Linnaeus) C.E.Lane, C.Mayes, Druehl & G.W.Saunders, 2006	Chromista	Ochrophyta	Phaeophyceae	Laminariales	Laminariaceae	Saccharina	Guiry, M.D. & Guiry, G.M. (2024). AlgaeBase. World-wide electronic publication, National University of Ireland, Galway (taxonomic information republished from AlgaeBase with permission of M.D. Guiry). Saccharina latissima (Linnaeus) C.E.Lane, C.Mayes, Druehl & G.W.Saunders, 2006. Accessed through: World Register of Marine Species at: https://www.marinespecies.org/aphia.php?p=taxdetails&id=234483 …
Brown macroalgae	Saccharina latissima	(Linnaeus) C.E.Lane, C.Mayes, Druehl & G.W.Saunders, 2006	Chromista	Ochrophyta	Phaeophyceae	Laminariales	Laminariaceae	Saccharina	Guiry, M.D. & Guiry, G.M. (2024). AlgaeBase. World-wide electronic publication, National University of Ireland, Galway (taxonomic information republished from AlgaeBase with permission of M.D. Guiry). Saccharina longicruris (Bachelot Pylaie) Kuntze, 1891. Accessed through: World Register of Marine Species at: https://www.marinespecies.org/aphia.php?p=taxdetails&id=376877 on 2024-04-16
Brown macroalgae	Saccharina longissima	(Miyabe) C.E.Lane, C.Mayes, Druehl & G.W.Saunders, 2006	Chromista	Ochrophyta	Phaeophyceae	Laminariales	Laminariaceae	Saccharina	Guiry, M.D. & Guiry, G.M. (2024). AlgaeBase. World-wide electronic publication, National University of Ireland, Galway (taxonomic information republished from AlgaeBase with permission of M.D. Guiry). Saccharina longissima (Miyabe) C.E.Lane, C.Mayes, Druehl & G.W.Saunders, 2006. Accessed through: World Register of Marine Species at: https://www.marinespecies.org/aphia.php?p=taxdetails&id=377086 o…
Brown macroalgae	Saccharina nigripes	(J.Agardh) Lontin & G.W.Saunders, 2015	Chromista	Ochrophyta	Phaeophyceae	Laminariales	Laminariaceae	Saccharina	Guiry, M.D. & Guiry, G.M. (2024). AlgaeBase. World-wide electronic publication, National University of Ireland, Galway (taxonomic information republished from AlgaeBase with permission of M.D. Guiry). Saccharina nigripes (J.Agardh) Lontin & G.W.Saunders, 2015. Accessed through: World Register of Marine Species at: https://www.marinespecies.org/aphia.php?p=taxdetails&id=1313320 on 2024-04-16
Brown macroalgae	Saccharina sachalinensis	(Miyabe) N.Yotsukura & L.D.Druehl, 2009	Chromista	Ochrophyta	Phaeophyceae	Laminariales	Laminariaceae	Saccharina	Guiry, M.D. & Guiry, G.M. (2024). AlgaeBase. World-wide electronic publication, National University of Ireland, Galway (taxonomic information republished from AlgaeBase with permission of M.D. Guiry). Saccharina sachalinensis (Miyabe) N.Yotsukura & L.D.Druehl, 2009. Accessed through: World Register of Marine Species at: https://www.marinespecies.org/aphia.php?p=taxdetails&id=844264 on 2024-04-16
Brown macroalgae	Saccharina yendoana	(Miyabe) C.E.Lane, C.Mayes, Druehl & G.W.Saunders, 2006	Chromista	Ochrophyta	Phaeophyceae	Laminariales	Laminariaceae	Saccharina	Guiry, M.D. & Guiry, G.M. (2024). AlgaeBase. World-wide electronic publication, National University of Ireland, Galway (taxonomic information republished from AlgaeBase with permission of M.D. Guiry). Saccharina yendoana (Miyabe) C.E.Lane, C.Mayes, Druehl & G.W.Saunders, 2006. Accessed through: World Register of Marine Species at: https://www.marinespecies.org/aphia.php?p=taxdetails&id=377089 on …
Brown macroalgae	Saccorhiza dermatodea	(Bachelot Pylaie) J.Agardh, 1868	Chromista	Ochrophyta	Phaeophyceae	Tilopteridales	Phyllariaceae	Saccorhiza	Guiry, M.D. & Guiry, G.M. (2024). AlgaeBase. World-wide electronic publication, National University of Ireland, Galway (taxonomic information republished from AlgaeBase with permission of M.D. Guiry). Saccorhiza dermatodea (Bachelot Pylaie) J.Agardh, 1868. Accessed through: World Register of Marine Species at: https://www.marinespecies.org/aphia.php?p=taxdetails&id=145734 on 2024-04-16
Brown macroalgae	Saccorhiza polyschides	(Lightfoot) Batters, 1902	Chromista	Ochrophyta	Phaeophyceae	Tilopteridales	Phyllariaceae	Saccorhiza	Guiry, M.D. & Guiry, G.M. (2024). AlgaeBase. World-wide electronic publication, National University of Ireland, Galway (taxonomic information republished from AlgaeBase with permission of M.D. Guiry). Saccorhiza polyschides (Lightfoot) Batters, 1902. Accessed through: World Register of Marine Species at: https://www.marinespecies.org/aphia.php?p=taxdetails&id=145735 on 2024-04-16
Brown macroalgae	Thalassiophyllum clathrus	(S.G.Gmelin) Postels & Ruprecht, 1840	Chromista	Ochrophyta	Phaeophyceae	Laminariales	Agaraceae	Thalassiophyllum	Guiry, M.D. & Guiry, G.M. (2024). AlgaeBase. World-wide electronic publication, National University of Ireland, Galway (taxonomic information republished from AlgaeBase with permission of M.D. Guiry). Thalassiophyllum clathrus (S.G.Gmelin) Postels & Ruprecht, 1840. Accessed through: World Register of Marine Species at: https://www.marinespecies.org/aphia.php?p=taxdetails&id=374804 on 2024-04-16
Brown macroalgae	Tilopteris mertensii	(Turner) Kützing, 1849	Chromista	Ochrophyta	Phaeophyceae	Tilopteridales	Tilopteridaceae	Tilopteris	Guiry, M.D. & Guiry, G.M. (2024). AlgaeBase. World-wide electronic publication, National University of Ireland, Galway (taxonomic information republished from AlgaeBase with permission of M.D. Guiry). Tilopteris mertensii (Turner) Kützing, 1849. Accessed through: World Register of Marine Species at: https://www.marinespecies.org/aphia.php?p=taxdetails&id=145919 on 2024-04-16
Brown macroalgae	Undaria pinnatifida	(Harvey) Suringar, 1873	Chromista	Ochrophyta	Phaeophyceae	Laminariales	Alariaceae	Undaria	Guiry, M.D. & Guiry, G.M. (2024). AlgaeBase. World-wide electronic publication, National University of Ireland, Galway (taxonomic information republished from AlgaeBase with permission of M.D. Guiry). Undaria peterseniana (Kjellmann) Okamura, 1915. Accessed through: World Register of Marine Species at: https://www.marinespecies.org/aphia.php?p=taxdetails&id=526723 on 2024-04-16
Brown macroalgae	Undaria pinnatifida	(Harvey) Suringar, 1873	Chromista	Ochrophyta	Phaeophyceae	Laminariales	Alariaceae	Undaria	Guiry, M.D. & Guiry, G.M. (2024). AlgaeBase. World-wide electronic publication, National University of Ireland, Galway (taxonomic information republished from AlgaeBase with permission of M.D. Guiry). Undaria pinnatifida (Harvey) Suringar, 1873. Accessed through: World Register of Marine Species at: https://www.marinespecies.org/aphia.php?p=taxdetails&id=145721 on 2024-04-16
Brown macroalgae	Undaria pinnatifida	(Harvey) Suringar, 1873	Chromista	Ochrophyta	Phaeophyceae	Laminariales	Alariaceae	Undaria	Guiry, M.D. & Guiry, G.M. (2024). AlgaeBase. World-wide electronic publication, National University of Ireland, Galway (taxonomic information republished from AlgaeBase with permission of M.D. Guiry). Undaria undarioides (Yendo) Okamura, 1915. Accessed through: World Register of Marine Species at: https://www.marinespecies.org/aphia.php?p=taxdetails&id=371982 on 2024-04-16
Seagrass	Amphibolis antarctica	(Labillardière) Sonder & Ascherson ex Ascherson, 1868	Plantae	Tracheophyta	Magnoliopsida	Alismatales	Cymodoceaceae	Amphibolis	Guiry, M.D. & Guiry, G.M. (2024). AlgaeBase. World-wide electronic publication, National University of Ireland, Galway (taxonomic information republished from AlgaeBase with permission of M.D. Guiry). Amphibolis antarctica (Labillardière) Sonder & Ascherson ex Ascherson, 1868. Accessed through: World Register of Marine Species at: https://www.marinespecies.org/aphia.php?p=taxdetails&id=374718 on …
Seagrass	Amphibolis griffithii	(J.M.Black) Hartog, 1970	Plantae	Tracheophyta	Magnoliopsida	Alismatales	Cymodoceaceae	Amphibolis	Guiry, M.D. & Guiry, G.M. (2024). AlgaeBase. World-wide electronic publication, National University of Ireland, Galway (taxonomic information republished from AlgaeBase with permission of M.D. Guiry). Amphibolis griffithii (J.M.Black) Hartog, 1970. Accessed through: World Register of Marine Species at: https://www.marinespecies.org/aphia.php?p=taxdetails&id=374719 on 2024-04-16
Seagrass	Cymodocea angustata	Ostenfeld, 1916	Plantae	Tracheophyta	Magnoliopsida	Alismatales	Cymodoceaceae	Cymodocea	Guiry, M.D. & Guiry, G.M. (2024). AlgaeBase. World-wide electronic publication, National University of Ireland, Galway (taxonomic information republished from AlgaeBase with permission of M.D. Guiry). Cymodocea angustata Ostenfeld, 1916. Accessed through: World Register of Marine Species at: https://www.marinespecies.org/aphia.php?p=taxdetails&id=374728 on 2024-04-16
Seagrass	Cymodocea nodosa	(Ucria) Ascherson, 1870	Plantae	Tracheophyta	Magnoliopsida	Alismatales	Cymodoceaceae	Cymodocea	Guiry, M.D. & Guiry, G.M. (2024). AlgaeBase. World-wide electronic publication, National University of Ireland, Galway (taxonomic information republished from AlgaeBase with permission of M.D. Guiry). Cymodocea nodosa (Ucria) Ascherson, 1870. Accessed through: World Register of Marine Species at: https://www.marinespecies.org/aphia.php?p=taxdetails&id=145793 on 2024-04-16
Seagrass	Cymodocea rotundata	Ascherson & Schweinfurth, 1870	Plantae	Tracheophyta	Magnoliopsida	Alismatales	Cymodoceaceae	Cymodocea	Guiry, M.D. & Guiry, G.M. (2024). AlgaeBase. World-wide electronic publication, National University of Ireland, Galway (taxonomic information republished from AlgaeBase with permission of M.D. Guiry). Cymodocea rotundata Ascherson & Schweinfurth, 1870. Accessed through: World Register of Marine Species at: https://www.marinespecies.org/aphia.php?p=taxdetails&id=208921 on 2024-04-16
Seagrass	Enhalus acoroides	(Linnaeus f.) Royle, 1839	Plantae	Tracheophyta	Magnoliopsida	Alismatales	Hydrocharitaceae	Enhalus	Guiry, M.D. & Guiry, G.M. (2024). AlgaeBase. World-wide electronic publication, National University of Ireland, Galway (taxonomic information republished from AlgaeBase with permission of M.D. Guiry). Enhalus acoroides (Linnaeus f.) Royle, 1839. Accessed through: World Register of Marine Species at: https://www.marinespecies.org/aphia.php?p=taxdetails&id=208932 on 2024-04-16
Seagrass	Halodule emarginata	Hartog	Plantae	Tracheophyta	Magnoliopsida	Alismatales	Cymodoceaceae	Halodule	WoRMS (2024). Halodule emarginata Hartog. Accessed at: https://www.marinespecies.org/aphia.php?p=taxdetails&id=1533045 on 2024-04-16
Seagrass	Halodule pinifolia	(Miki) Hartog	Plantae	Tracheophyta	Magnoliopsida	Alismatales	Cymodoceaceae	Halodule	Guiry, M.D. & Guiry, G.M. (2024). AlgaeBase. World-wide electronic publication, National University of Ireland, Galway (taxonomic information republished from AlgaeBase with permission of M.D. Guiry). Halodule pinifolia (Miki) Hartog. Accessed through: World Register of Marine Species at: https://www.marinespecies.org/aphia.php?p=taxdetails&id=626404 on 2024-04-16
Seagrass	Halodule uninervis	(Forsskål) Ascherson, 1882	Plantae	Tracheophyta	Magnoliopsida	Alismatales	Cymodoceaceae	Halodule	Guiry, M.D. & Guiry, G.M. (2024). AlgaeBase. World-wide electronic publication, National University of Ireland, Galway (taxonomic information republished from AlgaeBase with permission of M.D. Guiry). Halodule uninervis (Forsskål) Ascherson, 1882. Accessed through: World Register of Marine Species at: https://www.marinespecies.org/aphia.php?p=taxdetails&id=208924 on 2024-04-16
Seagrass	Halodule wrightii	Ascherson, 1868	Plantae	Tracheophyta	Magnoliopsida	Alismatales	Cymodoceaceae	Halodule	Guiry, M.D. & Guiry, G.M. (2024). AlgaeBase. World-wide electronic publication, National University of Ireland, Galway (taxonomic information republished from AlgaeBase with permission of M.D. Guiry). Halodule wrightii Ascherson, 1868. Accessed through: World Register of Marine Species at: https://www.marinespecies.org/aphia.php?p=taxdetails&id=208925 on 2024-04-16
Seagrass	Halophila australis	Doty & B.C.Stone, 1966	Plantae	Tracheophyta	Magnoliopsida	Alismatales	Hydrocharitaceae	Halophila	Guiry, M.D. & Guiry, G.M. (2024). AlgaeBase. World-wide electronic publication, National University of Ireland, Galway (taxonomic information republished from AlgaeBase with permission of M.D. Guiry). Halophila australis Doty & B.C.Stone, 1966. Accessed through: World Register of Marine Species at: https://www.marinespecies.org/aphia.php?p=taxdetails&id=374889 on 2024-04-16
Seagrass	Halophila baillonis	Ascherson, 1874	Plantae	Tracheophyta	Magnoliopsida	Alismatales	Hydrocharitaceae	Halophila	Guiry, M.D. & Guiry, G.M. (2024). AlgaeBase. World-wide electronic publication, National University of Ireland, Galway (taxonomic information republished from AlgaeBase with permission of M.D. Guiry). Halophila baillonis Ascherson, 1874. Accessed through: World Register of Marine Species at: https://www.marinespecies.org/aphia.php?p=taxdetails&id=374721 on 2024-04-16
Seagrass	Halophila beccarii	Ascherson, 1871	Plantae	Tracheophyta	Magnoliopsida	Alismatales	Hydrocharitaceae	Halophila	Guiry, M.D. & Guiry, G.M. (2024). AlgaeBase. World-wide electronic publication, National University of Ireland, Galway (taxonomic information republished from AlgaeBase with permission of M.D. Guiry). Halophila beccarii Ascherson, 1871. Accessed through: World Register of Marine Species at: https://www.marinespecies.org/aphia.php?p=taxdetails&id=208929 on 2024-04-16
Seagrass	Halophila capricorni	Larkum, 1995	Plantae	Tracheophyta	Magnoliopsida	Alismatales	Hydrocharitaceae	Halophila	WoRMS (2024). Halophila capricorni Larkum, 1995. Accessed at: https://www.marinespecies.org/aphia.php?p=taxdetails&id=823803 on 2024-04-16
Seagrass	Halophila decipiens	Ostenfeld, 1902	Plantae	Tracheophyta	Magnoliopsida	Alismatales	Hydrocharitaceae	Halophila	Guiry, M.D. & Guiry, G.M. (2024). AlgaeBase. World-wide electronic publication, National University of Ireland, Galway (taxonomic information republished from AlgaeBase with permission of M.D. Guiry). Halophila decipiens Ostenfeld, 1902. Accessed through: World Register of Marine Species at: https://www.marinespecies.org/aphia.php?p=taxdetails&id=145713 on 2024-04-16
Seagrass	Halophila engelmannii	Ascherson, 1875	Plantae	Tracheophyta	Magnoliopsida	Alismatales	Hydrocharitaceae	Halophila	Guiry, M.D. & Guiry, G.M. (2024). AlgaeBase. World-wide electronic publication, National University of Ireland, Galway (taxonomic information republished from AlgaeBase with permission of M.D. Guiry). Halophila engelmannii Ascherson, 1875. Accessed through: World Register of Marine Species at: https://www.marinespecies.org/aphia.php?p=taxdetails&id=374722 on 2024-04-16
Seagrass	Halophila gaudichaudii	J.Kuo, 2006	Plantae	Tracheophyta	Magnoliopsida	Alismatales	Hydrocharitaceae	Halophila	Guiry, M.D. & Guiry, G.M. (2024). AlgaeBase. World-wide electronic publication, National University of Ireland, Galway (taxonomic information republished from AlgaeBase with permission of M.D. Guiry). Halophila gaudichaudii J.Kuo, 2006. Accessed through: World Register of Marine Species at: https://www.marinespecies.org/aphia.php?p=taxdetails&id=656166 on 2024-04-16
Seagrass	Halophila hawaiiana	Doty & B.C.Stone, 1966	Plantae	Tracheophyta	Magnoliopsida	Alismatales	Hydrocharitaceae	Halophila	Guiry, M.D. & Guiry, G.M. (2024). AlgaeBase. World-wide electronic publication, National University of Ireland, Galway (taxonomic information republished from AlgaeBase with permission of M.D. Guiry). Halophila hawaiiana Doty & B.C.Stone, 1966. Accessed through: World Register of Marine Species at: https://www.marinespecies.org/aphia.php?p=taxdetails&id=374723 on 2024-04-16
Seagrass	Halophila johnsonii	Eiseman, 1980	Plantae	Tracheophyta	Magnoliopsida	Alismatales	Hydrocharitaceae	Halophila	Guiry, M.D. & Guiry, G.M. (2024). AlgaeBase. World-wide electronic publication, National University of Ireland, Galway (taxonomic information republished from AlgaeBase with permission of M.D. Guiry). Halophila johnsonii Eiseman, 1980. Accessed through: World Register of Marine Species at: https://www.marinespecies.org/aphia.php?p=taxdetails&id=374724 on 2024-04-16
Seagrass	Halophila major	(Zollinger) Miquel, 1856	Plantae	Tracheophyta	Magnoliopsida	Alismatales	Hydrocharitaceae	Halophila	Guiry, M.D. & Guiry, G.M. (2024). AlgaeBase. World-wide electronic publication, National University of Ireland, Galway (taxonomic information republished from AlgaeBase with permission of M.D. Guiry). Halophila major (Zollinger) Miquel, 1856. Accessed through: World Register of Marine Species at: https://www.marinespecies.org/aphia.php?p=taxdetails&id=593695 on 2024-04-16
Seagrass	Halophila minor	(Zollinger) Hartog, 1957	Plantae	Tracheophyta	Magnoliopsida	Alismatales	Hydrocharitaceae	Halophila	Guiry, M.D. & Guiry, G.M. (2024). AlgaeBase. World-wide electronic publication, National University of Ireland, Galway (taxonomic information republished from AlgaeBase with permission of M.D. Guiry). Halophila minor (Zollinger) Hartog, 1957. Accessed through: World Register of Marine Species at: https://www.marinespecies.org/aphia.php?p=taxdetails&id=208926 on 2024-04-16
Seagrass	Halophila nipponica	J.Kuo, 2006	Plantae	Tracheophyta	Magnoliopsida	Alismatales	Hydrocharitaceae	Halophila	Guiry, M.D. & Guiry, G.M. (2024). AlgaeBase. World-wide electronic publication, National University of Ireland, Galway (taxonomic information republished from AlgaeBase with permission of M.D. Guiry). Halophila nipponica J.Kuo, 2006. Accessed through: World Register of Marine Species at: https://www.marinespecies.org/aphia.php?p=taxdetails&id=593696 on 2024-04-16
Seagrass	Halophila ovalis	(R.Brown) J.D.Hooker, 1858	Plantae	Tracheophyta	Magnoliopsida	Alismatales	Hydrocharitaceae	Halophila	Guiry, M.D. & Guiry, G.M. (2024). AlgaeBase. World-wide electronic publication, National University of Ireland, Galway (taxonomic information republished from AlgaeBase with permission of M.D. Guiry). Halophila ovalis (R.Brown) J.D.Hooker, 1858. Accessed through: World Register of Marine Species at: https://www.marinespecies.org/aphia.php?p=taxdetails&id=208930 on 2024-04-16
Seagrass	Halophila spinulosa	(R.Brown) Ascherson, 1875	Plantae	Tracheophyta	Magnoliopsida	Alismatales	Hydrocharitaceae	Halophila	Guiry, M.D. & Guiry, G.M. (2024). AlgaeBase. World-wide electronic publication, National University of Ireland, Galway (taxonomic information republished from AlgaeBase with permission of M.D. Guiry). Halophila spinulosa (R.Brown) Ascherson, 1875. Accessed through: World Register of Marine Species at: https://www.marinespecies.org/aphia.php?p=taxdetails&id=374725 on 2024-04-16
Seagrass	Halophila stipulacea	(Forsskål) Ascherson, 1867	Plantae	Tracheophyta	Magnoliopsida	Alismatales	Hydrocharitaceae	Halophila	Guiry, M.D. & Guiry, G.M. (2024). AlgaeBase. World-wide electronic publication, National University of Ireland, Galway (taxonomic information republished from AlgaeBase with permission of M.D. Guiry). Halophila stipulacea (Forsskål) Ascherson, 1867. Accessed through: World Register of Marine Species at: https://www.marinespecies.org/aphia.php?p=taxdetails&id=145714 on 2024-04-16
Seagrass	Oceana serrulata	(R.Brown) Byng & Christenh.	Plantae	Tracheophyta	Magnoliopsida	Alismatales	Cymodoceaceae	Oceana	WoRMS (2024). Oceana serrulata (R.Brown) Byng & Christenh.. Accessed at: https://www.marinespecies.org/aphia.php?p=taxdetails&id=1473917 on 2024-04-16
Seagrass	Phyllospadix iwatensis	Makino, 1931	Plantae	Tracheophyta	Magnoliopsida	Alismatales	Zosteraceae	Phyllospadix	Guiry, M.D. & Guiry, G.M. (2024). AlgaeBase. World-wide electronic publication, National University of Ireland, Galway (taxonomic information republished from AlgaeBase with permission of M.D. Guiry). Phyllospadix iwatensis Makino, 1931. Accessed through: World Register of Marine Species at: https://www.marinespecies.org/aphia.php?p=taxdetails&id=374705 on 2024-04-16
Seagrass	Phyllospadix japonicus	Makino, 1897	Plantae	Tracheophyta	Magnoliopsida	Alismatales	Zosteraceae	Phyllospadix	Guiry, M.D. & Guiry, G.M. (2024). AlgaeBase. World-wide electronic publication, National University of Ireland, Galway (taxonomic information republished from AlgaeBase with permission of M.D. Guiry). Phyllospadix japonicus Makino, 1897. Accessed through: World Register of Marine Species at: https://www.marinespecies.org/aphia.php?p=taxdetails&id=374706 on 2024-04-16
Seagrass	Phyllospadix scouleri	W.J.Hooker, 1838	Plantae	Tracheophyta	Magnoliopsida	Alismatales	Zosteraceae	Phyllospadix	Guiry, M.D. & Guiry, G.M. (2024). AlgaeBase. World-wide electronic publication, National University of Ireland, Galway (taxonomic information republished from AlgaeBase with permission of M.D. Guiry). Phyllospadix scouleri W.J.Hooker, 1838. Accessed through: World Register of Marine Species at: https://www.marinespecies.org/aphia.php?p=taxdetails&id=374707 on 2024-04-16
Seagrass	Phyllospadix serrulatus	Ruprecht ex Ascherson, 1868	Plantae	Tracheophyta	Magnoliopsida	Alismatales	Zosteraceae	Phyllospadix	Guiry, M.D. & Guiry, G.M. (2024). AlgaeBase. World-wide electronic publication, National University of Ireland, Galway (taxonomic information republished from AlgaeBase with permission of M.D. Guiry). Phyllospadix serrulatus Ruprecht ex Ascherson, 1868. Accessed through: World Register of Marine Species at: https://www.marinespecies.org/aphia.php?p=taxdetails&id=374708 on 2024-04-16
Seagrass	Phyllospadix torreyi	S.Watson, 1879	Plantae	Tracheophyta	Magnoliopsida	Alismatales	Zosteraceae	Phyllospadix	Guiry, M.D. & Guiry, G.M. (2024). AlgaeBase. World-wide electronic publication, National University of Ireland, Galway (taxonomic information republished from AlgaeBase with permission of M.D. Guiry). Phyllospadix torreyi S.Watson, 1879. Accessed through: World Register of Marine Species at: https://www.marinespecies.org/aphia.php?p=taxdetails&id=374709 on 2024-04-16
Seagrass	Posidonia angustifolia	Cambridge & Kuo, 1979	Plantae	Tracheophyta	Magnoliopsida	Alismatales	Posidoniaceae	Posidonia	Guiry, M.D. & Guiry, G.M. (2024). AlgaeBase. World-wide electronic publication, National University of Ireland, Galway (taxonomic information republished from AlgaeBase with permission of M.D. Guiry). Posidonia angustifolia Cambridge & Kuo, 1979. Accessed through: World Register of Marine Species at: https://www.marinespecies.org/aphia.php?p=taxdetails&id=374711 on 2024-04-16
Seagrass	Posidonia australis	J.D.Hooker, 1858	Plantae	Tracheophyta	Magnoliopsida	Alismatales	Posidoniaceae	Posidonia	Guiry, M.D. & Guiry, G.M. (2024). AlgaeBase. World-wide electronic publication, National University of Ireland, Galway (taxonomic information republished from AlgaeBase with permission of M.D. Guiry). Posidonia australis J.D.Hooker, 1858. Accessed through: World Register of Marine Species at: https://www.marinespecies.org/aphia.php?p=taxdetails&id=374712 on 2024-04-16
Seagrass	Posidonia denhartogii	Kuo & Cambridge, 1984	Plantae	Tracheophyta	Magnoliopsida	Alismatales	Posidoniaceae	Posidonia	Guiry, M.D. & Guiry, G.M. (2024). AlgaeBase. World-wide electronic publication, National University of Ireland, Galway (taxonomic information republished from AlgaeBase with permission of M.D. Guiry). Posidonia denhartogii Kuo & Cambridge, 1984. Accessed through: World Register of Marine Species at: https://www.marinespecies.org/aphia.php?p=taxdetails&id=374729 on 2024-04-16
Seagrass	Posidonia kirkmanii	J.Kuo & Cambridge, 1984	Plantae	Tracheophyta	Magnoliopsida	Alismatales	Posidoniaceae	Posidonia	Guiry, M.D. & Guiry, G.M. (2024). AlgaeBase. World-wide electronic publication, National University of Ireland, Galway (taxonomic information republished from AlgaeBase with permission of M.D. Guiry). Posidonia kirkmanii J.Kuo & Cambridge, 1984. Accessed through: World Register of Marine Species at: https://www.marinespecies.org/aphia.php?p=taxdetails&id=374730 on 2024-04-16
Seagrass	Posidonia oceanica	(Linnaeus) Delile, 1813	Plantae	Tracheophyta	Magnoliopsida	Alismatales	Posidoniaceae	Posidonia	Guiry, M.D. & Guiry, G.M. (2024). AlgaeBase. World-wide electronic publication, National University of Ireland, Galway (taxonomic information republished from AlgaeBase with permission of M.D. Guiry). Posidonia oceanica (Linnaeus) Delile, 1813. Accessed through: World Register of Marine Species at: https://www.marinespecies.org/aphia.php?p=taxdetails&id=145794 on 2024-04-16
Seagrass	Posidonia ostenfeldii	Hartog, 1970	Plantae	Tracheophyta	Magnoliopsida	Alismatales	Posidoniaceae	Posidonia	Guiry, M.D. & Guiry, G.M. (2024). AlgaeBase. World-wide electronic publication, National University of Ireland, Galway (taxonomic information republished from AlgaeBase with permission of M.D. Guiry). Posidonia ostenfeldii Hartog, 1970. Accessed through: World Register of Marine Species at: https://www.marinespecies.org/aphia.php?p=taxdetails&id=374713 on 2024-04-16
Seagrass	Posidonia sinuosa	Cambridge & Kuo, 1979	Plantae	Tracheophyta	Magnoliopsida	Alismatales	Posidoniaceae	Posidonia	Guiry, M.D. & Guiry, G.M. (2024). AlgaeBase. World-wide electronic publication, National University of Ireland, Galway (taxonomic information republished from AlgaeBase with permission of M.D. Guiry). Posidonia sinuosa Cambridge & Kuo, 1979. Accessed through: World Register of Marine Species at: https://www.marinespecies.org/aphia.php?p=taxdetails&id=374714 on 2024-04-16
Seagrass	Ruppia cirrhosa	(Petagna) Grande, 1918	Plantae	Tracheophyta	Magnoliopsida	Alismatales	Ruppiaceae	Ruppia	Guiry, M.D. & Guiry, G.M. (2024). AlgaeBase. World-wide electronic publication, National University of Ireland, Galway (taxonomic information republished from AlgaeBase with permission of M.D. Guiry). Ruppia cirrhosa (Petagna) Grande, 1918. Accessed through: World Register of Marine Species at: https://www.marinespecies.org/aphia.php?p=taxdetails&id=416218 on 2024-04-16
Seagrass	Ruppia maritima	Linnaeus, 1753	Plantae	Tracheophyta	Magnoliopsida	Alismatales	Ruppiaceae	Ruppia	Guiry, M.D. & Guiry, G.M. (2024). AlgaeBase. World-wide electronic publication, National University of Ireland, Galway (taxonomic information republished from AlgaeBase with permission of M.D. Guiry). Ruppia maritima Linnaeus, 1753. Accessed through: World Register of Marine Species at: https://www.marinespecies.org/aphia.php?p=taxdetails&id=234031 on 2024-04-16
Seagrass	Syringodium filiforme	Kützing, 1860	Plantae	Tracheophyta	Magnoliopsida	Alismatales	Cymodoceaceae	Syringodium	Guiry, M.D. & Guiry, G.M. (2024). AlgaeBase. World-wide electronic publication, National University of Ireland, Galway (taxonomic information republished from AlgaeBase with permission of M.D. Guiry). Syringodium filiforme Kützing, 1860. Accessed through: World Register of Marine Species at: https://www.marinespecies.org/aphia.php?p=taxdetails&id=374715 on 2024-04-16
Seagrass	Syringodium isoetifolium	(Ascherson) Dandy, 1939	Plantae	Tracheophyta	Magnoliopsida	Alismatales	Cymodoceaceae	Syringodium	Guiry, M.D. & Guiry, G.M. (2024). AlgaeBase. World-wide electronic publication, National University of Ireland, Galway (taxonomic information republished from AlgaeBase with permission of M.D. Guiry). Syringodium isoetifolium (Ascherson) Dandy, 1939. Accessed through: World Register of Marine Species at: https://www.marinespecies.org/aphia.php?p=taxdetails&id=374716 on 2024-04-16
Seagrass	Thalassia hemprichii	(Ehrenberg) Ascherson, 1871	Plantae	Tracheophyta	Magnoliopsida	Alismatales	Hydrocharitaceae	Thalassia	Guiry, M.D. & Guiry, G.M. (2024). AlgaeBase. World-wide electronic publication, National University of Ireland, Galway (taxonomic information republished from AlgaeBase with permission of M.D. Guiry). Thalassia hemprichii (Ehrenberg) Ascherson, 1871. Accessed through: World Register of Marine Species at: https://www.marinespecies.org/aphia.php?p=taxdetails&id=208931 on 2024-04-16
Seagrass	Thalassia testudinum	K.D.Koenig, 1805	Plantae	Tracheophyta	Magnoliopsida	Alismatales	Hydrocharitaceae	Thalassia	Guiry, M.D. & Guiry, G.M. (2024). AlgaeBase. World-wide electronic publication, National University of Ireland, Galway (taxonomic information republished from AlgaeBase with permission of M.D. Guiry). Thalassia testudinum K.D.Koenig, 1805. Accessed through: World Register of Marine Species at: https://www.marinespecies.org/aphia.php?p=taxdetails&id=374720 on 2024-04-16
Seagrass	Thalassodendron ciliatum	(Forsskål) Hartog, 1970	Plantae	Tracheophyta	Magnoliopsida	Alismatales	Cymodoceaceae	Thalassodendron	Guiry, M.D. & Guiry, G.M. (2024). AlgaeBase. World-wide electronic publication, National University of Ireland, Galway (taxonomic information republished from AlgaeBase with permission of M.D. Guiry). Thalassodendron ciliatum (Forsskål) Hartog, 1970. Accessed through: World Register of Marine Species at: https://www.marinespecies.org/aphia.php?p=taxdetails&id=220228 on 2024-04-16
Seagrass	Thalassodendron leptocaule	Maria C.Duarte, Bandeira & Romeiras, 2012	Plantae	Tracheophyta	Magnoliopsida	Alismatales	Cymodoceaceae	Thalassodendron	Guiry, M.D. & Guiry, G.M. (2024). AlgaeBase. World-wide electronic publication, National University of Ireland, Galway (taxonomic information republished from AlgaeBase with permission of M.D. Guiry). Thalassodendron leptocaule Maria C.Duarte, Bandeira & Romeiras, 2012. Accessed through: World Register of Marine Species at: https://www.marinespecies.org/aphia.php?p=taxdetails&id=1356626 on 2024-0…
Seagrass	Thalassodendron pachyrhizum	Hartog, 1970	Plantae	Tracheophyta	Magnoliopsida	Alismatales	Cymodoceaceae	Thalassodendron	Guiry, M.D. & Guiry, G.M. (2024). AlgaeBase. World-wide electronic publication, National University of Ireland, Galway (taxonomic information republished from AlgaeBase with permission of M.D. Guiry). Thalassodendron pachyrhizum Hartog, 1970. Accessed through: World Register of Marine Species at: https://www.marinespecies.org/aphia.php?p=taxdetails&id=374717 on 2024-04-16
Seagrass	Zostera asiatica	Miki, 1932	Plantae	Tracheophyta	Magnoliopsida	Alismatales	Zosteraceae	Zostera	Guiry, M.D. & Guiry, G.M. (2024). AlgaeBase. World-wide electronic publication, National University of Ireland, Galway (taxonomic information republished from AlgaeBase with permission of M.D. Guiry). Zostera asiatica Miki, 1932. Accessed through: World Register of Marine Species at: https://www.marinespecies.org/aphia.php?p=taxdetails&id=374699 on 2024-04-16
Seagrass	Zostera caespitosa	Miki, 1932	Plantae	Tracheophyta	Magnoliopsida	Alismatales	Zosteraceae	Zostera	Guiry, M.D. & Guiry, G.M. (2024). AlgaeBase. World-wide electronic publication, National University of Ireland, Galway (taxonomic information republished from AlgaeBase with permission of M.D. Guiry). Zostera caespitosa Miki, 1932. Accessed through: World Register of Marine Species at: https://www.marinespecies.org/aphia.php?p=taxdetails&id=495076 on 2024-04-16
Seagrass	Nanozostera capensis	(Setchell) Tomlinson & Posluszny, 2001	Plantae	Tracheophyta	Magnoliopsida	Alismatales	Zosteraceae	Zostera	Guiry, M.D. & Guiry, G.M. (2024). AlgaeBase. World-wide electronic publication, National University of Ireland, Galway (taxonomic information republished from AlgaeBase with permission of M.D. Guiry). Zostera capensis Setchell, 1933. Accessed through: World Register of Marine Species at: https://www.marinespecies.org/aphia.php?p=taxdetails&id=495078 on 2024-04-16
Seagrass	Zostera caulescens	Miki, 1932	Plantae	Tracheophyta	Magnoliopsida	Alismatales	Zosteraceae	Zostera	Guiry, M.D. & Guiry, G.M. (2024). AlgaeBase. World-wide electronic publication, National University of Ireland, Galway (taxonomic information republished from AlgaeBase with permission of M.D. Guiry). Zostera caulescens Miki, 1932. Accessed through: World Register of Marine Species at: https://www.marinespecies.org/aphia.php?p=taxdetails&id=495083 on 2024-04-16
Seagrass	Nanozostera japonica	(Ascherson & Graebner) Tomlinson & Posluszny, 2001	Plantae	Tracheophyta	Magnoliopsida	Alismatales	Zosteraceae	Zostera	Guiry, M.D. & Guiry, G.M. (2024). AlgaeBase. World-wide electronic publication, National University of Ireland, Galway (taxonomic information republished from AlgaeBase with permission of M.D. Guiry). Zostera japonica Ascherson & Graebner, 1907. Accessed through: World Register of Marine Species at: https://www.marinespecies.org/aphia.php?p=taxdetails&id=495080 on 2024-04-16
Seagrass	Zostera subg. Zostera marina	Linnaeus, 1753	Plantae	Tracheophyta	Magnoliopsida	Alismatales	Zosteraceae	Zostera	Guiry, M.D. & Guiry, G.M. (2024). AlgaeBase. World-wide electronic publication, National University of Ireland, Galway (taxonomic information republished from AlgaeBase with permission of M.D. Guiry). Zostera marina Linnaeus, 1753. Accessed through: World Register of Marine Species at: https://www.marinespecies.org/aphia.php?p=taxdetails&id=495077 on 2024-04-16
Seagrass	Nanozostera muelleri	(Irmisch ex Ascherson) Tomlinson & Posluszny, 2001	Plantae	Tracheophyta	Magnoliopsida	Alismatales	Zosteraceae	Zostera	Guiry, M.D. & Guiry, G.M. (2024). AlgaeBase. World-wide electronic publication, National University of Ireland, Galway (taxonomic information republished from AlgaeBase with permission of M.D. Guiry). Zostera muelleri Irmisch ex Ascherson, 1867. Accessed through: World Register of Marine Species at: https://www.marinespecies.org/aphia.php?p=taxdetails&id=495081 on 2024-04-16
Seagrass	Nanozostera novazelandica	(Setchell) Tomlinson & Posluszny, 2001	Plantae	Tracheophyta	Magnoliopsida	Alismatales	Zosteraceae	Zostera	Guiry, M.D. & Guiry, G.M. (2024). AlgaeBase. World-wide electronic publication, National University of Ireland, Galway (taxonomic information republished from AlgaeBase with permission of M.D. Guiry). Zostera muelleri var. novazelandica (Setchell) S.W.L.Jacobs, 2006. Accessed through: World Register of Marine Species at: https://www.marinespecies.org/aphia.php?p=taxdetails&id=1391571 on 2024-04-16
Seagrass	Heterozostera nigricaulis	J.Kuo, 2005	Plantae	Tracheophyta	Magnoliopsida	Alismatales	Zosteraceae	Zostera	Guiry, M.D. & Guiry, G.M. (2024). AlgaeBase. World-wide electronic publication, National University of Ireland, Galway (taxonomic information republished from AlgaeBase with permission of M.D. Guiry). Zostera nigricaulis (J.Kuo) S.W.L.Jacobs & D.H.Les, 2009. Accessed through: World Register of Marine Species at: https://www.marinespecies.org/aphia.php?p=taxdetails&id=593702 on 2024-04-16
Seagrass	Nanozostera noltei	(Hornemann) Tomlinson & Posluszny, 2001	Plantae	Tracheophyta	Magnoliopsida	Alismatales	Zosteraceae	Zostera	Guiry, M.D. & Guiry, G.M. (2024). AlgaeBase. World-wide electronic publication, National University of Ireland, Galway (taxonomic information republished from AlgaeBase with permission of M.D. Guiry). Zostera noltei Hornemann, 1832. Accessed through: World Register of Marine Species at: https://www.marinespecies.org/aphia.php?p=taxdetails&id=495082 on 2024-04-16
Seagrass	Heterozostera tasmanica	(G.Martens ex Ascherson) Hartog, 1970	Plantae	Tracheophyta	Magnoliopsida	Alismatales	Zosteraceae	Zostera	Guiry, M.D. & Guiry, G.M. (2024). AlgaeBase. World-wide electronic publication, National University of Ireland, Galway (taxonomic information republished from AlgaeBase with permission of M.D. Guiry). Zostera tasmanica G.Martens ex Ascherson, 1868. Accessed through: World Register of Marine Species at: https://www.marinespecies.org/aphia.php?p=taxdetails&id=555296 on 2024-04-16
