# Supplementary material for: Oceanographic connectivity strongly restricts future range expansions of critical marine forest species
Source: NPJ Biodivers. 2026 Mar 27;5:10. doi: 10.1038/s44185-026-00123-y (PMC13031816; doi:10.1038/s44185-026-00123-y)
Supplement: Supplementary file 3 — Supplementary data 2 [file 44185_2026_123_MOESM3_ESM.xlsx]

## Sheet: Sheet1
groupName	speciesName	scenario	periodName	presentArea	contractionArea	expansionArea	expansionConnecteArea	expansionNotConnectedArea	expansionDistance	steppingStonesMean	steppingStonesSD	netRestrictedArea
Brown macroalgae	Acrocarpia paniculata	ssp119	Restricted (5th PD)	6.90689e+06	1.77866e+06	188815	77411.6	111404	30.393	3.14634	2.12792	-24.6312
Brown macroalgae	Acrocarpia paniculata	ssp119	Restricted (95th PD)	6.90689e+06	1.77866e+06	188815	95605.4	93210	35.8768	14.2534	9.68762	-24.3678
Brown macroalgae	Acrocarpia paniculata	ssp119	Restricted (mean PD)	6.90689e+06	1.77866e+06	188815	95605.4	93210	35.8768	14.5369	9.63661	-24.3678
Brown macroalgae	Acrocarpia paniculata	ssp370	Restricted (5th PD)	6.90689e+06	6.37731e+06	712054	476241	235813	155.223	15.8452	9.01495	-85.4374
Brown macroalgae	Acrocarpia paniculata	ssp370	Restricted (95th PD)	6.90689e+06	6.37731e+06	712054	582900	129154	150.782	20.814	9.8305	-83.8932
Brown macroalgae	Acrocarpia paniculata	ssp370	Restricted (mean PD)	6.90689e+06	6.37731e+06	712054	582900	129154	150.782	20.8153	9.83388	-83.8932
Brown macroalgae	Acrocarpia paniculata	ssp119	Unrestricted	6.90689e+06	1.77866e+06	188815	188815	0	64.0798	80	0	-23.0183
Brown macroalgae	Acrocarpia paniculata	ssp370	Unrestricted	6.90689e+06	6.37731e+06	712054	712054	0	140.794	80	0	-82.0233
Brown macroalgae	Acrocarpia robusta	ssp119	Restricted (5th PD)	2.01944e+06	977789	300691	44920.4	255770	11.9114	3.34615	2.90965	-46.1945
Brown macroalgae	Acrocarpia robusta	ssp119	Restricted (95th PD)	2.01944e+06	977789	300691	90578	210113	26.9407	7.32597	6.37084	-43.9336
Brown macroalgae	Acrocarpia robusta	ssp119	Restricted (mean PD)	2.01944e+06	977789	300691	90578	210113	26.9407	6.80473	5.81283	-43.9336
Brown macroalgae	Acrocarpia robusta	ssp370	Restricted (5th PD)	2.01944e+06	1.79507e+06	497587	196510	301076	12.3813	3.03922	2.62102	-79.1586
Brown macroalgae	Acrocarpia robusta	ssp370	Restricted (95th PD)	2.01944e+06	1.79507e+06	497587	231610	265977	15.0385	4.48804	3.58162	-77.4205
Brown macroalgae	Acrocarpia robusta	ssp370	Restricted (mean PD)	2.01944e+06	1.79507e+06	497587	231610	265977	15.0385	4.48804	3.58162	-77.4205
Brown macroalgae	Acrocarpia robusta	ssp119	Unrestricted	2.01944e+06	977789	300691	300691	0	244.507	80	0	-33.5291
Brown macroalgae	Acrocarpia robusta	ssp370	Unrestricted	2.01944e+06	1.79507e+06	497587	497587	0	332.433	80	0	-64.2497
Brown macroalgae	Agarum clathratum	ssp119	Restricted (5th PD)	3.36311e+07	4.77771e+06	4.33352e+06	3.25555e+06	1.07797e+06	16.174	5.04597	5.35375	-4.52603
Brown macroalgae	Agarum clathratum	ssp119	Restricted (95th PD)	3.36311e+07	4.77771e+06	4.33352e+06	3.93969e+06	393829	20.603	14.2439	11.6394	-2.49178
Brown macroalgae	Agarum clathratum	ssp119	Restricted (mean PD)	3.36311e+07	4.77771e+06	4.33352e+06	3.93398e+06	399540	20.5987	14.268	11.7663	-2.50876
Brown macroalgae	Agarum clathratum	ssp370	Restricted (5th PD)	3.36311e+07	4.79579e+06	1.61844e+07	8.4226e+06	7.76178e+06	19.2649	5.44946	5.61576	10.7841
Brown macroalgae	Agarum clathratum	ssp370	Restricted (95th PD)	3.36311e+07	4.79579e+06	1.61844e+07	1.23069e+07	3.87751e+06	41.0807	15.7394	13.1644	22.3337
Brown macroalgae	Agarum clathratum	ssp370	Restricted (mean PD)	3.36311e+07	4.79579e+06	1.61844e+07	1.22196e+07	3.96473e+06	40.4186	14.5562	12.6881	22.0744
Brown macroalgae	Agarum clathratum	ssp119	Unrestricted	3.36311e+07	4.77771e+06	4.33352e+06	4.33352e+06	0	41.4528	80	0	-1.32076
Brown macroalgae	Agarum clathratum	ssp370	Unrestricted	3.36311e+07	4.79579e+06	1.61844e+07	1.61844e+07	0	122.786	80	0	33.8632
Brown macroalgae	Agarum turneri	ssp119	Restricted (5th PD)	4.40244e+07	3.28471e+06	1.65397e+06	1.32008e+06	333886	9.12747	3.10697	3.08856	-4.46259
Brown macroalgae	Agarum turneri	ssp119	Restricted (95th PD)	4.40244e+07	3.28471e+06	1.65397e+06	1.44548e+06	208486	10.7169	14.823	12.7282	-4.17774
Brown macroalgae	Agarum turneri	ssp119	Restricted (mean PD)	4.40244e+07	3.28471e+06	1.65397e+06	1.43383e+06	220134	10.573	14.2223	13.2315	-4.2042
Brown macroalgae	Agarum turneri	ssp370	Restricted (5th PD)	4.40244e+07	6.72051e+06	1.17704e+07	6.842e+06	4.92845e+06	15.4777	3.74657	4.22495	0.275954
Brown macroalgae	Agarum turneri	ssp370	Restricted (95th PD)	4.40244e+07	6.72051e+06	1.17704e+07	9.61414e+06	2.1563e+06	32.9263	17.1971	15.8187	6.57279
Brown macroalgae	Agarum turneri	ssp370	Restricted (mean PD)	4.40244e+07	6.72051e+06	1.17704e+07	9.34469e+06	2.42575e+06	31.1119	12.5593	10.3972	5.96074
Brown macroalgae	Agarum turneri	ssp119	Unrestricted	4.40244e+07	3.28471e+06	1.65397e+06	1.65397e+06	0	28.6389	80	0	-3.70417
Brown macroalgae	Agarum turneri	ssp370	Unrestricted	4.40244e+07	6.72051e+06	1.17704e+07	1.17704e+07	0	69.1896	80	0	11.4708
Brown macroalgae	Akkesiphycus lubricus	ssp119	Restricted (5th PD)	2.37735e+06	618095	186093	134740	51352.6	12.8177	3.75	3.37565	-20.3317
Brown macroalgae	Akkesiphycus lubricus	ssp119	Restricted (95th PD)	2.37735e+06	618095	186093	184072	2021.2	28.4297	12.8352	8.94114	-18.2566
Brown macroalgae	Akkesiphycus lubricus	ssp119	Restricted (mean PD)	2.37735e+06	618095	186093	184072	2021.2	28.4297	12.9461	8.49762	-18.2566
Brown macroalgae	Akkesiphycus lubricus	ssp370	Restricted (5th PD)	2.37735e+06	1.06789e+06	1.50045e+06	108849	1.3916e+06	14.5308	3.5	3.48334	-40.3409
Brown macroalgae	Akkesiphycus lubricus	ssp370	Restricted (95th PD)	2.37735e+06	1.06789e+06	1.50045e+06	266721	1.23373e+06	44.8078	12.7916	8.62325	-33.7002
Brown macroalgae	Akkesiphycus lubricus	ssp370	Restricted (mean PD)	2.37735e+06	1.06789e+06	1.50045e+06	266721	1.23373e+06	44.8078	12.97	8.48847	-33.7002
Brown macroalgae	Akkesiphycus lubricus	ssp119	Unrestricted	2.37735e+06	618095	186093	186093	0	29.0739	80	0	-18.1716
Brown macroalgae	Akkesiphycus lubricus	ssp370	Unrestricted	2.37735e+06	1.06789e+06	1.50045e+06	1.50045e+06	0	447.095	80	0	18.1949
Brown macroalgae	Alaria angusta	ssp119	Restricted (5th PD)	1.09137e+07	837040	512736	293294	219443	22.6432	4.18491	3.48478	-4.98222
Brown macroalgae	Alaria angusta	ssp119	Restricted (95th PD)	1.09137e+07	837040	512736	414512	98224.2	31.3394	10.8126	7.50108	-3.87152
Brown macroalgae	Alaria angusta	ssp119	Restricted (mean PD)	1.09137e+07	837040	512736	414512	98224.2	31.3394	10.89	7.17684	-3.87152
Brown macroalgae	Alaria angusta	ssp370	Restricted (5th PD)	1.09137e+07	2.25435e+06	3.72029e+06	587169	3.13312e+06	87.9973	8.85028	8.06613	-15.276
Brown macroalgae	Alaria angusta	ssp370	Restricted (95th PD)	1.09137e+07	2.25435e+06	3.72029e+06	1.65783e+06	2.06246e+06	158.978	15.8265	10.6644	-5.46581
Brown macroalgae	Alaria angusta	ssp370	Restricted (mean PD)	1.09137e+07	2.25435e+06	3.72029e+06	1.54379e+06	2.1765e+06	152.748	15.6406	10.1557	-6.5107
Brown macroalgae	Alaria angusta	ssp119	Unrestricted	1.09137e+07	837040	512736	512736	0	58.3012	80	0	-2.97152
Brown macroalgae	Alaria angusta	ssp370	Unrestricted	1.09137e+07	2.25435e+06	3.72029e+06	3.72029e+06	0	285.002	80	0	13.432
Brown macroalgae	Alaria cordata	ssp119	Restricted (5th PD)	560931	298006	229384	5828.82	223555	21.6303	1	1	-52.088
Brown macroalgae	Alaria cordata	ssp119	Restricted (95th PD)	560931	298006	229384	105034	124350	111.228	2.63636	1.329	-34.4021
Brown macroalgae	Alaria cordata	ssp119	Restricted (mean PD)	560931	298006	229384	7908.19	221476	17.1578	2.09091	1.30035	-51.7173
Brown macroalgae	Alaria cordata	ssp370	Restricted (5th PD)	560931	479837	129433	3910.92	125522	5.04827	0.333333	0.57735	-84.8458
Brown macroalgae	Alaria cordata	ssp370	Restricted (95th PD)	560931	479837	129433	5839.23	123593	22.4649	0.75	0.957427	-84.502
Brown macroalgae	Alaria cordata	ssp370	Restricted (mean PD)	560931	479837	129433	3910.92	125522	5.04827	0.333333	0.57735	-84.8458
Brown macroalgae	Alaria cordata	ssp119	Unrestricted	560931	298006	229384	229384	0	300.554	80	0	-12.2336
Brown macroalgae	Alaria cordata	ssp370	Unrestricted	560931	479837	129433	129433	0	555.662	80	0	-62.4683
Brown macroalgae	Alaria crassifolia	ssp119	Restricted (5th PD)	5.42271e+06	3.06114e+06	202395	164174	38221	19.0394	3.17647	2.44827	-53.4229
Brown macroalgae	Alaria crassifolia	ssp119	Restricted (95th PD)	5.42271e+06	3.06114e+06	202395	202395	0	20.9384	6.89453	6.30508	-52.7181
Brown macroalgae	Alaria crassifolia	ssp119	Restricted (mean PD)	5.42271e+06	3.06114e+06	202395	202395	0	20.9384	7.10865	6.32011	-52.7181
Brown macroalgae	Alaria crassifolia	ssp370	Restricted (5th PD)	5.42271e+06	2.89464e+06	1.21872e+06	801305	417411	23.3063	4.45505	4.292	-38.6031
Brown macroalgae	Alaria crassifolia	ssp370	Restricted (95th PD)	5.42271e+06	2.89464e+06	1.21872e+06	900430	318286	30.2298	7.35124	5.78	-36.7752
Brown macroalgae	Alaria crassifolia	ssp370	Restricted (mean PD)	5.42271e+06	2.89464e+06	1.21872e+06	900430	318286	30.2298	7.47015	5.83049	-36.7752
Brown macroalgae	Alaria crassifolia	ssp119	Unrestricted	5.42271e+06	3.06114e+06	202395	202395	0	20.9384	80	0	-52.7181
Brown macroalgae	Alaria crassifolia	ssp370	Unrestricted	5.42271e+06	2.89464e+06	1.21872e+06	1.21872e+06	0	160.457	80	0	-30.9057
Brown macroalgae	Alaria crispa	ssp119	Restricted (5th PD)	3.51872e+07	4.42239e+06	3.87375e+06	1.80293e+06	2.07082e+06	11.7084	4.75311	5.00366	-7.44436
Brown macroalgae	Alaria crispa	ssp119	Restricted (95th PD)	3.51872e+07	4.42239e+06	3.87375e+06	2.31934e+06	1.55441e+06	18.5302	14.5815	12.8509	-5.97674
Brown macroalgae	Alaria crispa	ssp119	Restricted (mean PD)	3.51872e+07	4.42239e+06	3.87375e+06	2.31934e+06	1.55441e+06	18.5302	13.4797	12.4827	-5.97674
Brown macroalgae	Alaria crispa	ssp370	Restricted (5th PD)	3.51872e+07	3.24017e+06	1.53603e+07	4.90974e+06	1.04505e+07	14.2022	4.8649	5.2286	4.74482
Brown macroalgae	Alaria crispa	ssp370	Restricted (95th PD)	3.51872e+07	3.24017e+06	1.53603e+07	7.32517e+06	8.03511e+06	33.577	16.2188	13.9482	11.6094
Brown macroalgae	Alaria crispa	ssp370	Restricted (mean PD)	3.51872e+07	3.24017e+06	1.53603e+07	7.13721e+06	8.22307e+06	31.2835	13.8738	12.0023	11.0752
Brown macroalgae	Alaria crispa	ssp119	Unrestricted	3.51872e+07	4.42239e+06	3.87375e+06	3.87375e+06	0	78.4485	80	0	-1.5592
Brown macroalgae	Alaria crispa	ssp370	Unrestricted	3.51872e+07	3.24017e+06	1.53603e+07	1.53603e+07	0	180.09	80	0	34.4447
Brown macroalgae	Alaria esculenta	ssp119	Restricted (5th PD)	6.35809e+07	8.67418e+06	4.46766e+06	3.66936e+06	798305	8.23083	4.49195	4.99481	-7.87159
Brown macroalgae	Alaria esculenta	ssp119	Restricted (95th PD)	6.35809e+07	8.67418e+06	4.46766e+06	4.30036e+06	167300	11.036	14.9931	13.416	-6.87914
Brown macroalgae	Alaria esculenta	ssp119	Restricted (mean PD)	6.35809e+07	8.67418e+06	4.46766e+06	4.27804e+06	189627	10.7822	14.5361	13.8768	-6.91426
Brown macroalgae	Alaria esculenta	ssp370	Restricted (5th PD)	6.35809e+07	1.10872e+07	1.74922e+07	9.935e+06	7.55719e+06	12.0174	4.92075	5.51139	-1.81222
Brown macroalgae	Alaria esculenta	ssp370	Restricted (95th PD)	6.35809e+07	1.10872e+07	1.74922e+07	1.36285e+07	3.86369e+06	26.2322	15.0965	16.8914	3.99692
Brown macroalgae	Alaria esculenta	ssp370	Restricted (mean PD)	6.35809e+07	1.10872e+07	1.74922e+07	1.33899e+07	4.10229e+06	24.0113	15.5496	14.6789	3.62164
Brown macroalgae	Alaria esculenta	ssp119	Unrestricted	6.35809e+07	8.67418e+06	4.46766e+06	4.46766e+06	0	19.1609	80	0	-6.61601
Brown macroalgae	Alaria esculenta	ssp370	Unrestricted	6.35809e+07	1.10872e+07	1.74922e+07	1.74922e+07	0	84.1918	80	0	10.0737
Brown macroalgae	Alaria fragilis	ssp119	Restricted (5th PD)	3.75645e+06	2.40048e+06	147973	71973.6	75999.5	13.3157	1.48276	1.57255	-61.9869
Brown macroalgae	Alaria fragilis	ssp119	Restricted (95th PD)	3.75645e+06	2.40048e+06	147973	93091.6	54881.5	13.2157	7.39815	5.52952	-61.4247
Brown macroalgae	Alaria fragilis	ssp119	Restricted (mean PD)	3.75645e+06	2.40048e+06	147973	93091.6	54881.5	13.2157	7.1164	5.6866	-61.4247
Brown macroalgae	Alaria fragilis	ssp370	Restricted (5th PD)	3.75645e+06	3.47275e+06	30663.2	9715.55	20947.6	32.1072	0.333333	0.57735	-92.1891
Brown macroalgae	Alaria fragilis	ssp370	Restricted (95th PD)	3.75645e+06	3.47275e+06	30663.2	18340	12323.2	30.6928	1.22222	0.971825	-91.9595
Brown macroalgae	Alaria fragilis	ssp370	Restricted (mean PD)	3.75645e+06	3.47275e+06	30663.2	18340	12323.2	30.6928	1.22222	0.971825	-91.9595
Brown macroalgae	Alaria fragilis	ssp119	Unrestricted	3.75645e+06	2.40048e+06	147973	147973	0	31.0843	80	0	-59.9637
Brown macroalgae	Alaria fragilis	ssp370	Unrestricted	3.75645e+06	3.47275e+06	30663.2	30663.2	0	50.2544	80	0	-91.6315
Brown macroalgae	Alaria marginata	ssp119	Restricted (5th PD)	1.41173e+07	1.05792e+06	793224	545956	247268	21.274	4.90684	4.74381	-3.62652
Brown macroalgae	Alaria marginata	ssp119	Restricted (95th PD)	1.41173e+07	1.05792e+06	793224	708477	84747.3	31.582	21.9173	22.2597	-2.4753
Brown macroalgae	Alaria marginata	ssp119	Restricted (mean PD)	1.41173e+07	1.05792e+06	793224	705185	88039.5	31.3413	9.75074	8.57978	-2.49862
Brown macroalgae	Alaria marginata	ssp370	Restricted (5th PD)	1.41173e+07	3.1122e+06	3.96667e+06	1.16317e+06	2.8035e+06	21.589	3.94899	3.93316	-13.8059
Brown macroalgae	Alaria marginata	ssp370	Restricted (95th PD)	1.41173e+07	3.1122e+06	3.96667e+06	1.85191e+06	2.11477e+06	37.473	19.6235	18.0087	-8.9273
Brown macroalgae	Alaria marginata	ssp370	Restricted (mean PD)	1.41173e+07	3.1122e+06	3.96667e+06	1.84012e+06	2.12656e+06	37.0019	16.2393	14.3478	-9.0108
Brown macroalgae	Alaria marginata	ssp119	Unrestricted	1.41173e+07	1.05792e+06	793224	793224	0	40.9188	80	0	-1.875
Brown macroalgae	Alaria marginata	ssp370	Unrestricted	1.41173e+07	3.1122e+06	3.96667e+06	3.96667e+06	0	298.265	80	0	6.05268
Brown macroalgae	Alaria paradisea	ssp119	Restricted (5th PD)	2.18403e+06	1.7492e+06	168123	69553.2	98569.9	10.3097	2.32099	1.98007	-76.9061
Brown macroalgae	Alaria paradisea	ssp119	Restricted (95th PD)	2.18403e+06	1.7492e+06	168123	89829.6	78293.5	25.8907	3.08462	2.29267	-75.9777
Brown macroalgae	Alaria paradisea	ssp119	Restricted (mean PD)	2.18403e+06	1.7492e+06	168123	89829.6	78293.5	25.8907	3.08462	2.29267	-75.9777
Brown macroalgae	Alaria paradisea	ssp370	Restricted (5th PD)	2.18403e+06	1.94339e+06	734074	261503	472570	32.93	3.70435	3.88197	-77.0087
Brown macroalgae	Alaria paradisea	ssp370	Restricted (95th PD)	2.18403e+06	1.94339e+06	734074	450596	283477	71.8926	12.8479	8.10762	-68.3507
Brown macroalgae	Alaria paradisea	ssp370	Restricted (mean PD)	2.18403e+06	1.94339e+06	734074	450596	283477	71.8926	12.9178	8.09675	-68.3507
Brown macroalgae	Alaria paradisea	ssp119	Unrestricted	2.18403e+06	1.7492e+06	168123	168123	0	99.5493	80	0	-72.3929
Brown macroalgae	Alaria paradisea	ssp370	Unrestricted	2.18403e+06	1.94339e+06	734074	734074	0	211.364	80	0	-55.3711
Brown macroalgae	Alaria praelonga	ssp119	Restricted (5th PD)	1.43989e+07	515536	1.26565e+06	732392	533258	13.5347	6.7082	5.62839	1.50605
Brown macroalgae	Alaria praelonga	ssp119	Restricted (95th PD)	1.43989e+07	515536	1.26565e+06	1.19103e+06	74617.7	44.3703	14.4303	11.4892	4.6913
Brown macroalgae	Alaria praelonga	ssp119	Restricted (mean PD)	1.43989e+07	515536	1.26565e+06	1.19103e+06	74617.7	44.3703	14.2765	11.1978	4.6913
Brown macroalgae	Alaria praelonga	ssp370	Restricted (5th PD)	1.43989e+07	2.48041e+06	5.28342e+06	477538	4.80588e+06	65.3889	3.77459	3.30145	-13.9099
Brown macroalgae	Alaria praelonga	ssp370	Restricted (95th PD)	1.43989e+07	2.48041e+06	5.28342e+06	1.79488e+06	3.48854e+06	100.576	18.6734	13.216	-4.76098
Brown macroalgae	Alaria praelonga	ssp370	Restricted (mean PD)	1.43989e+07	2.48041e+06	5.28342e+06	1.79488e+06	3.48854e+06	100.576	18.8219	13.1854	-4.76098
Brown macroalgae	Alaria praelonga	ssp119	Unrestricted	1.43989e+07	515536	1.26565e+06	1.26565e+06	0	46.6574	80	0	5.20952
Brown macroalgae	Alaria praelonga	ssp370	Unrestricted	1.43989e+07	2.48041e+06	5.28342e+06	5.28342e+06	0	405.777	80	0	19.4668
Brown macroalgae	Alaria pylaiei	ssp119	Restricted (5th PD)	3.05177e+07	9.72238e+06	4.35379e+06	2.21926e+06	2.13453e+06	16.4555	2.1485	2.64475	-24.5861
Brown macroalgae	Alaria pylaiei	ssp119	Restricted (95th PD)	3.05177e+07	9.72238e+06	4.35379e+06	3.27898e+06	1.07481e+06	28.5636	18.612	17.5113	-21.1136
Brown macroalgae	Alaria pylaiei	ssp119	Restricted (mean PD)	3.05177e+07	9.72238e+06	4.35379e+06	3.26847e+06	1.08532e+06	28.4743	12.0335	10.7822	-21.148
Brown macroalgae	Alaria pylaiei	ssp370	Restricted (5th PD)	3.05177e+07	1.79822e+07	6.27853e+06	2.1746e+06	4.10393e+06	13.5227	3.3175	3.61868	-51.7982
Brown macroalgae	Alaria pylaiei	ssp370	Restricted (95th PD)	3.05177e+07	1.79822e+07	6.27853e+06	2.88022e+06	3.39831e+06	26.085	18.5708	17.5477	-49.4861
Brown macroalgae	Alaria pylaiei	ssp370	Restricted (mean PD)	3.05177e+07	1.79822e+07	6.27853e+06	2.84586e+06	3.43266e+06	25.8611	10.5471	8.67378	-49.5986
Brown macroalgae	Alaria pylaiei	ssp119	Unrestricted	3.05177e+07	9.72238e+06	4.35379e+06	4.35379e+06	0	74.8771	80	0	-17.5917
Brown macroalgae	Alaria pylaiei	ssp370	Unrestricted	3.05177e+07	1.79822e+07	6.27853e+06	6.27853e+06	0	221.453	80	0	-38.3506
Seagrasses	Amphibolis antarctica	ssp119	Restricted (5th PD)	6.65778e+06	3.09235e+06	332065	308288	23776.6	14.6008	7.3141	5.57143	-41.8167
Seagrasses	Amphibolis antarctica	ssp119	Restricted (95th PD)	6.65778e+06	3.09235e+06	332065	332065	0	23.2607	8.59136	6.41458	-41.4596
Seagrasses	Amphibolis antarctica	ssp119	Restricted (mean PD)	6.65778e+06	3.09235e+06	332065	332065	0	23.2607	8.59383	6.41242	-41.4596
Seagrasses	Amphibolis antarctica	ssp370	Restricted (5th PD)	6.65778e+06	5.69436e+06	629987	146230	483757	19.7616	15.2829	16.0885	-83.3331
Seagrasses	Amphibolis antarctica	ssp370	Restricted (95th PD)	6.65778e+06	5.69436e+06	629987	296261	333726	99.5387	13.1796	11.7731	-81.0796
Seagrasses	Amphibolis antarctica	ssp370	Restricted (mean PD)	6.65778e+06	5.69436e+06	629987	296261	333726	99.5387	13.9579	12.7272	-81.0796
Seagrasses	Amphibolis antarctica	ssp119	Unrestricted	6.65778e+06	3.09235e+06	332065	332065	0	23.2607	80	0	-41.4596
Seagrasses	Amphibolis antarctica	ssp370	Unrestricted	6.65778e+06	5.69436e+06	629987	629987	0	161.899	80	0	-76.067
Seagrasses	Amphibolis griffithii	ssp119	Restricted (5th PD)	3.75236e+06	229461	78805.6	74024.7	4780.87	12.4219	3.86364	2.9911	-4.14236
Seagrasses	Amphibolis griffithii	ssp119	Restricted (95th PD)	3.75236e+06	229461	78805.6	76448.1	2357.55	12.162	14.8204	16.5757	-4.07778
Seagrasses	Amphibolis griffithii	ssp119	Restricted (mean PD)	3.75236e+06	229461	78805.6	76448.1	2357.55	12.162	16.3464	19.0493	-4.07778
Seagrasses	Amphibolis griffithii	ssp370	Restricted (5th PD)	3.75236e+06	936217	1.65119e+06	310053	1.34114e+06	76.5507	6.52041	4.46922	-16.6872
Seagrasses	Amphibolis griffithii	ssp370	Restricted (95th PD)	3.75236e+06	936217	1.65119e+06	483734	1.16746e+06	85.2421	15.742	9.40819	-12.0586
Seagrasses	Amphibolis griffithii	ssp370	Restricted (mean PD)	3.75236e+06	936217	1.65119e+06	483734	1.16746e+06	85.2421	17.1489	9.59465	-12.0586
Seagrasses	Amphibolis griffithii	ssp119	Unrestricted	3.75236e+06	229461	78805.6	78805.6	0	14.0054	80	0	-4.01495
Seagrasses	Amphibolis griffithii	ssp370	Unrestricted	3.75236e+06	936217	1.65119e+06	1.65119e+06	0	245.921	80	0	19.054
Brown macroalgae	Arthrocladia villosa	ssp370	Restricted (5th PD)	2.14256e+07	9.0896e+06	3.58574e+06	884952	2.70078e+06	29.7911	6.35766	4.62977	-38.2937
Brown macroalgae	Arthrocladia villosa	ssp370	Restricted (95th PD)	2.14256e+07	9.0896e+06	3.58574e+06	1.14213e+06	2.44361e+06	37.0084	16.508	9.9588	-37.0933
Brown macroalgae	Arthrocladia villosa	ssp370	Restricted (mean PD)	2.14256e+07	9.0896e+06	3.58574e+06	1.14213e+06	2.44361e+06	37.0084	16.9884	10.1538	-37.0933
Brown macroalgae	Arthrocladia villosa	ssp119	Unrestricted	2.14256e+07	4.21987e+06	29138.3	29138.3	0	492.969	80	0	-19.5595
Brown macroalgae	Arthrocladia villosa	ssp370	Unrestricted	2.14256e+07	9.0896e+06	3.58574e+06	3.58574e+06	0	457.665	80	0	-25.6882
Brown macroalgae	Arthrothamnus bifidus	ssp119	Restricted (5th PD)	2.87744e+06	657562	841844	270912	570932	25.8277	4.17073	3.42927	-13.4373
Brown macroalgae	Arthrothamnus bifidus	ssp119	Restricted (95th PD)	2.87744e+06	657562	841844	786166	55677.2	87.9963	17.0367	10.8201	4.46942
Brown macroalgae	Arthrothamnus bifidus	ssp119	Restricted (mean PD)	2.87744e+06	657562	841844	742616	99227.3	83.7147	16.7175	10.1282	2.95592
Brown macroalgae	Arthrothamnus bifidus	ssp370	Restricted (5th PD)	2.87744e+06	1.17197e+06	4.05974e+06	523086	3.53665e+06	157.389	6.2783	7.10136	-22.5508
Brown macroalgae	Arthrothamnus bifidus	ssp370	Restricted (95th PD)	2.87744e+06	1.17197e+06	4.05974e+06	1.43181e+06	2.62793e+06	180.082	22.4018	13.6729	9.03021
Brown macroalgae	Arthrothamnus bifidus	ssp370	Restricted (mean PD)	2.87744e+06	1.17197e+06	4.05974e+06	1.43181e+06	2.62793e+06	180.082	22.9582	13.5335	9.03021
Brown macroalgae	Arthrothamnus bifidus	ssp119	Unrestricted	2.87744e+06	657562	841844	841844	0	99.1067	80	0	6.40438
Brown macroalgae	Arthrothamnus bifidus	ssp370	Unrestricted	2.87744e+06	1.17197e+06	4.05974e+06	4.05974e+06	0	504.415	80	0	100.359
Brown macroalgae	Arthrothamnus kurilensis	ssp119	Restricted (5th PD)	1.85995e+06	501293	206022	165945	40077	7.42283	3.24681	2.888	-18.03
Brown macroalgae	Arthrothamnus kurilensis	ssp119	Restricted (95th PD)	1.85995e+06	501293	206022	185670	20352.5	11.0005	10.5982	9.50468	-16.9695
Brown macroalgae	Arthrothamnus kurilensis	ssp119	Restricted (mean PD)	1.85995e+06	501293	206022	185670	20352.5	11.0005	9.78169	9.34808	-16.9695
Brown macroalgae	Arthrothamnus kurilensis	ssp370	Restricted (5th PD)	1.85995e+06	944280	503645	364221	139424	22.6883	1.88083	1.91521	-31.1868
Brown macroalgae	Arthrothamnus kurilensis	ssp370	Restricted (95th PD)	1.85995e+06	944280	503645	435863	67781.9	27.0515	11.4974	9.90715	-27.335
Brown macroalgae	Arthrothamnus kurilensis	ssp370	Restricted (mean PD)	1.85995e+06	944280	503645	435863	67781.9	27.0515	11.394	10.175	-27.335
Brown macroalgae	Arthrothamnus kurilensis	ssp119	Unrestricted	1.85995e+06	501293	206022	206022	0	14.484	80	0	-15.8752
Brown macroalgae	Arthrothamnus kurilensis	ssp370	Unrestricted	1.85995e+06	944280	503645	503645	0	42.6115	80	0	-23.6907
Brown macroalgae	Ascophyllum nodosum	ssp119	Restricted (5th PD)	3.77934e+07	6.27486e+06	5.57594e+06	3.07109e+06	2.50486e+06	14.8459	4.32129	4.99461	-8.47709
Brown macroalgae	Ascophyllum nodosum	ssp119	Restricted (95th PD)	3.77934e+07	6.27486e+06	5.57594e+06	4.4744e+06	1.10154e+06	26.082	16.1126	17.4836	-4.76396
Brown macroalgae	Ascophyllum nodosum	ssp119	Restricted (mean PD)	3.77934e+07	6.27486e+06	5.57594e+06	4.31699e+06	1.25896e+06	22.9661	16.5869	16.8264	-5.18048
Brown macroalgae	Ascophyllum nodosum	ssp370	Restricted (5th PD)	3.77934e+07	9.43983e+06	1.6901e+07	7.4649e+06	9.43612e+06	18.3474	5.08467	5.27427	-5.2256
Brown macroalgae	Ascophyllum nodosum	ssp370	Restricted (95th PD)	3.77934e+07	9.43983e+06	1.6901e+07	1.08479e+07	6.05313e+06	29.8059	18.9856	19.9758	3.72568
Brown macroalgae	Ascophyllum nodosum	ssp370	Restricted (mean PD)	3.77934e+07	9.43983e+06	1.6901e+07	1.05541e+07	6.34687e+06	27.4829	18.5929	20.3704	2.94845
Brown macroalgae	Ascophyllum nodosum	ssp119	Unrestricted	3.77934e+07	6.27486e+06	5.57594e+06	5.57594e+06	0	50.6627	80	0	-1.84932
Brown macroalgae	Ascophyllum nodosum	ssp370	Unrestricted	3.77934e+07	9.43983e+06	1.6901e+07	1.6901e+07	0	153.233	80	0	19.7421
Brown macroalgae	Ascophyllum nodosum f. mackayi	ssp119	Restricted (5th PD)	3.23238e+07	6.02177e+06	4.68633e+06	2.60595e+06	2.08039e+06	16.8327	3.81907	4.11018	-10.5675
Brown macroalgae	Ascophyllum nodosum f. mackayi	ssp119	Restricted (95th PD)	3.23238e+07	6.02177e+06	4.68633e+06	3.69132e+06	995016	29.0425	17.4534	15.5953	-7.20971
Brown macroalgae	Ascophyllum nodosum f. mackayi	ssp119	Restricted (mean PD)	3.23238e+07	6.02177e+06	4.68633e+06	3.68608e+06	1.00025e+06	28.9878	17.7991	16.73	-7.2259
Brown macroalgae	Ascophyllum nodosum f. mackayi	ssp370	Restricted (5th PD)	3.23238e+07	7.68386e+06	1.26154e+07	4.97637e+06	7.63905e+06	18.6494	4.93011	5.33282	-8.37614
Brown macroalgae	Ascophyllum nodosum f. mackayi	ssp370	Restricted (95th PD)	3.23238e+07	7.68386e+06	1.26154e+07	8.95717e+06	3.65824e+06	66.9114	18.1606	21.0942	3.93925
Brown macroalgae	Ascophyllum nodosum f. mackayi	ssp370	Restricted (mean PD)	3.23238e+07	7.68386e+06	1.26154e+07	8.93953e+06	3.67588e+06	66.9111	14.9162	18.28	3.88468
Brown macroalgae	Ascophyllum nodosum f. mackayi	ssp119	Unrestricted	3.23238e+07	6.02177e+06	4.68633e+06	4.68633e+06	0	124.996	80	0	-4.13143
Brown macroalgae	Ascophyllum nodosum f. mackayi	ssp370	Unrestricted	3.23238e+07	7.68386e+06	1.26154e+07	1.26154e+07	0	148.831	80	0	15.2567
Brown macroalgae	Ascophyllum nodosum f. scorpioides	ssp119	Restricted (5th PD)	3.23238e+07	6.02177e+06	4.68633e+06	2.60595e+06	2.08039e+06	16.8327	3.81907	4.11018	-10.5675
Brown macroalgae	Ascophyllum nodosum f. scorpioides	ssp119	Restricted (95th PD)	3.23238e+07	6.02177e+06	4.68633e+06	3.69132e+06	995016	29.0425	17.4534	15.5953	-7.20971
Brown macroalgae	Ascophyllum nodosum f. scorpioides	ssp119	Restricted (mean PD)	3.23238e+07	6.02177e+06	4.68633e+06	3.68608e+06	1.00025e+06	28.9878	17.7991	16.73	-7.2259
Brown macroalgae	Ascophyllum nodosum f. scorpioides	ssp370	Restricted (5th PD)	3.23238e+07	7.68386e+06	1.26154e+07	4.97637e+06	7.63905e+06	18.6494	4.93011	5.33282	-8.37614
Brown macroalgae	Ascophyllum nodosum f. scorpioides	ssp370	Restricted (95th PD)	3.23238e+07	7.68386e+06	1.26154e+07	8.95717e+06	3.65824e+06	66.9114	18.1606	21.0942	3.93925
Brown macroalgae	Ascophyllum nodosum f. scorpioides	ssp370	Restricted (mean PD)	3.23238e+07	7.68386e+06	1.26154e+07	8.93953e+06	3.67588e+06	66.9111	14.9162	18.28	3.88468
Brown macroalgae	Ascophyllum nodosum f. scorpioides	ssp119	Unrestricted	3.23238e+07	6.02177e+06	4.68633e+06	4.68633e+06	0	124.996	80	0	-4.13143
Brown macroalgae	Ascophyllum nodosum f. scorpioides	ssp370	Unrestricted	3.23238e+07	7.68386e+06	1.26154e+07	1.26154e+07	0	148.831	80	0	15.2567
Brown macroalgae	Axillariella constricta	ssp119	Restricted (5th PD)	662932	142190	119969	112301	7667.06	57.666	2.2069	1.76026	-4.50851
Brown macroalgae	Axillariella constricta	ssp119	Restricted (95th PD)	662932	142190	119969	114861	5107.4	57.6103	3.88095	2.85136	-4.12239
Brown macroalgae	Axillariella constricta	ssp119	Restricted (mean PD)	662932	142190	119969	114861	5107.4	57.6103	3.88095	2.85136	-4.12239
Brown macroalgae	Axillariella constricta	ssp370	Restricted (5th PD)	662932	103161	805041	451366	353675	39.86	7.40669	6.71874	52.525
Brown macroalgae	Axillariella constricta	ssp370	Restricted (95th PD)	662932	103161	805041	488707	316334	44.2802	11.0496	7.68926	58.1577
Brown macroalgae	Axillariella constricta	ssp370	Restricted (mean PD)	662932	103161	805041	488707	316334	44.2802	11.5375	7.91554	58.1577
Brown macroalgae	Axillariella constricta	ssp119	Unrestricted	662932	142190	119969	119969	0	58.1199	80	0	-3.35197
Brown macroalgae	Axillariella constricta	ssp370	Unrestricted	662932	103161	805041	805041	0	113.801	80	0	105.875
Brown macroalgae	Bifurcaria bifurcata	ssp370	Restricted (5th PD)	7.44427e+06	5.0022e+06	107811	39603.2	68207.4	22.3781	1.78947	1.43678	-66.6633
Brown macroalgae	Bifurcaria bifurcata	ssp370	Restricted (95th PD)	7.44427e+06	5.0022e+06	107811	47338.1	60472.6	20.4076	16.4538	12.1981	-66.5594
Brown macroalgae	Bifurcaria bifurcata	ssp370	Restricted (mean PD)	7.44427e+06	5.0022e+06	107811	47338.1	60472.6	20.4076	16.4538	12.1981	-66.5594
Brown macroalgae	Bifurcaria bifurcata	ssp119	Unrestricted	7.44427e+06	3.98629e+06	43303.2	43303.2	0	173.904	80	0	-52.9667
Brown macroalgae	Bifurcaria bifurcata	ssp370	Unrestricted	7.44427e+06	5.0022e+06	107811	107811	0	163.239	80	0	-65.747
Brown macroalgae	Bifurcariopsis capensis	ssp119	Restricted (5th PD)	764635	183051	96186.7	84819.3	11367.4	15.9795	1.90698	1.57077	-12.8468
Brown macroalgae	Bifurcariopsis capensis	ssp119	Restricted (95th PD)	764635	183051	96186.7	96186.7	0	20.2823	7.93281	5.71612	-11.3602
Brown macroalgae	Bifurcariopsis capensis	ssp119	Restricted (mean PD)	764635	183051	96186.7	96186.7	0	20.2823	7.64681	5.90005	-11.3602
Brown macroalgae	Bifurcariopsis capensis	ssp370	Restricted (5th PD)	764635	375998	624726	344013	280713	25.6096	5.70382	4.76189	-4.18306
Brown macroalgae	Bifurcariopsis capensis	ssp370	Restricted (95th PD)	764635	375998	624726	344013	280713	25.6096	11.8864	8.47302	-4.18306
Brown macroalgae	Bifurcariopsis capensis	ssp370	Restricted (mean PD)	764635	375998	624726	344013	280713	25.6096	12.0549	8.51302	-4.18306
Brown macroalgae	Bifurcariopsis capensis	ssp119	Unrestricted	764635	183051	96186.7	96186.7	0	20.2823	80	0	-11.3602
Brown macroalgae	Bifurcariopsis capensis	ssp370	Unrestricted	764635	375998	624726	624726	0	110.786	80	0	32.529
Brown macroalgae	Brassicophycus brassicaeformis	ssp119	Restricted (5th PD)	1.23091e+06	260475	50340.3	50340.3	0	14.8941	11.4786	9.19295	-17.0714
Brown macroalgae	Brassicophycus brassicaeformis	ssp119	Restricted (95th PD)	1.23091e+06	260475	50340.3	50340.3	0	14.8941	12.6508	9.4843	-17.0714
Brown macroalgae	Brassicophycus brassicaeformis	ssp119	Restricted (mean PD)	1.23091e+06	260475	50340.3	50340.3	0	14.8941	12.6508	9.4843	-17.0714
Brown macroalgae	Brassicophycus brassicaeformis	ssp370	Restricted (5th PD)	1.23091e+06	508481	441667	379614	62052.6	11.4421	8.43444	7.63089	-10.4691
Brown macroalgae	Brassicophycus brassicaeformis	ssp370	Restricted (95th PD)	1.23091e+06	508481	441667	385297	56369.6	11.49	21.7952	14.1742	-10.0074
Brown macroalgae	Brassicophycus brassicaeformis	ssp370	Restricted (mean PD)	1.23091e+06	508481	441667	385297	56369.6	11.49	21.7952	14.1742	-10.0074
Brown macroalgae	Brassicophycus brassicaeformis	ssp119	Unrestricted	1.23091e+06	260475	50340.3	50340.3	0	14.8941	80	0	-17.0714
Brown macroalgae	Brassicophycus brassicaeformis	ssp370	Unrestricted	1.23091e+06	508481	441667	441667	0	12.5215	80	0	-5.42796
Brown macroalgae	Carpoglossum confluens	ssp119	Restricted (5th PD)	3.61886e+06	538486	145820	71657.8	74162.1	8.84545	2.2037	1.92677	-12.8999
Brown macroalgae	Carpoglossum confluens	ssp119	Restricted (95th PD)	3.61886e+06	538486	145820	145820	0	26.4624	12.6851	8.99927	-10.8505
Brown macroalgae	Carpoglossum confluens	ssp119	Restricted (mean PD)	3.61886e+06	538486	145820	145820	0	26.4624	12.763	9.10868	-10.8505
Brown macroalgae	Carpoglossum confluens	ssp370	Restricted (5th PD)	3.61886e+06	3.30989e+06	655161	15880.5	639281	24.6658	2.5	1.63299	-91.0234
Brown macroalgae	Carpoglossum confluens	ssp370	Restricted (95th PD)	3.61886e+06	3.30989e+06	655161	528265	126896	158.667	21.1661	10.3813	-76.8647
Brown macroalgae	Carpoglossum confluens	ssp370	Restricted (mean PD)	3.61886e+06	3.30989e+06	655161	528265	126896	158.667	21.1841	10.4054	-76.8647
Brown macroalgae	Carpoglossum confluens	ssp119	Unrestricted	3.61886e+06	538486	145820	145820	0	26.4624	80	0	-10.8505
Brown macroalgae	Carpoglossum confluens	ssp370	Unrestricted	3.61886e+06	3.30989e+06	655161	655161	0	163.19	80	0	-73.3582
Brown macroalgae	Carpophyllum angustifolium	ssp119	Restricted (5th PD)	1.59752e+06	144986	109550	71938.9	37610.9	9.7656	2.04167	1.76199	-4.5725
Brown macroalgae	Carpophyllum angustifolium	ssp119	Restricted (95th PD)	1.59752e+06	144986	109550	83918.9	25630.9	13.9039	14.5771	11.0763	-3.82259
Brown macroalgae	Carpophyllum angustifolium	ssp119	Restricted (mean PD)	1.59752e+06	144986	109550	83918.9	25630.9	13.9039	8.91156	6.12378	-3.82259
Brown macroalgae	Carpophyllum angustifolium	ssp370	Restricted (5th PD)	1.59752e+06	1.59512e+06	1.05141e+06	26625.1	1.02478e+06	25.426	2	0.816497	-98.183
Brown macroalgae	Carpophyllum angustifolium	ssp370	Restricted (95th PD)	1.59752e+06	1.59512e+06	1.05141e+06	82936.5	968473	61.2783	7.54762	4.45704	-94.6581
Brown macroalgae	Carpophyllum angustifolium	ssp370	Restricted (mean PD)	1.59752e+06	1.59512e+06	1.05141e+06	82936.5	968473	61.2783	7.71429	4.32302	-94.6581
Brown macroalgae	Carpophyllum angustifolium	ssp119	Unrestricted	1.59752e+06	144986	109550	109550	0	60.846	80	0	-2.21817
Brown macroalgae	Carpophyllum angustifolium	ssp370	Unrestricted	1.59752e+06	1.59512e+06	1.05141e+06	1.05141e+06	0	434.702	80	0	-34.0346
Brown macroalgae	Carpophyllum flexuosum	ssp119	Restricted (5th PD)	5.27479e+06	1.35047e+06	186305	186305	0	59.4749	4.432	4.30156	-22.0703
Brown macroalgae	Carpophyllum flexuosum	ssp119	Restricted (95th PD)	5.27479e+06	1.35047e+06	186305	186305	0	59.4749	14.9817	10.9625	-22.0703
Brown macroalgae	Carpophyllum flexuosum	ssp119	Restricted (mean PD)	5.27479e+06	1.35047e+06	186305	186305	0	59.4749	15.4528	11.26	-22.0703
Brown macroalgae	Carpophyllum flexuosum	ssp370	Restricted (5th PD)	5.27479e+06	4.24727e+06	18840.2	18840.2	0	467.372	3.11111	2.57121	-80.1629
Brown macroalgae	Carpophyllum flexuosum	ssp370	Restricted (95th PD)	5.27479e+06	4.24727e+06	18840.2	18840.2	0	467.372	17.798	11.338	-80.1629
Brown macroalgae	Carpophyllum flexuosum	ssp370	Restricted (mean PD)	5.27479e+06	4.24727e+06	18840.2	18840.2	0	467.372	17.8384	11.3279	-80.1629
Brown macroalgae	Carpophyllum flexuosum	ssp119	Unrestricted	5.27479e+06	1.35047e+06	186305	186305	0	59.4749	80	0	-22.0703
Brown macroalgae	Carpophyllum flexuosum	ssp370	Unrestricted	5.27479e+06	4.24727e+06	18840.2	18840.2	0	467.372	80	0	-80.1629
Brown macroalgae	Carpophyllum maschalocarpum	ssp119	Restricted (5th PD)	6.99707e+06	2.23226e+06	572731	439999	132732	11.6907	3.23308	3.02539	-25.6145
Brown macroalgae	Carpophyllum maschalocarpum	ssp119	Restricted (95th PD)	6.99707e+06	2.23226e+06	572731	483740	88990.3	12.7788	12.8722	8.48338	-24.9893
Brown macroalgae	Carpophyllum maschalocarpum	ssp119	Restricted (mean PD)	6.99707e+06	2.23226e+06	572731	476429	96301.3	12.4026	12.1589	8.13018	-25.0938
Brown macroalgae	Carpophyllum maschalocarpum	ssp370	Restricted (5th PD)	6.99707e+06	5.46491e+06	1.73969e+06	858811	880883	23.6532	5.27076	4.42354	-65.829
Brown macroalgae	Carpophyllum maschalocarpum	ssp370	Restricted (95th PD)	6.99707e+06	5.46491e+06	1.73969e+06	1.48119e+06	258509	31.981	8.95039	6.14075	-56.9342
Brown macroalgae	Carpophyllum maschalocarpum	ssp370	Restricted (mean PD)	6.99707e+06	5.46491e+06	1.73969e+06	1.48119e+06	258509	31.981	9.01786	6.16026	-56.9342
Brown macroalgae	Carpophyllum maschalocarpum	ssp119	Unrestricted	6.99707e+06	2.23226e+06	572731	572731	0	155.241	80	0	-23.7175
Brown macroalgae	Carpophyllum maschalocarpum	ssp370	Unrestricted	6.99707e+06	5.46491e+06	1.73969e+06	1.73969e+06	0	51.1891	80	0	-53.2397
Brown macroalgae	Carpophyllum plumosum	ssp119	Restricted (5th PD)	2.7271e+06	130443	639585	360520	279065	20.9599	2.38793	2.11319	8.43667
Brown macroalgae	Carpophyllum plumosum	ssp119	Restricted (95th PD)	2.7271e+06	130443	639585	588685	50900.2	37.5229	8.27848	6.30492	16.8033
Brown macroalgae	Carpophyllum plumosum	ssp119	Restricted (mean PD)	2.7271e+06	130443	639585	588685	50900.2	37.5229	8.27848	6.30492	16.8033
Brown macroalgae	Carpophyllum plumosum	ssp370	Restricted (5th PD)	2.7271e+06	2.03598e+06	1.04016e+06	407271	632886	25.2051	2.48214	2.12655	-59.7231
Brown macroalgae	Carpophyllum plumosum	ssp370	Restricted (95th PD)	2.7271e+06	2.03598e+06	1.04016e+06	874187	165969	77.1231	11.3943	7.08133	-42.6017
Brown macroalgae	Carpophyllum plumosum	ssp370	Restricted (mean PD)	2.7271e+06	2.03598e+06	1.04016e+06	874187	165969	77.1231	11.3943	7.08133	-42.6017
Brown macroalgae	Carpophyllum plumosum	ssp119	Unrestricted	2.7271e+06	130443	639585	639585	0	37.7785	80	0	18.6697
Brown macroalgae	Carpophyllum plumosum	ssp370	Unrestricted	2.7271e+06	2.03598e+06	1.04016e+06	1.04016e+06	0	77.9097	80	0	-36.5158
Brown macroalgae	Caulocystis cephalornithos	ssp119	Restricted (5th PD)	8.20842e+06	1.94347e+06	121208	32359.1	88849.1	30.0125	3.52941	2.03359	-23.2823
Brown macroalgae	Caulocystis cephalornithos	ssp119	Restricted (95th PD)	8.20842e+06	1.94347e+06	121208	34503	86705.2	29.4058	10.3856	6.03076	-23.2562
Brown macroalgae	Caulocystis cephalornithos	ssp119	Restricted (mean PD)	8.20842e+06	1.94347e+06	121208	34503	86705.2	29.4058	10.3856	6.03076	-23.2562
Brown macroalgae	Caulocystis cephalornithos	ssp370	Restricted (5th PD)	8.20842e+06	7.00166e+06	418154	289105	129049	65.5772	9.875	5.24485	-81.7765
Brown macroalgae	Caulocystis cephalornithos	ssp370	Restricted (95th PD)	8.20842e+06	7.00166e+06	418154	291259	126896	65.1947	14.0319	6.4885	-81.7502
Brown macroalgae	Caulocystis cephalornithos	ssp370	Restricted (mean PD)	8.20842e+06	7.00166e+06	418154	291259	126896	65.1947	14.0319	6.4885	-81.7502
Brown macroalgae	Caulocystis cephalornithos	ssp119	Unrestricted	8.20842e+06	1.94347e+06	121208	121208	0	76.556	80	0	-22.1999
Brown macroalgae	Caulocystis cephalornithos	ssp370	Unrestricted	8.20842e+06	7.00166e+06	418154	418154	0	76.0482	80	0	-80.2043
Brown macroalgae	Caulocystis uvifera	ssp119	Restricted (5th PD)	6.85206e+06	2.6979e+06	319204	260985	58218.4	23.6441	3.15054	2.47341	-35.5647
Brown macroalgae	Caulocystis uvifera	ssp119	Restricted (95th PD)	6.85206e+06	2.6979e+06	319204	314553	4650.08	35.9457	11.9514	10.1268	-34.7829
Brown macroalgae	Caulocystis uvifera	ssp119	Restricted (mean PD)	6.85206e+06	2.6979e+06	319204	314553	4650.08	35.9457	11.1751	10.1839	-34.7829
Brown macroalgae	Caulocystis uvifera	ssp370	Restricted (5th PD)	6.85206e+06	4.94428e+06	705850	70720.5	635129	16.9162	3.75	3.08855	-71.1255
Brown macroalgae	Caulocystis uvifera	ssp370	Restricted (95th PD)	6.85206e+06	4.94428e+06	705850	236600	469250	129.305	12.6676	9.41422	-68.7046
Brown macroalgae	Caulocystis uvifera	ssp370	Restricted (mean PD)	6.85206e+06	4.94428e+06	705850	236600	469250	129.305	11.986	8.68135	-68.7046
Brown macroalgae	Caulocystis uvifera	ssp119	Unrestricted	6.85206e+06	2.6979e+06	319204	319204	0	36.3563	80	0	-34.715
Brown macroalgae	Caulocystis uvifera	ssp370	Unrestricted	6.85206e+06	4.94428e+06	705850	705850	0	185.027	80	0	-61.8563
Brown macroalgae	Chorda asiatica	ssp119	Restricted (5th PD)	7.04997e+06	3.32668e+06	627220	273737	353483	22.8004	4.41176	3.56905	-43.3044
Brown macroalgae	Chorda asiatica	ssp119	Restricted (95th PD)	7.04997e+06	3.32668e+06	627220	594776	32444.2	61.0549	15.8129	10.2256	-38.7506
Brown macroalgae	Chorda asiatica	ssp119	Restricted (mean PD)	7.04997e+06	3.32668e+06	627220	594776	32444.2	61.0549	15.5306	9.54799	-38.7506
Brown macroalgae	Chorda asiatica	ssp370	Restricted (5th PD)	7.04997e+06	4.42498e+06	2.66553e+06	412107	2.25343e+06	23.2057	10.0961	9.01429	-56.9205
Brown macroalgae	Chorda asiatica	ssp370	Restricted (95th PD)	7.04997e+06	4.42498e+06	2.66553e+06	1.19702e+06	1.46851e+06	77.7193	21.0198	13.2153	-45.7869
Brown macroalgae	Chorda asiatica	ssp370	Restricted (mean PD)	7.04997e+06	4.42498e+06	2.66553e+06	1.19702e+06	1.46851e+06	77.7193	21.2929	13.0879	-45.7869
Brown macroalgae	Chorda asiatica	ssp119	Unrestricted	7.04997e+06	3.32668e+06	627220	627220	0	64.3918	80	0	-38.2904
Brown macroalgae	Chorda asiatica	ssp370	Unrestricted	7.04997e+06	4.42498e+06	2.66553e+06	2.66553e+06	0	324.75	80	0	-24.9568
Brown macroalgae	Chorda filum	ssp119	Restricted (5th PD)	6.04241e+07	5.44757e+06	4.25583e+06	2.20791e+06	2.04793e+06	21.3266	4.42409	5.34238	-5.36154
Brown macroalgae	Chorda filum	ssp119	Restricted (95th PD)	6.04241e+07	5.44757e+06	4.25583e+06	3.64413e+06	611705	43.2704	19.3646	19.2644	-2.98464
Brown macroalgae	Chorda filum	ssp119	Restricted (mean PD)	6.04241e+07	5.44757e+06	4.25583e+06	3.58691e+06	668926	43.003	19.9605	19.5984	-3.07934
Brown macroalgae	Chorda filum	ssp370	Restricted (5th PD)	6.04241e+07	8.44154e+06	2.13584e+07	7.21896e+06	1.41395e+07	30.7219	4.79162	5.41178	-2.02332
Brown macroalgae	Chorda filum	ssp370	Restricted (95th PD)	6.04241e+07	8.44154e+06	2.13584e+07	1.63338e+07	5.02465e+06	87.0694	22.3501	20.2975	13.0614
Brown macroalgae	Chorda filum	ssp370	Restricted (mean PD)	6.04241e+07	8.44154e+06	2.13584e+07	1.58138e+07	5.54461e+06	86.6218	19.7558	18.1516	12.2009
Brown macroalgae	Chorda filum	ssp119	Unrestricted	6.04241e+07	5.44757e+06	4.25583e+06	4.25583e+06	0	59.8633	80	0	-1.97229
Brown macroalgae	Chorda filum	ssp370	Unrestricted	6.04241e+07	8.44154e+06	2.13584e+07	2.13584e+07	0	128.734	80	0	21.377
Brown macroalgae	Coccophora langsdorfii	ssp119	Restricted (5th PD)	4.23544e+06	2.11927e+06	80983.1	66720.2	14262.9	14.5879	2.20968	1.76614	-48.4614
Brown macroalgae	Coccophora langsdorfii	ssp119	Restricted (95th PD)	4.23544e+06	2.11927e+06	80983.1	74191.7	6791.41	15.2792	6.13778	5.78125	-48.285
Brown macroalgae	Coccophora langsdorfii	ssp119	Restricted (mean PD)	4.23544e+06	2.11927e+06	80983.1	74191.7	6791.41	15.2792	6.1704	5.79668	-48.285
Brown macroalgae	Coccophora langsdorfii	ssp370	Restricted (5th PD)	4.23544e+06	3.3311e+06	1.13422e+06	795823	338397	21.9534	7.01569	6.69647	-59.8587
Brown macroalgae	Coccophora langsdorfii	ssp370	Restricted (95th PD)	4.23544e+06	3.3311e+06	1.13422e+06	958145	176075	23.0838	10.1273	8.0342	-56.0262
Brown macroalgae	Coccophora langsdorfii	ssp370	Restricted (mean PD)	4.23544e+06	3.3311e+06	1.13422e+06	958145	176075	23.0838	10.6064	8.571	-56.0262
Brown macroalgae	Coccophora langsdorfii	ssp119	Unrestricted	4.23544e+06	2.11927e+06	80983.1	80983.1	0	20.8048	80	0	-48.1246
Brown macroalgae	Coccophora langsdorfii	ssp370	Unrestricted	4.23544e+06	3.3311e+06	1.13422e+06	1.13422e+06	0	84.4113	80	0	-51.8691
Brown macroalgae	Costaria costata	ssp119	Restricted (5th PD)	1.79351e+07	5.18253e+06	690298	523664	166634	14.7815	3.47124	3.43667	-25.9762
Brown macroalgae	Costaria costata	ssp119	Restricted (95th PD)	1.79351e+07	5.18253e+06	690298	608036	82262.7	18.4419	16.0726	13.2528	-25.5058
Brown macroalgae	Costaria costata	ssp119	Restricted (mean PD)	1.79351e+07	5.18253e+06	690298	605921	84377.5	18.1281	13.8698	11.1122	-25.5176
Brown macroalgae	Costaria costata	ssp370	Restricted (5th PD)	1.79351e+07	5.91299e+06	3.49348e+06	1.38603e+06	2.10745e+06	20.3484	4.67334	4.9713	-25.2408
Brown macroalgae	Costaria costata	ssp370	Restricted (95th PD)	1.79351e+07	5.91299e+06	3.49348e+06	2.26693e+06	1.22655e+06	119.119	19.4967	16.5191	-20.3292
Brown macroalgae	Costaria costata	ssp370	Restricted (mean PD)	1.79351e+07	5.91299e+06	3.49348e+06	2.05277e+06	1.4407e+06	108.014	15.7464	12.2889	-21.5232
Brown macroalgae	Costaria costata	ssp119	Unrestricted	1.79351e+07	5.18253e+06	690298	690298	0	30.249	80	0	-25.0471
Brown macroalgae	Costaria costata	ssp370	Unrestricted	1.79351e+07	5.91299e+06	3.49348e+06	3.49348e+06	0	200.039	80	0	-13.4904
Brown macroalgae	Cymathaere fibrosa	ssp119	Restricted (5th PD)	742178	162906	325364	169935	155429	17.8258	1.82258	1.60454	0.947042
Brown macroalgae	Cymathaere fibrosa	ssp119	Restricted (95th PD)	742178	162906	325364	245109	80255.1	24.5257	4.78764	3.25607	11.0758
Brown macroalgae	Cymathaere fibrosa	ssp119	Restricted (mean PD)	742178	162906	325364	245109	80255.1	24.5257	4.48469	3.54238	11.0758
Brown macroalgae	Cymathaere fibrosa	ssp370	Restricted (5th PD)	742178	690383	286533	22180.6	264352	21.2224	1.13793	0.87522	-90.0326
Brown macroalgae	Cymathaere fibrosa	ssp370	Restricted (95th PD)	742178	690383	286533	47442.1	239090	36.5738	4.53378	3.29175	-86.6289
Brown macroalgae	Cymathaere fibrosa	ssp370	Restricted (mean PD)	742178	690383	286533	47442.1	239090	36.5738	4.37168	3.66254	-86.6289
Brown macroalgae	Cymathaere fibrosa	ssp119	Unrestricted	742178	162906	325364	325364	0	59.5943	80	0	21.8893
Brown macroalgae	Cymathaere fibrosa	ssp370	Unrestricted	742178	690383	286533	286533	0	451.233	80	0	-54.4142
Brown macroalgae	Cymathaere triplicata	ssp119	Restricted (5th PD)	8.28435e+06	1.50744e+06	712097	618541	93555.8	12.0253	5.09366	4.43064	-10.7298
Brown macroalgae	Cymathaere triplicata	ssp119	Restricted (95th PD)	8.28435e+06	1.50744e+06	712097	688597	23499.1	12.692	18.3358	12.4885	-9.88418
Brown macroalgae	Cymathaere triplicata	ssp119	Restricted (mean PD)	8.28435e+06	1.50744e+06	712097	688597	23499.1	12.692	18.2899	12.8073	-9.88418
Brown macroalgae	Cymathaere triplicata	ssp370	Restricted (5th PD)	8.28435e+06	6.31559e+06	391450	116712	274738	20.727	3.90446	2.82113	-74.8264
Brown macroalgae	Cymathaere triplicata	ssp370	Restricted (95th PD)	8.28435e+06	6.31559e+06	391450	134966	256484	20.5607	18.0326	10.8145	-74.606
Brown macroalgae	Cymathaere triplicata	ssp370	Restricted (mean PD)	8.28435e+06	6.31559e+06	391450	134966	256484	20.5607	16.6015	9.39074	-74.606
Brown macroalgae	Cymathaere triplicata	ssp119	Unrestricted	8.28435e+06	1.50744e+06	712097	712097	0	32.3101	80	0	-9.60053
Brown macroalgae	Cymathaere triplicata	ssp370	Unrestricted	8.28435e+06	6.31559e+06	391450	391450	0	449.698	80	0	-71.51
Seagrasses	Cymodocea angustata	ssp119	Restricted (5th PD)	2.4518e+07	1.27815e+07	141231	136100	5131.16	17.7189	5.22667	4.10622	-51.5758
Seagrasses	Cymodocea angustata	ssp119	Restricted (95th PD)	2.4518e+07	1.27815e+07	141231	141231	0	18.6727	5.17647	4.08482	-51.5548
Seagrasses	Cymodocea angustata	ssp119	Restricted (mean PD)	2.4518e+07	1.27815e+07	141231	141231	0	18.6727	5.17647	4.08482	-51.5548
Seagrasses	Cymodocea angustata	ssp370	Restricted (5th PD)	2.4518e+07	2.26082e+07	1.45368e+06	1.2258e+06	227876	182.583	15.6073	13.4574	-87.2108
Seagrasses	Cymodocea angustata	ssp370	Restricted (95th PD)	2.4518e+07	2.26082e+07	1.45368e+06	1.27964e+06	174038	177.745	17.6132	15.4414	-86.9912
Seagrasses	Cymodocea angustata	ssp370	Restricted (mean PD)	2.4518e+07	2.26082e+07	1.45368e+06	1.27964e+06	174038	177.745	17.8249	15.4584	-86.9912
Seagrasses	Cymodocea angustata	ssp119	Unrestricted	2.4518e+07	1.27815e+07	141231	141231	0	18.6727	80	0	-51.5548
Seagrasses	Cymodocea angustata	ssp370	Unrestricted	2.4518e+07	2.26082e+07	1.45368e+06	1.45368e+06	0	175.501	80	0	-86.2814
Seagrasses	Cymodocea nodosa	ssp119	Restricted (5th PD)	1.46122e+07	515705	44632	44632	0	6.15329	2.33333	2.16025	-3.22383
Seagrasses	Cymodocea nodosa	ssp119	Restricted (95th PD)	1.46122e+07	515705	44632	44632	0	6.15329	5.17857	4.28359	-3.22383
Seagrasses	Cymodocea nodosa	ssp119	Restricted (mean PD)	1.46122e+07	515705	44632	44632	0	6.15329	5.61871	4.80699	-3.22383
Seagrasses	Cymodocea nodosa	ssp370	Restricted (5th PD)	1.46122e+07	4.77283e+06	79043.3	36840.8	42202.5	16.2424	4.28	2.63818	-32.4112
Seagrasses	Cymodocea nodosa	ssp370	Restricted (95th PD)	1.46122e+07	4.77283e+06	79043.3	39009.6	40033.7	16.4053	4.78947	2.69084	-32.3963
Seagrasses	Cymodocea nodosa	ssp370	Restricted (mean PD)	1.46122e+07	4.77283e+06	79043.3	39009.6	40033.7	16.4053	4.78947	2.69084	-32.3963
Seagrasses	Cymodocea nodosa	ssp119	Unrestricted	1.46122e+07	515705	44632	44632	0	6.15329	80	0	-3.22383
Seagrasses	Cymodocea nodosa	ssp370	Unrestricted	1.46122e+07	4.77283e+06	79043.3	79043.3	0	449.284	80	0	-32.1224
Seagrasses	Cymodocea rotundata	ssp119	Restricted (5th PD)	7.53841e+07	1.25126e+07	1.00589e+06	851793	154093	55.1191	8.648	7.41121	-15.4685
Seagrasses	Cymodocea rotundata	ssp119	Restricted (95th PD)	7.53841e+07	1.25126e+07	1.00589e+06	885680	120205	56.3405	8.65262	7.01765	-15.4236
Seagrasses	Cymodocea rotundata	ssp119	Restricted (mean PD)	7.53841e+07	1.25126e+07	1.00589e+06	882812	123073	56.3213	8.58738	7.11933	-15.4274
Seagrasses	Cymodocea rotundata	ssp370	Restricted (5th PD)	7.53841e+07	7.05232e+07	1.98989e+06	1.09583e+06	894057	122.078	11.423	9.71598	-92.0982
Seagrasses	Cymodocea rotundata	ssp370	Restricted (95th PD)	7.53841e+07	7.05232e+07	1.98989e+06	1.24973e+06	740161	112.188	10.6711	8.67656	-91.8941
Seagrasses	Cymodocea rotundata	ssp370	Restricted (mean PD)	7.53841e+07	7.05232e+07	1.98989e+06	1.17488e+06	815014	117.173	10.6953	8.77749	-91.9934
Seagrasses	Cymodocea rotundata	ssp119	Unrestricted	7.53841e+07	1.25126e+07	1.00589e+06	1.00589e+06	0	61.0148	80	0	-15.2641
Seagrasses	Cymodocea rotundata	ssp370	Unrestricted	7.53841e+07	7.05232e+07	1.98989e+06	1.98989e+06	0	203.112	80	0	-90.9122
Brown macroalgae	Cystophora botryocystis	ssp119	Restricted (5th PD)	2.37663e+06	1.47298e+06	145636	81526.8	64109.6	6.70687	1.6	1.55183	-58.5473
Brown macroalgae	Cystophora botryocystis	ssp119	Restricted (95th PD)	2.37663e+06	1.47298e+06	145636	115205	30431.1	31.1253	9.44231	8.19712	-57.1302
Brown macroalgae	Cystophora botryocystis	ssp119	Restricted (mean PD)	2.37663e+06	1.47298e+06	145636	115205	30431.1	31.1253	9.25418	8.0919	-57.1302
Brown macroalgae	Cystophora botryocystis	ssp370	Restricted (5th PD)	2.37663e+06	2.33837e+06	202971	33349.9	169621	10.7355	1.96667	1.69143	-96.987
Brown macroalgae	Cystophora botryocystis	ssp370	Restricted (95th PD)	2.37663e+06	2.33837e+06	202971	193616	9355.53	121.841	3.53846	2.42434	-90.2436
Brown macroalgae	Cystophora botryocystis	ssp370	Restricted (mean PD)	2.37663e+06	2.33837e+06	202971	193616	9355.53	121.841	3.53846	2.42434	-90.2436
Brown macroalgae	Cystophora botryocystis	ssp119	Unrestricted	2.37663e+06	1.47298e+06	145636	145636	0	94.9779	80	0	-55.8498
Brown macroalgae	Cystophora botryocystis	ssp370	Unrestricted	2.37663e+06	2.33837e+06	202971	202971	0	131.001	80	0	-89.8499
Brown macroalgae	Cystophora brownii	ssp119	Restricted (5th PD)	5.63082e+06	588036	603892	320786	283106	17.2228	2.47059	2.24297	-4.74621
Brown macroalgae	Cystophora brownii	ssp119	Restricted (95th PD)	5.63082e+06	588036	603892	471249	132643	36.4431	17.5402	13.6425	-2.07407
Brown macroalgae	Cystophora brownii	ssp119	Restricted (mean PD)	5.63082e+06	588036	603892	471249	132643	36.4431	18.8354	15.3624	-2.07407
Brown macroalgae	Cystophora brownii	ssp370	Restricted (5th PD)	5.63082e+06	4.2968e+06	1.24096e+06	295059	945904	30.381	4.03922	2.89048	-71.0686
Brown macroalgae	Cystophora brownii	ssp370	Restricted (95th PD)	5.63082e+06	4.2968e+06	1.24096e+06	890214	350749	115.417	23.2263	15.2707	-60.499
Brown macroalgae	Cystophora brownii	ssp370	Restricted (mean PD)	5.63082e+06	4.2968e+06	1.24096e+06	890214	350749	115.417	25.0812	16.9274	-60.499
Brown macroalgae	Cystophora brownii	ssp119	Unrestricted	5.63082e+06	588036	603892	603892	0	55.8254	80	0	0.281588
Brown macroalgae	Cystophora brownii	ssp370	Unrestricted	5.63082e+06	4.2968e+06	1.24096e+06	1.24096e+06	0	147.527	80	0	-54.2699
Brown macroalgae	Cystophora dumosa	ssp119	Restricted (5th PD)	3.80183e+06	1.27295e+06	32705.4	32705.4	0	6.49068	3.02778	2.59104	-32.6222
Brown macroalgae	Cystophora dumosa	ssp119	Restricted (95th PD)	3.80183e+06	1.27295e+06	32705.4	32705.4	0	6.49068	5.55319	4.53568	-32.6222
Brown macroalgae	Cystophora dumosa	ssp119	Restricted (mean PD)	3.80183e+06	1.27295e+06	32705.4	32705.4	0	6.49068	5.55319	4.53568	-32.6222
Brown macroalgae	Cystophora dumosa	ssp370	Restricted (5th PD)	3.80183e+06	3.20416e+06	14818.7	14818.7	0	12.3394	0	0	-83.8897
Brown macroalgae	Cystophora dumosa	ssp370	Restricted (95th PD)	3.80183e+06	3.20416e+06	14818.7	14818.7	0	12.3394	2.27273	1.67874	-83.8897
Brown macroalgae	Cystophora dumosa	ssp370	Restricted (mean PD)	3.80183e+06	3.20416e+06	14818.7	14818.7	0	12.3394	2.27273	1.67874	-83.8897
Brown macroalgae	Cystophora dumosa	ssp119	Unrestricted	3.80183e+06	1.27295e+06	32705.4	32705.4	0	6.49068	80	0	-32.6222
Brown macroalgae	Cystophora dumosa	ssp370	Unrestricted	3.80183e+06	3.20416e+06	14818.7	14818.7	0	12.3394	80	0	-83.8897
Brown macroalgae	Cystophora expansa	ssp119	Restricted (5th PD)	6.05344e+06	2.85225e+06	333245	290351	42893.5	18.5548	2.55556	2.08422	-42.3214
Brown macroalgae	Cystophora expansa	ssp119	Restricted (95th PD)	6.05344e+06	2.85225e+06	333245	333245	0	28.4331	11.3663	8.6443	-41.6128
Brown macroalgae	Cystophora expansa	ssp119	Restricted (mean PD)	6.05344e+06	2.85225e+06	333245	333245	0	28.4331	11.2545	8.65355	-41.6128
Brown macroalgae	Cystophora expansa	ssp370	Restricted (5th PD)	6.05344e+06	5.65784e+06	624387	204682	419706	44.4095	2.93671	1.97641	-90.0836
Brown macroalgae	Cystophora expansa	ssp370	Restricted (95th PD)	6.05344e+06	5.65784e+06	624387	370141	254246	105.524	8.87981	5.48382	-87.3503
Brown macroalgae	Cystophora expansa	ssp370	Restricted (mean PD)	6.05344e+06	5.65784e+06	624387	370141	254246	105.524	8.91566	5.4715	-87.3503
Brown macroalgae	Cystophora expansa	ssp119	Unrestricted	6.05344e+06	2.85225e+06	333245	333245	0	28.4331	80	0	-41.6128
Brown macroalgae	Cystophora expansa	ssp370	Unrestricted	6.05344e+06	5.65784e+06	624387	624387	0	159.949	80	0	-83.1503
Brown macroalgae	Cystophora grevillei	ssp119	Restricted (5th PD)	7.06933e+06	357009	103614	61334.7	42279.5	26.8347	2.46154	1.61325	-4.18249
Brown macroalgae	Cystophora grevillei	ssp119	Restricted (95th PD)	7.06933e+06	357009	103614	79700.5	23913.8	32.9484	16.6111	11.0239	-3.9227
Brown macroalgae	Cystophora grevillei	ssp119	Restricted (mean PD)	7.06933e+06	357009	103614	79700.5	23913.8	32.9484	16.6605	11.1206	-3.9227
Brown macroalgae	Cystophora grevillei	ssp370	Restricted (5th PD)	7.06933e+06	3.6352e+06	797911	519272	278638	165.652	14.6078	10.1392	-44.0767
Brown macroalgae	Cystophora grevillei	ssp370	Restricted (95th PD)	7.06933e+06	3.6352e+06	797911	671015	126896	160.218	21.7723	10.1551	-41.9302
Brown macroalgae	Cystophora grevillei	ssp370	Restricted (mean PD)	7.06933e+06	3.6352e+06	797911	671015	126896	160.218	21.7716	10.1574	-41.9302
Brown macroalgae	Cystophora grevillei	ssp119	Unrestricted	7.06933e+06	357009	103614	103614	0	50.761	80	0	-3.58442
Brown macroalgae	Cystophora grevillei	ssp370	Unrestricted	7.06933e+06	3.6352e+06	797911	797911	0	156.608	80	0	-40.1352
Brown macroalgae	Cystophora intermedia	ssp119	Restricted (5th PD)	1.09929e+06	860292	9340.04	9340.04	0	7.35665	1.53846	1.26592	-77.4095
Brown macroalgae	Cystophora intermedia	ssp119	Restricted (95th PD)	1.09929e+06	860292	9340.04	9340.04	0	7.35665	1.53333	1.30201	-77.4095
Brown macroalgae	Cystophora intermedia	ssp119	Restricted (mean PD)	1.09929e+06	860292	9340.04	9340.04	0	7.35665	1.66667	1.34519	-77.4095
Brown macroalgae	Cystophora intermedia	ssp119	Unrestricted	1.09929e+06	860292	9340.04	9340.04	0	7.35665	80	0	-77.4095
Brown macroalgae	Cystophora intermedia	ssp370	Unrestricted	1.09929e+06	1.09929e+06	253198	253198	0	1750.4	80	0	-76.9671
Brown macroalgae	Cystophora monilifera	ssp119	Restricted (5th PD)	6.54948e+06	3.96388e+06	312728	224356	88372	14.4101	2.72	2.26179	-57.0965
Brown macroalgae	Cystophora monilifera	ssp119	Restricted (95th PD)	6.54948e+06	3.96388e+06	312728	312728	0	24.9874	9.71342	7.20318	-55.7472
Brown macroalgae	Cystophora monilifera	ssp119	Restricted (mean PD)	6.54948e+06	3.96388e+06	312728	312728	0	24.9874	9.39279	6.9465	-55.7472
Brown macroalgae	Cystophora monilifera	ssp370	Restricted (5th PD)	6.54948e+06	6.26556e+06	589284	62593	526691	31.4999	2.97727	1.82347	-94.7092
Brown macroalgae	Cystophora monilifera	ssp370	Restricted (95th PD)	6.54948e+06	6.26556e+06	589284	212890	376394	119.045	9.68052	5.38896	-92.4144
Brown macroalgae	Cystophora monilifera	ssp370	Restricted (mean PD)	6.54948e+06	6.26556e+06	589284	212890	376394	119.045	9.69091	5.39343	-92.4144
Brown macroalgae	Cystophora monilifera	ssp119	Unrestricted	6.54948e+06	3.96388e+06	312728	312728	0	24.9874	80	0	-55.7472
Brown macroalgae	Cystophora monilifera	ssp370	Unrestricted	6.54948e+06	6.26556e+06	589284	589284	0	169.31	80	0	-86.6675
Brown macroalgae	Cystophora moniliformis	ssp119	Restricted (5th PD)	5.80518e+06	3.19568e+06	475785	449618	26166.8	20.1429	4.31765	3.85018	-47.3037
Brown macroalgae	Cystophora moniliformis	ssp119	Restricted (95th PD)	5.80518e+06	3.19568e+06	475785	475785	0	27.2134	9.37776	7.78567	-46.8529
Brown macroalgae	Cystophora moniliformis	ssp119	Restricted (mean PD)	5.80518e+06	3.19568e+06	475785	475785	0	27.2134	7.84919	6.60559	-46.8529
Brown macroalgae	Cystophora moniliformis	ssp370	Restricted (5th PD)	5.80518e+06	5.70995e+06	719693	132630	587063	36.9646	3.55814	2.90073	-96.075
Brown macroalgae	Cystophora moniliformis	ssp370	Restricted (95th PD)	5.80518e+06	5.70995e+06	719693	274768	444925	118.624	5.99149	4.8534	-93.6266
Brown macroalgae	Cystophora moniliformis	ssp370	Restricted (mean PD)	5.80518e+06	5.70995e+06	719693	274768	444925	118.624	5.99149	4.8534	-93.6266
Brown macroalgae	Cystophora moniliformis	ssp119	Unrestricted	5.80518e+06	3.19568e+06	475785	475785	0	27.2134	80	0	-46.8529
Brown macroalgae	Cystophora moniliformis	ssp370	Unrestricted	5.80518e+06	5.70995e+06	719693	719693	0	180.927	80	0	-85.9623
Brown macroalgae	Cystophora pectinata	ssp119	Restricted (5th PD)	5.94767e+06	1.13479e+06	641741	552341	89399.8	26.4657	3.36626	3.18468	-9.79287
Brown macroalgae	Cystophora pectinata	ssp119	Restricted (95th PD)	5.94767e+06	1.13479e+06	641741	632586	9154.26	28.6936	11.6404	9.38331	-8.44368
Brown macroalgae	Cystophora pectinata	ssp119	Restricted (mean PD)	5.94767e+06	1.13479e+06	641741	632586	9154.26	28.6936	11.4291	9.40582	-8.44368
Brown macroalgae	Cystophora pectinata	ssp370	Restricted (5th PD)	5.94767e+06	4.10438e+06	1.0256e+06	476313	549289	31.2204	3.07895	2.61814	-60.9998
Brown macroalgae	Cystophora pectinata	ssp370	Restricted (95th PD)	5.94767e+06	4.10438e+06	1.0256e+06	674988	350615	78.5315	10.7965	8.07581	-57.6594
Brown macroalgae	Cystophora pectinata	ssp370	Restricted (mean PD)	5.94767e+06	4.10438e+06	1.0256e+06	674988	350615	78.5315	10.5642	8.06712	-57.6594
Brown macroalgae	Cystophora pectinata	ssp119	Unrestricted	5.94767e+06	1.13479e+06	641741	641741	0	29.51	80	0	-8.28977
Brown macroalgae	Cystophora pectinata	ssp370	Unrestricted	5.94767e+06	4.10438e+06	1.0256e+06	1.0256e+06	0	133.091	80	0	-51.7644
Brown macroalgae	Cystophora platylobium	ssp119	Restricted (5th PD)	9.23756e+06	1.74097e+06	335904	252365	83538.8	20.8246	11.4636	8.3291	-16.1147
Brown macroalgae	Cystophora platylobium	ssp119	Restricted (95th PD)	9.23756e+06	1.74097e+06	335904	323276	12627.7	48.4245	14.8248	9.46537	-15.347
Brown macroalgae	Cystophora platylobium	ssp119	Restricted (mean PD)	9.23756e+06	1.74097e+06	335904	323276	12627.7	48.4245	14.8339	9.46155	-15.347
Brown macroalgae	Cystophora platylobium	ssp370	Restricted (5th PD)	9.23756e+06	6.79266e+06	2.79437e+06	277059	2.51731e+06	19.1859	11.2975	8.36015	-70.5338
Brown macroalgae	Cystophora platylobium	ssp370	Restricted (95th PD)	9.23756e+06	6.79266e+06	2.79437e+06	992395	1.80197e+06	248.84	15.1806	9.35285	-62.79
Brown macroalgae	Cystophora platylobium	ssp370	Restricted (mean PD)	9.23756e+06	6.79266e+06	2.79437e+06	992395	1.80197e+06	248.84	15.168	9.34047	-62.79
Brown macroalgae	Cystophora platylobium	ssp119	Unrestricted	9.23756e+06	1.74097e+06	335904	335904	0	57.1738	80	0	-15.2103
Brown macroalgae	Cystophora platylobium	ssp370	Unrestricted	9.23756e+06	6.79266e+06	2.79437e+06	2.79437e+06	0	646.997	80	0	-43.283
Brown macroalgae	Cystophora polycystidea	ssp119	Restricted (5th PD)	4.83938e+06	1.46355e+06	58565.5	58565.5	0	25.0473	0.875	1.12599	-29.0324
Brown macroalgae	Cystophora polycystidea	ssp119	Restricted (95th PD)	4.83938e+06	1.46355e+06	58565.5	58565.5	0	25.0473	9.31492	6.94784	-29.0324
Brown macroalgae	Cystophora polycystidea	ssp119	Restricted (mean PD)	4.83938e+06	1.46355e+06	58565.5	58565.5	0	25.0473	9.31492	6.94784	-29.0324
Brown macroalgae	Cystophora polycystidea	ssp370	Restricted (5th PD)	4.83938e+06	4.43781e+06	614420	469686	144734	171.45	16.814	9.495	-81.9966
Brown macroalgae	Cystophora polycystidea	ssp370	Restricted (95th PD)	4.83938e+06	4.43781e+06	614420	482998	131421	172.613	19.1583	8.6572	-81.7215
Brown macroalgae	Cystophora polycystidea	ssp370	Restricted (mean PD)	4.83938e+06	4.43781e+06	614420	482998	131421	172.613	19.1583	8.6572	-81.7215
Brown macroalgae	Cystophora polycystidea	ssp119	Unrestricted	4.83938e+06	1.46355e+06	58565.5	58565.5	0	25.0473	80	0	-29.0324
Brown macroalgae	Cystophora polycystidea	ssp370	Unrestricted	4.83938e+06	4.43781e+06	614420	614420	0	168.125	80	0	-79.0058
Brown macroalgae	Cystophora racemosa	ssp119	Restricted (5th PD)	4.19226e+06	1.21879e+06	685883	484674	201209	25.2809	4.97436	4.55213	-17.5112
Brown macroalgae	Cystophora racemosa	ssp119	Restricted (95th PD)	4.19226e+06	1.21879e+06	685883	683553	2329.77	48.0168	11.0339	7.93319	-12.7672
Brown macroalgae	Cystophora racemosa	ssp119	Restricted (mean PD)	4.19226e+06	1.21879e+06	685883	683553	2329.77	48.0168	10.7617	7.85072	-12.7672
Brown macroalgae	Cystophora racemosa	ssp370	Restricted (5th PD)	4.19226e+06	3.67254e+06	584379	133102	451277	46.2936	1.53333	1.50555	-84.4279
Brown macroalgae	Cystophora racemosa	ssp370	Restricted (95th PD)	4.19226e+06	3.67254e+06	584379	421162	163217	138.068	6.75904	4.49279	-77.5567
Brown macroalgae	Cystophora racemosa	ssp370	Restricted (mean PD)	4.19226e+06	3.67254e+06	584379	421162	163217	138.068	6.75904	4.49279	-77.5567
Brown macroalgae	Cystophora racemosa	ssp119	Unrestricted	4.19226e+06	1.21879e+06	685883	685883	0	48.1404	80	0	-12.7117
Brown macroalgae	Cystophora racemosa	ssp370	Unrestricted	4.19226e+06	3.67254e+06	584379	584379	0	179.097	80	0	-73.6634
Brown macroalgae	Cystophora retorta	ssp119	Restricted (5th PD)	5.2218e+06	1.41266e+06	154986	102055	52930.1	12.3487	2.58333	1.94827	-25.0988
Brown macroalgae	Cystophora retorta	ssp119	Restricted (95th PD)	5.2218e+06	1.41266e+06	154986	154986	0	31.9335	10.4431	7.47712	-24.0852
Brown macroalgae	Cystophora retorta	ssp119	Restricted (mean PD)	5.2218e+06	1.41266e+06	154986	154986	0	31.9335	10.483	7.53327	-24.0852
Brown macroalgae	Cystophora retorta	ssp370	Restricted (5th PD)	5.2218e+06	4.66254e+06	574607	33204.7	541403	21.3881	3.07407	1.93998	-88.6539
Brown macroalgae	Cystophora retorta	ssp370	Restricted (95th PD)	5.2218e+06	4.66254e+06	574607	443197	131410	161.239	20.1212	9.9044	-80.8024
Brown macroalgae	Cystophora retorta	ssp370	Restricted (mean PD)	5.2218e+06	4.66254e+06	574607	443197	131410	161.239	20.125	9.90225	-80.8024
Brown macroalgae	Cystophora retorta	ssp119	Unrestricted	5.2218e+06	1.41266e+06	154986	154986	0	31.9335	80	0	-24.0852
Brown macroalgae	Cystophora retorta	ssp370	Unrestricted	5.2218e+06	4.66254e+06	574607	574607	0	173.666	80	0	-78.2858
Brown macroalgae	Cystophora retroflexa	ssp119	Restricted (5th PD)	7.06899e+06	2.35241e+06	162902	162902	0	10.4024	8.03057	7.23381	-30.9734
Brown macroalgae	Cystophora retroflexa	ssp119	Restricted (95th PD)	7.06899e+06	2.35241e+06	162902	162902	0	10.4024	15.4346	10.9661	-30.9734
Brown macroalgae	Cystophora retroflexa	ssp119	Restricted (mean PD)	7.06899e+06	2.35241e+06	162902	162902	0	10.4024	15.0877	11.1379	-30.9734
Brown macroalgae	Cystophora retroflexa	ssp370	Restricted (5th PD)	7.06899e+06	5.95954e+06	69039.5	14064.6	54975	4.77194	11.4156	7.68003	-84.1065
Brown macroalgae	Cystophora retroflexa	ssp370	Restricted (95th PD)	7.06899e+06	5.95954e+06	69039.5	14064.6	54975	4.77194	13.8718	9.23927	-84.1065
Brown macroalgae	Cystophora retroflexa	ssp370	Restricted (mean PD)	7.06899e+06	5.95954e+06	69039.5	14064.6	54975	4.77194	13.8718	9.23927	-84.1065
Brown macroalgae	Cystophora retroflexa	ssp119	Unrestricted	7.06899e+06	2.35241e+06	162902	162902	0	10.4024	80	0	-30.9734
Brown macroalgae	Cystophora retroflexa	ssp370	Unrestricted	7.06899e+06	5.95954e+06	69039.5	69039.5	0	326.973	80	0	-83.3288
Brown macroalgae	Cystophora scalaris	ssp119	Restricted (5th PD)	3.78685e+06	440191	695547	397807	297740	23.5282	4.938	4.35616	-1.11923
Brown macroalgae	Cystophora scalaris	ssp119	Restricted (95th PD)	3.78685e+06	440191	695547	595830	99716.6	29.8583	14.0152	9.8214	4.10999
Brown macroalgae	Cystophora scalaris	ssp119	Restricted (mean PD)	3.78685e+06	440191	695547	571657	123890	27.4257	12.589	9.19648	3.47164
Brown macroalgae	Cystophora scalaris	ssp370	Restricted (5th PD)	3.78685e+06	2.77243e+06	29020.1	29020.1	0	444.775	0	0	-72.4456
Brown macroalgae	Cystophora scalaris	ssp370	Restricted (95th PD)	3.78685e+06	2.77243e+06	29020.1	29020.1	0	444.775	20.4416	11.3247	-72.4456
Brown macroalgae	Cystophora scalaris	ssp370	Restricted (mean PD)	3.78685e+06	2.77243e+06	29020.1	29020.1	0	444.775	20.4416	11.3247	-72.4456
Brown macroalgae	Cystophora scalaris	ssp119	Unrestricted	3.78685e+06	440191	695547	695547	0	40.7357	80	0	6.74322
Brown macroalgae	Cystophora scalaris	ssp370	Unrestricted	3.78685e+06	2.77243e+06	29020.1	29020.1	0	444.775	80	0	-72.4456
Brown macroalgae	Cystophora siliquosa	ssp119	Restricted (5th PD)	4.84021e+06	1.91936e+06	360238	210269	149970	15.0855	2.33333	1.91146	-35.3103
Brown macroalgae	Cystophora siliquosa	ssp119	Restricted (95th PD)	4.84021e+06	1.91936e+06	360238	330309	29929.1	40.5594	10.7077	7.9801	-32.8303
Brown macroalgae	Cystophora siliquosa	ssp119	Restricted (mean PD)	4.84021e+06	1.91936e+06	360238	330309	29929.1	40.5594	10.5982	7.95692	-32.8303
Brown macroalgae	Cystophora siliquosa	ssp370	Restricted (5th PD)	4.84021e+06	4.51011e+06	757000	83987	673013	21.31	2.92308	1.95802	-91.4448
Brown macroalgae	Cystophora siliquosa	ssp370	Restricted (95th PD)	4.84021e+06	4.51011e+06	757000	283354	473647	157.26	8.59929	4.59759	-87.3259
Brown macroalgae	Cystophora siliquosa	ssp370	Restricted (mean PD)	4.84021e+06	4.51011e+06	757000	283354	473647	157.26	8.59929	4.59759	-87.3259
Brown macroalgae	Cystophora siliquosa	ssp119	Unrestricted	4.84021e+06	1.91936e+06	360238	360238	0	45.0337	80	0	-32.2119
Brown macroalgae	Cystophora siliquosa	ssp370	Unrestricted	4.84021e+06	4.51011e+06	757000	757000	0	202.743	80	0	-77.5402
Brown macroalgae	Cystophora subfarcinata	ssp119	Restricted (5th PD)	6.23532e+06	1.44195e+06	161390	70470.5	90919.2	22.2625	2.90625	1.97336	-21.9954
Brown macroalgae	Cystophora subfarcinata	ssp119	Restricted (95th PD)	6.23532e+06	1.44195e+06	161390	70470.5	90919.2	22.2625	13.7236	9.61282	-21.9954
Brown macroalgae	Cystophora subfarcinata	ssp119	Restricted (mean PD)	6.23532e+06	1.44195e+06	161390	70470.5	90919.2	22.2625	13.7484	9.67423	-21.9954
Brown macroalgae	Cystophora subfarcinata	ssp370	Restricted (5th PD)	6.23532e+06	5.29849e+06	761747	494345	267402	153.224	15.8452	9.01495	-77.0473
Brown macroalgae	Cystophora subfarcinata	ssp370	Restricted (95th PD)	6.23532e+06	5.29849e+06	761747	634851	126896	150.693	21.6084	10.0627	-74.7939
Brown macroalgae	Cystophora subfarcinata	ssp370	Restricted (mean PD)	6.23532e+06	5.29849e+06	761747	634851	126896	150.693	21.6096	10.0657	-74.7939
Brown macroalgae	Cystophora subfarcinata	ssp119	Unrestricted	6.23532e+06	1.44195e+06	161390	161390	0	62.3076	80	0	-20.5373
Brown macroalgae	Cystophora subfarcinata	ssp370	Unrestricted	6.23532e+06	5.29849e+06	761747	761747	0	141.326	80	0	-72.7588
Brown macroalgae	Cystophora xiphocarpa	ssp119	Restricted (5th PD)	2.20565e+06	770111	243298	213064	30233.2	10.674	2.44186	2.10248	-25.2554
Brown macroalgae	Cystophora xiphocarpa	ssp119	Restricted (95th PD)	2.20565e+06	770111	243298	243298	0	21.4618	8.7461	6.02652	-23.8847
Brown macroalgae	Cystophora xiphocarpa	ssp119	Restricted (mean PD)	2.20565e+06	770111	243298	243298	0	21.4618	9.05902	6.21842	-23.8847
Brown macroalgae	Cystophora xiphocarpa	ssp370	Restricted (5th PD)	2.20565e+06	2.14493e+06	560833	8686.6	552146	54.6463	2.5	0.92582	-96.8535
Brown macroalgae	Cystophora xiphocarpa	ssp370	Restricted (95th PD)	2.20565e+06	2.14493e+06	560833	429408	131425	186.661	19.7291	8.54243	-77.7788
Brown macroalgae	Cystophora xiphocarpa	ssp370	Restricted (mean PD)	2.20565e+06	2.14493e+06	560833	429408	131425	186.661	19.7291	8.54243	-77.7788
Brown macroalgae	Cystophora xiphocarpa	ssp119	Unrestricted	2.20565e+06	770111	243298	243298	0	21.4618	80	0	-23.8847
Brown macroalgae	Cystophora xiphocarpa	ssp370	Unrestricted	2.20565e+06	2.14493e+06	560833	560833	0	194.384	80	0	-71.8202
Brown macroalgae	Cystoseira abies-marina	ssp119	Restricted (5th PD)	2.13174e+06	77409.9	71375.4	56285.1	15090.4	10.0385	1.53125	1.34367	-0.990966
Brown macroalgae	Cystoseira abies-marina	ssp119	Restricted (95th PD)	2.13174e+06	77409.9	71375.4	71375.4	0	12.0845	3.71111	2.78537	-0.283077
Brown macroalgae	Cystoseira abies-marina	ssp119	Restricted (mean PD)	2.13174e+06	77409.9	71375.4	71375.4	0	12.0845	3.71111	2.78537	-0.283077
Brown macroalgae	Cystoseira abies-marina	ssp370	Restricted (5th PD)	2.13174e+06	768233	418713	74894.3	343818	9.64057	1.45455	1.24741	-32.5245
Brown macroalgae	Cystoseira abies-marina	ssp370	Restricted (95th PD)	2.13174e+06	768233	418713	92506.6	326206	13.0203	2.87395	2.04423	-31.6983
Brown macroalgae	Cystoseira abies-marina	ssp370	Restricted (mean PD)	2.13174e+06	768233	418713	92506.6	326206	13.0203	2.87395	2.04423	-31.6983
Brown macroalgae	Cystoseira abies-marina	ssp119	Unrestricted	2.13174e+06	77409.9	71375.4	71375.4	0	12.0845	80	0	-0.283077
Brown macroalgae	Cystoseira abies-marina	ssp370	Unrestricted	2.13174e+06	768233	418713	418713	0	207.438	80	0	-16.396
Brown macroalgae	Cystoseira algeriensis	ssp119	Restricted (5th PD)	3.6989e+06	1.903e+06	968023	434133	533889	11.2129	0.43038	0.728249	-39.711
Brown macroalgae	Cystoseira algeriensis	ssp119	Restricted (95th PD)	3.6989e+06	1.903e+06	968023	937359	30664	36.2933	5.18946	3.8666	-26.1062
Brown macroalgae	Cystoseira algeriensis	ssp119	Restricted (mean PD)	3.6989e+06	1.903e+06	968023	937359	30664	36.2933	5.21142	3.9228	-26.1062
Brown macroalgae	Cystoseira algeriensis	ssp370	Restricted (5th PD)	3.6989e+06	3.27204e+06	548543	126810	421733	11.6697	0.475	0.750641	-85.0316
Brown macroalgae	Cystoseira algeriensis	ssp370	Restricted (95th PD)	3.6989e+06	3.27204e+06	548543	349550	198992	31.7607	6.11697	5.09564	-79.0098
Brown macroalgae	Cystoseira algeriensis	ssp370	Restricted (mean PD)	3.6989e+06	3.27204e+06	548543	335804	212739	31.361	6.24365	5.28684	-79.3814
Brown macroalgae	Cystoseira algeriensis	ssp119	Unrestricted	3.6989e+06	1.903e+06	968023	968023	0	36.8388	80	0	-25.2772
Brown macroalgae	Cystoseira algeriensis	ssp370	Unrestricted	3.6989e+06	3.27204e+06	548543	548543	0	64.2094	80	0	-73.63
Brown macroalgae	Cystoseira amentacea	ssp119	Restricted (5th PD)	8.69444e+06	5.82018e+06	101553	54380.8	47172.4	7.46634	0.166667	0.383482	-66.316
Brown macroalgae	Cystoseira amentacea	ssp119	Restricted (95th PD)	8.69444e+06	5.82018e+06	101553	80240.9	21312.4	13.1748	11.2264	8.94546	-66.0185
Brown macroalgae	Cystoseira amentacea	ssp119	Restricted (mean PD)	8.69444e+06	5.82018e+06	101553	68415.3	33138	11.089	10.3477	9.10066	-66.1545
Brown macroalgae	Cystoseira amentacea	ssp370	Restricted (5th PD)	8.69444e+06	7.20879e+06	361600	229380	132221	6.19565	1.19828	1.8473	-80.2744
Brown macroalgae	Cystoseira amentacea	ssp370	Restricted (95th PD)	8.69444e+06	7.20879e+06	361600	283832	77768	10.6735	10.4442	8.42658	-79.6482
Brown macroalgae	Cystoseira amentacea	ssp370	Restricted (mean PD)	8.69444e+06	7.20879e+06	361600	283832	77768	10.6735	10.3688	8.45565	-79.6482
Brown macroalgae	Cystoseira amentacea	ssp119	Unrestricted	8.69444e+06	5.82018e+06	101553	101553	0	14.8616	80	0	-65.7734
Brown macroalgae	Cystoseira amentacea	ssp370	Unrestricted	8.69444e+06	7.20879e+06	361600	361600	0	174.684	80	0	-78.7537
Brown macroalgae	Cystoseira amentacea var. stricta	ssp119	Restricted (5th PD)	1.32378e+07	1.3593e+06	40633.2	28268.8	12364.4	7.34516	5.32143	5.24972	-10.0548
Brown macroalgae	Cystoseira amentacea var. stricta	ssp119	Restricted (95th PD)	1.32378e+07	1.3593e+06	40633.2	35191.7	5441.51	10.6823	6.33621	4.19512	-10.0025
Brown macroalgae	Cystoseira amentacea var. stricta	ssp119	Restricted (mean PD)	1.32378e+07	1.3593e+06	40633.2	35191.7	5441.51	10.6823	5.01087	3.65397	-10.0025
Brown macroalgae	Cystoseira amentacea var. stricta	ssp370	Restricted (5th PD)	1.32378e+07	4.30541e+06	164940	32320.7	132619	13.7888	0.5	0.707107	-32.2794
Brown macroalgae	Cystoseira amentacea var. stricta	ssp370	Restricted (95th PD)	1.32378e+07	4.30541e+06	164940	36714.6	128225	13.6878	4.46154	3.49654	-32.2462
Brown macroalgae	Cystoseira amentacea var. stricta	ssp370	Restricted (mean PD)	1.32378e+07	4.30541e+06	164940	36714.6	128225	13.6878	3.67143	2.56352	-32.2462
Brown macroalgae	Cystoseira amentacea var. stricta	ssp119	Unrestricted	1.32378e+07	1.3593e+06	40633.2	40633.2	0	20.519	80	0	-9.9614
Brown macroalgae	Cystoseira amentacea var. stricta	ssp370	Unrestricted	1.32378e+07	4.30541e+06	164940	164940	0	237.107	80	0	-31.2776
Brown macroalgae	Cystoseira baccata	ssp119	Restricted (5th PD)	7.62933e+06	3.85253e+06	79816.5	14815	65001.5	18.5485	1.11111	1.05409	-50.3021
Brown macroalgae	Cystoseira baccata	ssp119	Restricted (95th PD)	7.62933e+06	3.85253e+06	79816.5	21748.9	58067.7	20.6248	1.73684	1.32674	-50.2112
Brown macroalgae	Cystoseira baccata	ssp119	Restricted (mean PD)	7.62933e+06	3.85253e+06	79816.5	21748.9	58067.7	20.6248	1.73684	1.32674	-50.2112
Brown macroalgae	Cystoseira baccata	ssp370	Restricted (5th PD)	7.62933e+06	3.46483e+06	570606	116210	454396	7.85334	8.55491	8.07549	-43.8913
Brown macroalgae	Cystoseira baccata	ssp370	Restricted (95th PD)	7.62933e+06	3.46483e+06	570606	235304	335302	50.1307	17.3551	11.2382	-42.3303
Brown macroalgae	Cystoseira baccata	ssp370	Restricted (mean PD)	7.62933e+06	3.46483e+06	570606	225705	344901	50.6428	17.6456	11.8781	-42.4562
Brown macroalgae	Cystoseira baccata	ssp119	Unrestricted	7.62933e+06	3.85253e+06	79816.5	79816.5	0	148.827	80	0	-49.4501
Brown macroalgae	Cystoseira baccata	ssp370	Unrestricted	7.62933e+06	3.46483e+06	570606	570606	0	186.174	80	0	-37.9354
Brown macroalgae	Cystoseira barbata	ssp119	Restricted (5th PD)	1.34494e+07	268444	109822	43176.7	66644.9	6.79139	0	0	-1.67492
Brown macroalgae	Cystoseira barbata	ssp119	Restricted (95th PD)	1.34494e+07	268444	109822	96958.4	12863.3	27.3114	6.45385	7.57097	-1.27504
Brown macroalgae	Cystoseira barbata	ssp119	Restricted (mean PD)	1.34494e+07	268444	109822	49641	60180.6	8.00123	6.87903	8.35551	-1.62686
Brown macroalgae	Cystoseira barbata	ssp370	Restricted (5th PD)	1.34494e+07	465511	2.9439e+06	642044	2.30185e+06	24.1379	2.54634	2.38748	1.31257
Brown macroalgae	Cystoseira barbata	ssp370	Restricted (95th PD)	1.34494e+07	465511	2.9439e+06	1.15623e+06	1.78767e+06	48.9103	6.75327	5.16778	5.13567
Brown macroalgae	Cystoseira barbata	ssp370	Restricted (mean PD)	1.34494e+07	465511	2.9439e+06	1.15623e+06	1.78767e+06	48.9103	6.25261	5.02738	5.13567
Brown macroalgae	Cystoseira barbata	ssp119	Unrestricted	1.34494e+07	268444	109822	109822	0	31.8173	80	0	-1.1794
Brown macroalgae	Cystoseira barbata	ssp370	Unrestricted	1.34494e+07	465511	2.9439e+06	2.9439e+06	0	160.479	80	0	18.4275
Brown macroalgae	Cystoseira brachycarpa	ssp119	Restricted (5th PD)	7.06782e+06	3.39768e+06	458875	339079	119796	7.03485	0.726316	1.26695	-43.275
Brown macroalgae	Cystoseira brachycarpa	ssp119	Restricted (95th PD)	7.06782e+06	3.39768e+06	458875	423993	34881.4	9.61161	8.85862	7.28304	-42.0736
Brown macroalgae	Cystoseira brachycarpa	ssp119	Restricted (mean PD)	7.06782e+06	3.39768e+06	458875	421583	37291.5	9.3405	8.22272	6.60233	-42.1077
Brown macroalgae	Cystoseira brachycarpa	ssp370	Restricted (5th PD)	7.06782e+06	1.69934e+06	2.20548e+06	973904	1.23158e+06	9.03774	0.639024	1.11866	-10.2639
Brown macroalgae	Cystoseira brachycarpa	ssp370	Restricted (95th PD)	7.06782e+06	1.69934e+06	2.20548e+06	1.77992e+06	425564	28.0773	9.66682	7.62659	1.14008
Brown macroalgae	Cystoseira brachycarpa	ssp370	Restricted (mean PD)	7.06782e+06	1.69934e+06	2.20548e+06	1.77992e+06	425564	28.0773	9.83506	7.74853	1.14008
Brown macroalgae	Cystoseira brachycarpa	ssp119	Unrestricted	7.06782e+06	3.39768e+06	458875	458875	0	10.8478	80	0	-41.5801
Brown macroalgae	Cystoseira brachycarpa	ssp370	Unrestricted	7.06782e+06	1.69934e+06	2.20548e+06	2.20548e+06	0	43.9771	80	0	7.16123
Brown macroalgae	Cystoseira compressa	ssp119	Restricted (5th PD)	1.29658e+07	7.49073e+06	49637.9	49637.9	0	5.24532	0.294118	0.587868	-57.3901
Brown macroalgae	Cystoseira compressa	ssp119	Restricted (95th PD)	1.29658e+07	7.49073e+06	49637.9	49637.9	0	5.24532	8.03812	6.92491	-57.3901
Brown macroalgae	Cystoseira compressa	ssp119	Restricted (mean PD)	1.29658e+07	7.49073e+06	49637.9	49637.9	0	5.24532	7.69106	7.98277	-57.3901
Brown macroalgae	Cystoseira compressa	ssp370	Restricted (5th PD)	1.29658e+07	1.01861e+07	211957	89551.1	122406	6.0187	6.49091	8.06885	-77.8705
Brown macroalgae	Cystoseira compressa	ssp370	Restricted (95th PD)	1.29658e+07	1.01861e+07	211957	100699	111258	7.54871	8.67468	7.42701	-77.7846
Brown macroalgae	Cystoseira compressa	ssp370	Restricted (mean PD)	1.29658e+07	1.01861e+07	211957	100699	111258	7.54871	8.67598	7.91131	-77.7846
Brown macroalgae	Cystoseira compressa	ssp119	Unrestricted	1.29658e+07	7.49073e+06	49637.9	49637.9	0	5.24532	80	0	-57.3901
Brown macroalgae	Cystoseira compressa	ssp370	Unrestricted	1.29658e+07	1.01861e+07	211957	211957	0	271.687	80	0	-76.9265
Brown macroalgae	Cystoseira compressa subsp. pustulata	ssp119	Restricted (5th PD)	1.02829e+07	6.55795e+06	215817	102462	113356	7.8107	0.875	1.28204	-62.7786
Brown macroalgae	Cystoseira compressa subsp. pustulata	ssp119	Restricted (95th PD)	1.02829e+07	6.55795e+06	215817	215817	0	20.7628	9.03742	7.8299	-61.6762
Brown macroalgae	Cystoseira compressa subsp. pustulata	ssp119	Restricted (mean PD)	1.02829e+07	6.55795e+06	215817	215817	0	20.7628	6.57739	5.74158	-61.6762
Brown macroalgae	Cystoseira compressa subsp. pustulata	ssp370	Restricted (5th PD)	1.02829e+07	8.5366e+06	351668	246313	105355	5.61276	2.94565	5.18692	-80.6217
Brown macroalgae	Cystoseira compressa subsp. pustulata	ssp370	Restricted (95th PD)	1.02829e+07	8.5366e+06	351668	278654	73014.4	7.94569	9.94352	7.74919	-80.3072
Brown macroalgae	Cystoseira compressa subsp. pustulata	ssp370	Restricted (mean PD)	1.02829e+07	8.5366e+06	351668	278654	73014.4	7.94569	9.4403	7.4267	-80.3072
Brown macroalgae	Cystoseira compressa subsp. pustulata	ssp119	Unrestricted	1.02829e+07	6.55795e+06	215817	215817	0	20.7628	80	0	-61.6762
Brown macroalgae	Cystoseira compressa subsp. pustulata	ssp370	Unrestricted	1.02829e+07	8.5366e+06	351668	351668	0	93.9405	80	0	-79.5972
Brown macroalgae	Cystoseira corniculata	ssp119	Restricted (5th PD)	8.94609e+06	2.91821e+06	358955	265419	93536.6	9.68476	0.310811	0.595087	-29.653
Brown macroalgae	Cystoseira corniculata	ssp119	Restricted (95th PD)	8.94609e+06	2.91821e+06	358955	339822	19133.4	12.4505	10.7527	9.61121	-28.8213
Brown macroalgae	Cystoseira corniculata	ssp119	Restricted (mean PD)	8.94609e+06	2.91821e+06	358955	339822	19133.4	12.4505	11.1115	10.4702	-28.8213
Brown macroalgae	Cystoseira corniculata	ssp370	Restricted (5th PD)	8.94609e+06	1.34435e+06	916179	664314	251865	7.6862	0.467742	0.81309	-7.60143
Brown macroalgae	Cystoseira corniculata	ssp370	Restricted (95th PD)	8.94609e+06	1.34435e+06	916179	870247	45932.4	11.8285	10.5936	9.11631	-5.2995
Brown macroalgae	Cystoseira corniculata	ssp370	Restricted (mean PD)	8.94609e+06	1.34435e+06	916179	858539	57640.5	10.7688	10.875	9.44954	-5.43038
Brown macroalgae	Cystoseira corniculata	ssp119	Unrestricted	8.94609e+06	2.91821e+06	358955	358955	0	15.2156	80	0	-28.6075
Brown macroalgae	Cystoseira corniculata	ssp370	Unrestricted	8.94609e+06	1.34435e+06	916179	916179	0	27.0746	80	0	-4.78607
Brown macroalgae	Cystoseira crinita	ssp119	Restricted (5th PD)	1.18349e+07	1.16881e+06	423297	203977	219320	5.86645	0.358209	0.644358	-8.15237
Brown macroalgae	Cystoseira crinita	ssp119	Restricted (95th PD)	1.18349e+07	1.16881e+06	423297	354635	68662	18.8532	7.59348	5.70394	-6.87938
Brown macroalgae	Cystoseira crinita	ssp119	Restricted (mean PD)	1.18349e+07	1.16881e+06	423297	350113	73184.1	18.7136	7.1968	5.51322	-6.91759
Brown macroalgae	Cystoseira crinita	ssp370	Restricted (5th PD)	1.18349e+07	701679	1.72738e+06	656424	1.07095e+06	13.1923	1.639	1.9532	-0.382382
Brown macroalgae	Cystoseira crinita	ssp370	Restricted (95th PD)	1.18349e+07	701679	1.72738e+06	1.34833e+06	379042	33.7886	7.4438	6.21012	5.46394
Brown macroalgae	Cystoseira crinita	ssp370	Restricted (mean PD)	1.18349e+07	701679	1.72738e+06	1.34833e+06	379042	33.7886	7.44729	6.39257	5.46394
Brown macroalgae	Cystoseira crinita	ssp119	Unrestricted	1.18349e+07	1.16881e+06	423297	423297	0	29.0425	80	0	-6.29922
Brown macroalgae	Cystoseira crinita	ssp370	Unrestricted	1.18349e+07	701679	1.72738e+06	1.72738e+06	0	52.7331	80	0	8.66668
Brown macroalgae	Cystoseira crinita f. bosphorica	ssp119	Restricted (5th PD)	1.02895e+07	2.59793e+06	112668	74950.5	37717.2	6.92523	1.32558	1.53872	-24.5201
Brown macroalgae	Cystoseira crinita f. bosphorica	ssp119	Restricted (95th PD)	1.02895e+07	2.59793e+06	112668	105320	7347.84	9.42437	8.24185	7.45476	-24.2249
Brown macroalgae	Cystoseira crinita f. bosphorica	ssp119	Restricted (mean PD)	1.02895e+07	2.59793e+06	112668	105320	7347.84	9.42437	8.75338	8.09247	-24.2249
Brown macroalgae	Cystoseira crinita f. bosphorica	ssp370	Restricted (5th PD)	1.02895e+07	3.04564e+06	497612	296051	201561	6.67066	0.858491	1.09055	-26.7224
Brown macroalgae	Cystoseira crinita f. bosphorica	ssp370	Restricted (95th PD)	1.02895e+07	3.04564e+06	497612	442190	55421.9	12.3179	7.81168	7.67313	-25.3022
Brown macroalgae	Cystoseira crinita f. bosphorica	ssp370	Restricted (mean PD)	1.02895e+07	3.04564e+06	497612	442190	55421.9	12.3179	7.59372	7.32342	-25.3022
Brown macroalgae	Cystoseira crinita f. bosphorica	ssp119	Unrestricted	1.02895e+07	2.59793e+06	112668	112668	0	10.6731	80	0	-24.1535
Brown macroalgae	Cystoseira crinita f. bosphorica	ssp370	Unrestricted	1.02895e+07	3.04564e+06	497612	497612	0	16.6421	80	0	-24.7635
Brown macroalgae	Cystoseira crinitophylla	ssp119	Restricted (5th PD)	3.63425e+06	2.3763e+06	299789	189604	110186	7.36282	1.26596	1.66672	-60.1692
Brown macroalgae	Cystoseira crinitophylla	ssp119	Restricted (95th PD)	3.63425e+06	2.3763e+06	299789	232556	67233.3	14.0103	12.5573	12.0174	-58.9873
Brown macroalgae	Cystoseira crinitophylla	ssp119	Restricted (mean PD)	3.63425e+06	2.3763e+06	299789	222958	76831.7	11.011	12.8573	12.6803	-59.2514
Brown macroalgae	Cystoseira crinitophylla	ssp370	Restricted (5th PD)	3.63425e+06	3.37542e+06	448287	233265	215022	6.25509	0.75	1.03103	-86.4595
Brown macroalgae	Cystoseira crinitophylla	ssp370	Restricted (95th PD)	3.63425e+06	3.37542e+06	448287	262194	186093	8.0258	12.0739	11.6793	-85.6635
Brown macroalgae	Cystoseira crinitophylla	ssp370	Restricted (mean PD)	3.63425e+06	3.37542e+06	448287	262194	186093	8.0258	12.5054	12.3986	-85.6635
Brown macroalgae	Cystoseira crinitophylla	ssp119	Unrestricted	3.63425e+06	2.3763e+06	299789	299789	0	55.2337	80	0	-57.1373
Brown macroalgae	Cystoseira crinitophylla	ssp370	Unrestricted	3.63425e+06	3.37542e+06	448287	448287	0	309.203	80	0	-80.5429
Brown macroalgae	Cystoseira dubia	ssp119	Restricted (5th PD)	3.63534e+06	1.90337e+06	1.85296e+06	615745	1.23721e+06	17.055	0.366667	0.840679	-35.4196
Brown macroalgae	Cystoseira dubia	ssp119	Restricted (95th PD)	3.63534e+06	1.90337e+06	1.85296e+06	1.47336e+06	379596	42.6324	6.35646	5.30233	-11.8285
Brown macroalgae	Cystoseira dubia	ssp119	Restricted (mean PD)	3.63534e+06	1.90337e+06	1.85296e+06	1.47336e+06	379596	42.6324	6.33248	5.34088	-11.8285
Brown macroalgae	Cystoseira dubia	ssp370	Restricted (5th PD)	3.63534e+06	439693	2.84331e+06	1.10231e+06	1.74099e+06	14.9064	0.772973	1.39187	18.2272
Brown macroalgae	Cystoseira dubia	ssp370	Restricted (95th PD)	3.63534e+06	439693	2.84331e+06	1.93244e+06	910870	26.8374	9.2208	7.75727	41.062
Brown macroalgae	Cystoseira dubia	ssp370	Restricted (mean PD)	3.63534e+06	439693	2.84331e+06	1.9099e+06	933409	26.5346	9.91453	8.26545	40.442
Brown macroalgae	Cystoseira dubia	ssp119	Unrestricted	3.63534e+06	1.90337e+06	1.85296e+06	1.85296e+06	0	64.5996	80	0	-1.38666
Brown macroalgae	Cystoseira dubia	ssp370	Unrestricted	3.63534e+06	439693	2.84331e+06	2.84331e+06	0	87.7803	80	0	66.118
Brown macroalgae	Cystoseira elegans	ssp119	Restricted (5th PD)	1.18559e+07	1.55643e+06	251845	31845.4	220000	5.3269	0.533333	0.915475	-12.8592
Brown macroalgae	Cystoseira elegans	ssp119	Restricted (95th PD)	1.18559e+07	1.55643e+06	251845	138485	113360	65.4608	10.231	6.35598	-11.9598
Brown macroalgae	Cystoseira elegans	ssp119	Restricted (mean PD)	1.18559e+07	1.55643e+06	251845	138485	113360	65.4608	11.2133	7.38304	-11.9598
Brown macroalgae	Cystoseira elegans	ssp370	Restricted (5th PD)	1.18559e+07	2.59774e+06	548076	114734	433342	6.58686	0.454545	0.711113	-20.9432
Brown macroalgae	Cystoseira elegans	ssp370	Restricted (95th PD)	1.18559e+07	2.59774e+06	548076	198329	349748	27.6447	10.5151	7.46182	-20.2381
Brown macroalgae	Cystoseira elegans	ssp370	Restricted (mean PD)	1.18559e+07	2.59774e+06	548076	198329	349748	27.6447	11.0151	7.78825	-20.2381
Brown macroalgae	Cystoseira elegans	ssp119	Unrestricted	1.18559e+07	1.55643e+06	251845	251845	0	115.218	80	0	-11.0036
Brown macroalgae	Cystoseira elegans	ssp370	Unrestricted	1.18559e+07	2.59774e+06	548076	548076	0	412.543	80	0	-17.2881
Brown macroalgae	Cystoseira humilis	ssp119	Restricted (5th PD)	1.44529e+07	6.30069e+06	392588	303406	89182.2	35.1882	7.66495	5.98323	-41.4954
Brown macroalgae	Cystoseira humilis	ssp119	Restricted (95th PD)	1.44529e+07	6.30069e+06	392588	361841	30746.9	36.2067	16.1421	12.6373	-41.0911
Brown macroalgae	Cystoseira humilis	ssp119	Restricted (mean PD)	1.44529e+07	6.30069e+06	392588	361841	30746.9	36.2067	16.3289	12.72	-41.0911
Brown macroalgae	Cystoseira humilis	ssp370	Restricted (5th PD)	1.44529e+07	5.52606e+06	3.28267e+06	574015	2.70866e+06	11.5441	7.70103	7.15782	-34.2634
Brown macroalgae	Cystoseira humilis	ssp370	Restricted (95th PD)	1.44529e+07	5.52606e+06	3.28267e+06	1.29814e+06	1.98453e+06	46.3695	12.6914	9.2913	-29.2531
Brown macroalgae	Cystoseira humilis	ssp370	Restricted (mean PD)	1.44529e+07	5.52606e+06	3.28267e+06	1.17331e+06	2.10936e+06	41.5502	13.1228	9.24694	-30.1168
Brown macroalgae	Cystoseira humilis	ssp119	Unrestricted	1.44529e+07	6.30069e+06	392588	392588	0	43.3073	80	0	-40.8783
Brown macroalgae	Cystoseira humilis	ssp370	Unrestricted	1.44529e+07	5.52606e+06	3.28267e+06	3.28267e+06	0	175.339	80	0	-15.5221
Brown macroalgae	Cystoseira humilis var. myriophylloides	ssp119	Restricted (5th PD)	1.07248e+07	3.79323e+06	557284	411499	145785	10.8613	0.37037	0.759749	-31.5319
Brown macroalgae	Cystoseira humilis var. myriophylloides	ssp119	Restricted (95th PD)	1.07248e+07	3.79323e+06	557284	541201	16083	13.6911	11.1587	12.3184	-30.3225
Brown macroalgae	Cystoseira humilis var. myriophylloides	ssp119	Restricted (mean PD)	1.07248e+07	3.79323e+06	557284	541201	16083	13.6911	10.8012	12.8723	-30.3225
Brown macroalgae	Cystoseira humilis var. myriophylloides	ssp370	Restricted (5th PD)	1.07248e+07	3.31667e+06	1.56694e+06	701568	865369	18.0799	5.38235	6.72123	-24.3836
Brown macroalgae	Cystoseira humilis var. myriophylloides	ssp370	Restricted (95th PD)	1.07248e+07	3.31667e+06	1.56694e+06	1.39136e+06	175572	38.2083	19.5206	12.3335	-17.9518
Brown macroalgae	Cystoseira humilis var. myriophylloides	ssp370	Restricted (mean PD)	1.07248e+07	3.31667e+06	1.56694e+06	1.37141e+06	195531	37.6669	19.9248	12.6316	-18.1379
Brown macroalgae	Cystoseira humilis var. myriophylloides	ssp119	Unrestricted	1.07248e+07	3.79323e+06	557284	557284	0	17.1743	80	0	-30.1725
Brown macroalgae	Cystoseira humilis var. myriophylloides	ssp370	Unrestricted	1.07248e+07	3.31667e+06	1.56694e+06	1.56694e+06	0	63.3776	80	0	-16.3148
Brown macroalgae	Cystoseira mauritanica	ssp119	Restricted (5th PD)	958700	431835	384506	185905	198601	10.9868	4.625	5.78576	-25.6525
Brown macroalgae	Cystoseira mauritanica	ssp119	Restricted (95th PD)	958700	431835	384506	218657	165848	14.8379	3.70732	4.25177	-22.2361
Brown macroalgae	Cystoseira mauritanica	ssp119	Restricted (mean PD)	958700	431835	384506	218657	165848	14.8379	3.7265	4.35618	-22.2361
Brown macroalgae	Cystoseira mauritanica	ssp370	Restricted (5th PD)	958700	572484	851004	481036	369968	12.9607	8.29865	5.75039	-9.53878
Brown macroalgae	Cystoseira mauritanica	ssp370	Restricted (95th PD)	958700	572484	851004	544939	306066	16.6413	8.09701	6.14045	-2.87321
Brown macroalgae	Cystoseira mauritanica	ssp370	Restricted (mean PD)	958700	572484	851004	535040	315965	15.2846	8.16099	6.22539	-3.90576
Brown macroalgae	Cystoseira mauritanica	ssp119	Unrestricted	958700	431835	384506	384506	0	63.4944	80	0	-4.93685
Brown macroalgae	Cystoseira mauritanica	ssp370	Unrestricted	958700	572484	851004	851004	0	93.0215	80	0	29.0518
Brown macroalgae	Cystoseira mediterranea	ssp119	Restricted (5th PD)	8.46984e+06	2.60229e+06	580663	421984	158679	9.64121	0.862385	1.64693	-25.742
Brown macroalgae	Cystoseira mediterranea	ssp119	Restricted (95th PD)	8.46984e+06	2.60229e+06	580663	551937	28725.7	13.4102	6.87357	5.55094	-24.2077
Brown macroalgae	Cystoseira mediterranea	ssp119	Restricted (mean PD)	8.46984e+06	2.60229e+06	580663	542498	38164.4	13.0474	6.72345	5.15946	-24.3191
Brown macroalgae	Cystoseira mediterranea	ssp370	Restricted (5th PD)	8.46984e+06	930988	2.71663e+06	912247	1.80438e+06	13.6965	0.666667	1.05346	-0.221275
Brown macroalgae	Cystoseira mediterranea	ssp370	Restricted (95th PD)	8.46984e+06	930988	2.71663e+06	1.95332e+06	763315	45.5158	10.2072	7.5669	12.0702
Brown macroalgae	Cystoseira mediterranea	ssp370	Restricted (mean PD)	8.46984e+06	930988	2.71663e+06	1.93927e+06	777365	45.3109	10.2212	7.45854	11.9043
Brown macroalgae	Cystoseira mediterranea	ssp119	Unrestricted	8.46984e+06	2.60229e+06	580663	580663	0	14.1535	80	0	-23.8685
Brown macroalgae	Cystoseira mediterranea	ssp370	Unrestricted	8.46984e+06	930988	2.71663e+06	2.71663e+06	0	79.6999	80	0	21.0824
Brown macroalgae	Cystoseira montagnei	ssp119	Restricted (5th PD)	9.13555e+06	3.22148e+06	199860	147991	51869.3	6.13436	0.304348	0.552552	-33.6432
Brown macroalgae	Cystoseira montagnei	ssp119	Restricted (95th PD)	9.13555e+06	3.22148e+06	199860	190454	9405.73	9.57702	7.2548	5.69191	-33.1784
Brown macroalgae	Cystoseira montagnei	ssp119	Restricted (mean PD)	9.13555e+06	3.22148e+06	199860	190454	9405.73	9.57702	7.50476	5.88326	-33.1784
Brown macroalgae	Cystoseira montagnei	ssp370	Restricted (5th PD)	9.13555e+06	2.31136e+06	1.24903e+06	765603	483429	9.03173	0.820225	1.45409	-16.9202
Brown macroalgae	Cystoseira montagnei	ssp370	Restricted (95th PD)	9.13555e+06	2.31136e+06	1.24903e+06	1.19683e+06	52205.6	24.7743	9.36822	8.12175	-12.1999
Brown macroalgae	Cystoseira montagnei	ssp370	Restricted (mean PD)	9.13555e+06	2.31136e+06	1.24903e+06	1.18278e+06	66255.7	24.1256	9.85275	8.44931	-12.3537
Brown macroalgae	Cystoseira montagnei	ssp119	Unrestricted	9.13555e+06	3.22148e+06	199860	199860	0	11.3879	80	0	-33.0754
Brown macroalgae	Cystoseira montagnei	ssp370	Unrestricted	9.13555e+06	2.31136e+06	1.24903e+06	1.24903e+06	0	25.5428	80	0	-11.6285
Brown macroalgae	Cystoseira montagnei var. compressa	ssp119	Restricted (5th PD)	2.54982e+06	1.86985e+06	1.08903e+06	360815	728219	14.8209	0.944444	1.26634	-59.1823
Brown macroalgae	Cystoseira montagnei var. compressa	ssp119	Restricted (95th PD)	2.54982e+06	1.86985e+06	1.08903e+06	942690	146343	57.8466	7.32411	5.92072	-36.362
Brown macroalgae	Cystoseira montagnei var. compressa	ssp119	Restricted (mean PD)	2.54982e+06	1.86985e+06	1.08903e+06	893868	195166	56.7918	7.11606	6.10107	-38.2767
Brown macroalgae	Cystoseira montagnei var. compressa	ssp370	Restricted (5th PD)	2.54982e+06	2.36626e+06	563503	164589	398914	10.138	0.73494	1.11623	-86.3464
Brown macroalgae	Cystoseira montagnei var. compressa	ssp370	Restricted (95th PD)	2.54982e+06	2.36626e+06	563503	233746	329757	19.551	5.1204	4.20043	-83.6342
Brown macroalgae	Cystoseira montagnei var. compressa	ssp370	Restricted (mean PD)	2.54982e+06	2.36626e+06	563503	215688	347815	17.6715	4.9908	4.25637	-84.3424
Brown macroalgae	Cystoseira montagnei var. compressa	ssp119	Unrestricted	2.54982e+06	1.86985e+06	1.08903e+06	1.08903e+06	0	61.4729	80	0	-30.6226
Brown macroalgae	Cystoseira montagnei var. compressa	ssp370	Unrestricted	2.54982e+06	2.36626e+06	563503	563503	0	143.411	80	0	-70.7016
Brown macroalgae	Cystoseira montagnei var. tenuior	ssp119	Restricted (5th PD)	3.13311e+06	1.96409e+06	954034	260754	693280	10.3164	0.448276	0.901702	-54.3655
Brown macroalgae	Cystoseira montagnei var. tenuior	ssp119	Restricted (95th PD)	3.13311e+06	1.96409e+06	954034	638955	315079	45.2973	6.26297	5.32752	-42.2944
Brown macroalgae	Cystoseira montagnei var. tenuior	ssp119	Restricted (mean PD)	3.13311e+06	1.96409e+06	954034	624819	329215	44.0169	5.68961	5.05308	-42.7456
Brown macroalgae	Cystoseira montagnei var. tenuior	ssp370	Restricted (5th PD)	3.13311e+06	2.94906e+06	507919	122209	385710	7.22886	0.363636	0.718231	-90.225
Brown macroalgae	Cystoseira montagnei var. tenuior	ssp370	Restricted (95th PD)	3.13311e+06	2.94906e+06	507919	203725	304195	20.864	5.94492	5.42984	-87.6233
Brown macroalgae	Cystoseira montagnei var. tenuior	ssp370	Restricted (mean PD)	3.13311e+06	2.94906e+06	507919	183170	324749	18.2788	6.06726	5.54532	-88.2793
Brown macroalgae	Cystoseira montagnei var. tenuior	ssp119	Unrestricted	3.13311e+06	1.96409e+06	954034	954034	0	96.5264	80	0	-32.238
Brown macroalgae	Cystoseira montagnei var. tenuior	ssp370	Unrestricted	3.13311e+06	2.94906e+06	507919	507919	0	163.146	80	0	-77.9143
Brown macroalgae	Cystoseira nodicaulis	ssp119	Restricted (5th PD)	1.71014e+07	3.7224e+06	595282	452156	143126	8.36546	1.66667	2.56884	-19.1227
Brown macroalgae	Cystoseira nodicaulis	ssp119	Restricted (95th PD)	1.71014e+07	3.7224e+06	595282	572538	22744.2	10.7072	10.168	11.0696	-18.4188
Brown macroalgae	Cystoseira nodicaulis	ssp119	Restricted (mean PD)	1.71014e+07	3.7224e+06	595282	572538	22744.2	10.7072	9.31325	7.60882	-18.4188
Brown macroalgae	Cystoseira nodicaulis	ssp370	Restricted (5th PD)	1.71014e+07	3.31577e+06	4.82731e+06	1.70649e+06	3.12081e+06	17.0075	4.74822	4.15179	-9.41017
Brown macroalgae	Cystoseira nodicaulis	ssp370	Restricted (95th PD)	1.71014e+07	3.31577e+06	4.82731e+06	3.55644e+06	1.27087e+06	66.9123	15.0526	11.6558	1.40734
Brown macroalgae	Cystoseira nodicaulis	ssp370	Restricted (mean PD)	1.71014e+07	3.31577e+06	4.82731e+06	3.42065e+06	1.40666e+06	67.7183	15.5682	11.6955	0.61329
Brown macroalgae	Cystoseira nodicaulis	ssp119	Unrestricted	1.71014e+07	3.7224e+06	595282	595282	0	15.5097	80	0	-18.2858
Brown macroalgae	Cystoseira nodicaulis	ssp370	Unrestricted	1.71014e+07	3.31577e+06	4.82731e+06	4.82731e+06	0	179.803	80	0	8.83871
Brown macroalgae	Cystoseira platyclada	ssp119	Restricted (5th PD)	3.49165e+06	2.07413e+06	320801	149140	171662	6.24593	0.903614	1.03139	-55.1313
Brown macroalgae	Cystoseira platyclada	ssp119	Restricted (95th PD)	3.49165e+06	2.07413e+06	320801	163665	157137	7.57658	8.88314	7.71109	-54.7153
Brown macroalgae	Cystoseira platyclada	ssp119	Restricted (mean PD)	3.49165e+06	2.07413e+06	320801	163665	157137	7.57658	9.24617	8.29157	-54.7153
Brown macroalgae	Cystoseira platyclada	ssp370	Restricted (5th PD)	3.49165e+06	2.4962e+06	594178	369386	224792	8.69867	0.811024	1.08914	-60.9115
Brown macroalgae	Cystoseira platyclada	ssp370	Restricted (95th PD)	3.49165e+06	2.4962e+06	594178	496506	97672.4	13.1472	10.4612	10.0912	-57.2708
Brown macroalgae	Cystoseira platyclada	ssp370	Restricted (mean PD)	3.49165e+06	2.4962e+06	594178	496506	97672.4	13.1472	10.8787	10.8135	-57.2708
Brown macroalgae	Cystoseira platyclada	ssp119	Unrestricted	3.49165e+06	2.07413e+06	320801	320801	0	51.103	80	0	-50.2149
Brown macroalgae	Cystoseira platyclada	ssp370	Unrestricted	3.49165e+06	2.4962e+06	594178	594178	0	42.4384	80	0	-54.4735
Brown macroalgae	Cystoseira sauvageauana	ssp119	Restricted (5th PD)	4.64749e+06	2.57137e+06	297646	195662	101984	5.46661	0.829545	1.09567	-51.1181
Brown macroalgae	Cystoseira sauvageauana	ssp119	Restricted (95th PD)	4.64749e+06	2.57137e+06	297646	222197	75449.6	8.01881	10.6606	9.47621	-50.5472
Brown macroalgae	Cystoseira sauvageauana	ssp119	Restricted (mean PD)	4.64749e+06	2.57137e+06	297646	222197	75449.6	8.01881	10.1104	9.45552	-50.5472
Brown macroalgae	Cystoseira sauvageauana	ssp370	Restricted (5th PD)	4.64749e+06	3.89262e+06	524598	362892	161706	5.92633	0.496644	0.77655	-75.949
Brown macroalgae	Cystoseira sauvageauana	ssp370	Restricted (95th PD)	4.64749e+06	3.89262e+06	524598	406183	118415	8.97168	9.89379	8.85476	-75.0175
Brown macroalgae	Cystoseira sauvageauana	ssp370	Restricted (mean PD)	4.64749e+06	3.89262e+06	524598	406183	118415	8.97168	10.0154	9.1827	-75.0175
Brown macroalgae	Cystoseira sauvageauana	ssp119	Unrestricted	4.64749e+06	2.57137e+06	297646	297646	0	24.5507	80	0	-48.9238
Brown macroalgae	Cystoseira sauvageauana	ssp370	Unrestricted	4.64749e+06	3.89262e+06	524598	524598	0	67.7693	80	0	-72.4696
Brown macroalgae	Cystoseira schiffneri	ssp119	Restricted (5th PD)	1.24516e+07	1.13767e+06	416291	206987	209305	7.73416	0.166667	0.507093	-7.47443
Brown macroalgae	Cystoseira schiffneri	ssp119	Restricted (95th PD)	1.24516e+07	1.13767e+06	416291	230775	185517	8.67665	9.98996	8.00923	-7.28339
Brown macroalgae	Cystoseira schiffneri	ssp119	Restricted (mean PD)	1.24516e+07	1.13767e+06	416291	226063	190228	8.45995	10.2969	9.02243	-7.32123
Brown macroalgae	Cystoseira schiffneri	ssp370	Restricted (5th PD)	1.24516e+07	535691	1.72395e+06	748720	975225	11.9796	0.710345	1.09872	1.71086
Brown macroalgae	Cystoseira schiffneri	ssp370	Restricted (95th PD)	1.24516e+07	535691	1.72395e+06	1.27532e+06	448625	32.1499	11.9973	9.65457	5.94003
Brown macroalgae	Cystoseira schiffneri	ssp370	Restricted (mean PD)	1.24516e+07	535691	1.72395e+06	1.25413e+06	469812	32.2952	12.4795	10.146	5.76988
Brown macroalgae	Cystoseira schiffneri	ssp119	Unrestricted	1.24516e+07	1.13767e+06	416291	416291	0	329.621	80	0	-5.79348
Brown macroalgae	Cystoseira schiffneri	ssp370	Unrestricted	1.24516e+07	535691	1.72395e+06	1.72395e+06	0	151.468	80	0	9.54298
Brown macroalgae	Cystoseira sedoides	ssp119	Restricted (5th PD)	2.49458e+06	1.82548e+06	797030	187168	609862	19.4727	0.512821	0.969856	-65.6748
Brown macroalgae	Cystoseira sedoides	ssp119	Restricted (95th PD)	2.49458e+06	1.82548e+06	797030	538693	258338	37.9981	5.87857	4.74686	-51.5833
Brown macroalgae	Cystoseira sedoides	ssp119	Restricted (mean PD)	2.49458e+06	1.82548e+06	797030	484455	312575	35.1256	6.16449	5.09048	-53.7575
Brown macroalgae	Cystoseira sedoides	ssp370	Restricted (5th PD)	2.49458e+06	809112	5.08391e+06	732541	4.35136e+06	17.3687	1.06569	1.8158	-3.0695
Brown macroalgae	Cystoseira sedoides	ssp370	Restricted (95th PD)	2.49458e+06	809112	5.08391e+06	1.856e+06	3.2279e+06	45.1501	8.71626	6.25145	41.9667
Brown macroalgae	Cystoseira sedoides	ssp370	Restricted (mean PD)	2.49458e+06	809112	5.08391e+06	1.78307e+06	3.30084e+06	43.6403	9.04737	6.41694	39.043
Brown macroalgae	Cystoseira sedoides	ssp119	Unrestricted	2.49458e+06	1.82548e+06	797030	797030	0	81.3254	80	0	-41.2273
Brown macroalgae	Cystoseira sedoides	ssp370	Unrestricted	2.49458e+06	809112	5.08391e+06	5.08391e+06	0	218.644	80	0	171.364
Brown macroalgae	Cystoseira selaginoides	ssp119	Restricted (5th PD)	5.74156e+06	2.18414e+06	647879	424989	222890	7.36234	1.09155	1.75808	-30.6388
Brown macroalgae	Cystoseira selaginoides	ssp119	Restricted (95th PD)	5.74156e+06	2.18414e+06	647879	628942	18936.8	15.9503	9.45495	8.87938	-27.0866
Brown macroalgae	Cystoseira selaginoides	ssp119	Restricted (mean PD)	5.74156e+06	2.18414e+06	647879	626600	21278.8	15.7737	7.23989	5.25295	-27.1274
Brown macroalgae	Cystoseira selaginoides	ssp370	Restricted (5th PD)	5.74156e+06	3.24764e+06	430968	248554	182414	8.65051	1.57447	2.43844	-52.2346
Brown macroalgae	Cystoseira selaginoides	ssp370	Restricted (95th PD)	5.74156e+06	3.24764e+06	430968	343233	87735.3	14.5667	5.78579	4.85227	-50.5856
Brown macroalgae	Cystoseira selaginoides	ssp370	Restricted (mean PD)	5.74156e+06	3.24764e+06	430968	338550	92417.5	13.9383	5.2252	3.93456	-50.6672
Brown macroalgae	Cystoseira selaginoides	ssp119	Unrestricted	5.74156e+06	2.18414e+06	647879	647879	0	18.3123	80	0	-26.7568
Brown macroalgae	Cystoseira selaginoides	ssp370	Unrestricted	5.74156e+06	3.24764e+06	430968	430968	0	58.0073	80	0	-49.0576
Brown macroalgae	Cystoseira squarrosa	ssp119	Restricted (5th PD)	3.82846e+06	2.16919e+06	501233	313814	187419	7.92149	0.983607	1.40826	-48.4628
Brown macroalgae	Cystoseira squarrosa	ssp119	Restricted (95th PD)	3.82846e+06	2.16919e+06	501233	429918	71314.5	13.9932	12.204	11.5294	-45.4301
Brown macroalgae	Cystoseira squarrosa	ssp119	Restricted (mean PD)	3.82846e+06	2.16919e+06	501233	427576	73656.5	13.7254	12.1337	11.9323	-45.4912
Brown macroalgae	Cystoseira squarrosa	ssp370	Restricted (5th PD)	3.82846e+06	2.33631e+06	1.01341e+06	634436	378978	8.03552	0.75625	1.25265	-44.4533
Brown macroalgae	Cystoseira squarrosa	ssp370	Restricted (95th PD)	3.82846e+06	2.33631e+06	1.01341e+06	832327	181087	12.3145	11.268	10.4179	-39.2844
Brown macroalgae	Cystoseira squarrosa	ssp370	Restricted (mean PD)	3.82846e+06	2.33631e+06	1.01341e+06	829985	183429	12.1721	11.1525	10.6262	-39.3456
Brown macroalgae	Cystoseira squarrosa	ssp119	Unrestricted	3.82846e+06	2.16919e+06	501233	501233	0	44.5577	80	0	-43.5673
Brown macroalgae	Cystoseira squarrosa	ssp370	Unrestricted	3.82846e+06	2.33631e+06	1.01341e+06	1.01341e+06	0	105.346	80	0	-34.5544
Brown macroalgae	Cystoseira usneoides	ssp119	Restricted (5th PD)	4.10307e+06	958609	129085	55382.4	73702.3	9.17653	6.5614	7.81486	-22.0134
Brown macroalgae	Cystoseira usneoides	ssp119	Restricted (95th PD)	4.10307e+06	958609	129085	93203.6	35881.1	21.0852	9.14085	8.56875	-21.0916
Brown macroalgae	Cystoseira usneoides	ssp119	Restricted (mean PD)	4.10307e+06	958609	129085	88517.9	40566.8	17.4306	9.20853	8.58094	-21.2058
Brown macroalgae	Cystoseira usneoides	ssp370	Restricted (5th PD)	4.10307e+06	1.18685e+06	1.13098e+06	296055	834924	17.3164	4.61446	7.088	-21.7104
Brown macroalgae	Cystoseira usneoides	ssp370	Restricted (95th PD)	4.10307e+06	1.18685e+06	1.13098e+06	530348	600631	24.0031	5.64232	6.40021	-16.0002
Brown macroalgae	Cystoseira usneoides	ssp370	Restricted (mean PD)	4.10307e+06	1.18685e+06	1.13098e+06	380132	750847	19.896	5.74541	6.50755	-19.6613
Brown macroalgae	Cystoseira usneoides	ssp119	Unrestricted	4.10307e+06	958609	129085	129085	0	73.7158	80	0	-20.2171
Brown macroalgae	Cystoseira usneoides	ssp370	Unrestricted	4.10307e+06	1.18685e+06	1.13098e+06	1.13098e+06	0	284.677	80	0	-1.36164
Brown macroalgae	Cystoseira zosteroides	ssp119	Restricted (5th PD)	9.14613e+06	2.58841e+06	266288	188728	77559.9	8.42549	0.826923	1.55578	-26.2371
Brown macroalgae	Cystoseira zosteroides	ssp119	Restricted (95th PD)	9.14613e+06	2.58841e+06	266288	252228	14059.9	11.775	10.8834	8.64069	-25.5428
Brown macroalgae	Cystoseira zosteroides	ssp119	Restricted (mean PD)	9.14613e+06	2.58841e+06	266288	245163	21125.6	11.5881	11.2947	8.94168	-25.6201
Brown macroalgae	Cystoseira zosteroides	ssp370	Restricted (5th PD)	9.14613e+06	2.03796e+06	1.98059e+06	917603	1.06299e+06	12.3329	0.825	1.45174	-12.2495
Brown macroalgae	Cystoseira zosteroides	ssp370	Restricted (95th PD)	9.14613e+06	2.03796e+06	1.98059e+06	1.62217e+06	358422	26.8461	9.23968	7.64563	-4.54605
Brown macroalgae	Cystoseira zosteroides	ssp370	Restricted (mean PD)	9.14613e+06	2.03796e+06	1.98059e+06	1.62217e+06	358422	26.8461	9.84158	8.03922	-4.54605
Brown macroalgae	Cystoseira zosteroides	ssp119	Unrestricted	9.14613e+06	2.58841e+06	266288	266288	0	13.1685	80	0	-25.3891
Brown macroalgae	Cystoseira zosteroides	ssp370	Unrestricted	9.14613e+06	2.03796e+06	1.98059e+06	1.98059e+06	0	47.4894	80	0	-0.627215
Brown macroalgae	Cystosphaera jacquinotii	ssp119	Restricted (5th PD)	778438	312001	280673	96586.9	184087	14.9241	0.133333	0.351866	-27.6725
Brown macroalgae	Cystosphaera jacquinotii	ssp119	Restricted (95th PD)	778438	312001	280673	129215	151459	17.1707	2.24074	1.43306	-23.4811
Brown macroalgae	Cystosphaera jacquinotii	ssp119	Restricted (mean PD)	778438	312001	280673	129215	151459	17.1707	2.39815	1.60571	-23.4811
Brown macroalgae	Cystosphaera jacquinotii	ssp370	Restricted (5th PD)	778438	757515	115551	13569.3	101982	27.5895	2	1.58114	-95.569
Brown macroalgae	Cystosphaera jacquinotii	ssp370	Restricted (95th PD)	778438	757515	115551	13569.3	101982	27.5895	3.16667	2.12489	-95.569
Brown macroalgae	Cystosphaera jacquinotii	ssp370	Restricted (mean PD)	778438	757515	115551	13569.3	101982	27.5895	3.16667	2.12489	-95.569
Brown macroalgae	Cystosphaera jacquinotii	ssp119	Unrestricted	778438	312001	280673	280673	0	253.205	80	0	-4.02435
Brown macroalgae	Cystosphaera jacquinotii	ssp370	Unrestricted	778438	757515	115551	115551	0	359.694	80	0	-82.4682
Brown macroalgae	Desmarestia aculeata	ssp119	Restricted (5th PD)	2.78833e+07	2.3435e+06	1.72119e+06	875413	845778	44.283	6.61648	6.11597	-5.26511
Brown macroalgae	Desmarestia aculeata	ssp119	Restricted (95th PD)	2.78833e+07	2.3435e+06	1.72119e+06	1.10105e+06	620144	49.2712	31.4418	23.1365	-4.45591
Brown macroalgae	Desmarestia aculeata	ssp119	Restricted (mean PD)	2.78833e+07	2.3435e+06	1.72119e+06	1.10105e+06	620144	49.2712	28.1595	23.3078	-4.45591
Brown macroalgae	Desmarestia aculeata	ssp370	Restricted (5th PD)	2.78833e+07	7.89317e+06	8.24357e+06	1.18436e+06	7.05921e+06	34.3935	7.00675	7.03283	-24.0603
Brown macroalgae	Desmarestia aculeata	ssp370	Restricted (95th PD)	2.78833e+07	7.89317e+06	8.24357e+06	2.27731e+06	5.96625e+06	50.3256	31.2129	22.9577	-20.1406
Brown macroalgae	Desmarestia aculeata	ssp370	Restricted (mean PD)	2.78833e+07	7.89317e+06	8.24357e+06	2.27731e+06	5.96625e+06	50.3256	29.3317	23.2221	-20.1406
Brown macroalgae	Desmarestia aculeata	ssp119	Unrestricted	2.78833e+07	2.3435e+06	1.72119e+06	1.72119e+06	0	280.39	80	0	-2.23184
Brown macroalgae	Desmarestia aculeata	ssp370	Unrestricted	2.78833e+07	7.89317e+06	8.24357e+06	8.24357e+06	0	454.816	80	0	1.25667
Brown macroalgae	Desmarestia chordalis	ssp119	Restricted (5th PD)	4.09923e+06	386989	45819.7	42064.8	3754.97	5.69964	1.45161	1.36232	-8.41438
Brown macroalgae	Desmarestia chordalis	ssp119	Restricted (95th PD)	4.09923e+06	386989	45819.7	43946.5	1873.21	7.08883	6.37838	3.93971	-8.36848
Brown macroalgae	Desmarestia chordalis	ssp119	Restricted (mean PD)	4.09923e+06	386989	45819.7	43946.5	1873.21	7.08883	6.37838	3.93971	-8.36848
Brown macroalgae	Desmarestia chordalis	ssp370	Restricted (5th PD)	4.09923e+06	1.18811e+06	381225	163426	217800	15.6732	0.166667	0.514496	-24.9971
Brown macroalgae	Desmarestia chordalis	ssp370	Restricted (95th PD)	4.09923e+06	1.18811e+06	381225	263946	117279	20.2305	2.25217	1.66409	-22.5449
Brown macroalgae	Desmarestia chordalis	ssp370	Restricted (mean PD)	4.09923e+06	1.18811e+06	381225	263946	117279	20.2305	2.33333	1.86958	-22.5449
Brown macroalgae	Desmarestia chordalis	ssp119	Unrestricted	4.09923e+06	386989	45819.7	45819.7	0	11.8643	80	0	-8.32278
Brown macroalgae	Desmarestia chordalis	ssp370	Unrestricted	4.09923e+06	1.18811e+06	381225	381225	0	92.2367	80	0	-19.6839
Brown macroalgae	Desmarestia dudresnayi	ssp119	Restricted (5th PD)	8.97337e+06	1.85234e+06	164154	88286.9	75866.8	6.50141	7.16495	7.90791	-19.6587
Brown macroalgae	Desmarestia dudresnayi	ssp119	Restricted (95th PD)	8.97337e+06	1.85234e+06	164154	135164	28989.9	20.8466	10.4443	7.03342	-19.1363
Brown macroalgae	Desmarestia dudresnayi	ssp119	Restricted (mean PD)	8.97337e+06	1.85234e+06	164154	132824	31330.1	19.7936	9.62891	6.68135	-19.1624
Brown macroalgae	Desmarestia dudresnayi	ssp370	Restricted (5th PD)	8.97337e+06	2.2516e+06	1.44071e+06	861524	579187	27.7518	6.83752	6.27601	-15.4911
Brown macroalgae	Desmarestia dudresnayi	ssp370	Restricted (95th PD)	8.97337e+06	2.2516e+06	1.44071e+06	1.06417e+06	376537	36.4117	12.4007	8.61218	-13.2327
Brown macroalgae	Desmarestia dudresnayi	ssp370	Restricted (mean PD)	8.97337e+06	2.2516e+06	1.44071e+06	1.05265e+06	388061	36.3857	11.8876	8.42281	-13.3612
Brown macroalgae	Desmarestia dudresnayi	ssp119	Unrestricted	8.97337e+06	1.85234e+06	164154	164154	0	47.263	80	0	-18.8133
Brown macroalgae	Desmarestia dudresnayi	ssp370	Unrestricted	8.97337e+06	2.2516e+06	1.44071e+06	1.44071e+06	0	199.493	80	0	-9.03658
Brown macroalgae	Desmarestia kurilensis	ssp119	Restricted (5th PD)	8.82308e+06	3.61234e+06	271540	197269	74270.5	14.7714	4.06207	4.16979	-38.7061
Brown macroalgae	Desmarestia kurilensis	ssp119	Restricted (95th PD)	8.82308e+06	3.61234e+06	271540	237937	33602.3	17.5897	8.81404	7.21143	-38.2451
Brown macroalgae	Desmarestia kurilensis	ssp119	Restricted (mean PD)	8.82308e+06	3.61234e+06	271540	237174	34365.5	17.6252	8.41391	7.02482	-38.2538
Brown macroalgae	Desmarestia kurilensis	ssp370	Restricted (5th PD)	8.82308e+06	6.31824e+06	679710	420031	259679	18.4124	4.40559	3.81914	-66.8498
Brown macroalgae	Desmarestia kurilensis	ssp370	Restricted (95th PD)	8.82308e+06	6.31824e+06	679710	558026	121684	21.9978	7.7908	6.6373	-65.2857
Brown macroalgae	Desmarestia kurilensis	ssp370	Restricted (mean PD)	8.82308e+06	6.31824e+06	679710	558026	121684	21.9978	6.08601	5.12357	-65.2857
Brown macroalgae	Desmarestia kurilensis	ssp119	Unrestricted	8.82308e+06	3.61234e+06	271540	271540	0	31.1862	80	0	-37.8643
Brown macroalgae	Desmarestia kurilensis	ssp370	Unrestricted	8.82308e+06	6.31824e+06	679710	679710	0	39.0485	80	0	-63.9066
Brown macroalgae	Desmarestia latifrons	ssp119	Restricted (5th PD)	1.61805e+06	200515	225715	79637.9	146077	149.593	4.50746	3.66958	-7.47055
Brown macroalgae	Desmarestia latifrons	ssp119	Restricted (95th PD)	1.61805e+06	200515	225715	79637.9	146077	149.593	14.6436	9.74887	-7.47055
Brown macroalgae	Desmarestia latifrons	ssp119	Restricted (mean PD)	1.61805e+06	200515	225715	79637.9	146077	149.593	14.6436	9.74887	-7.47055
Brown macroalgae	Desmarestia latifrons	ssp370	Restricted (5th PD)	1.61805e+06	300324	371130	110696	260434	71.557	1.93478	1.40479	-11.7195
Brown macroalgae	Desmarestia latifrons	ssp370	Restricted (95th PD)	1.61805e+06	300324	371130	146336	224794	63.8084	3.12587	1.89092	-9.51688
Brown macroalgae	Desmarestia latifrons	ssp370	Restricted (mean PD)	1.61805e+06	300324	371130	146336	224794	63.8084	3.12587	1.89092	-9.51688
Brown macroalgae	Desmarestia latifrons	ssp119	Unrestricted	1.61805e+06	200515	225715	225715	0	223.1	80	0	1.5574
Brown macroalgae	Desmarestia latifrons	ssp370	Unrestricted	1.61805e+06	300324	371130	371130	0	196.419	80	0	4.37599
Brown macroalgae	Desmarestia latissima	ssp119	Restricted (5th PD)	4.16519e+06	1.24291e+06	609200	386892	222308	12.7624	5.26692	4.83854	-20.5517
Brown macroalgae	Desmarestia latissima	ssp119	Restricted (95th PD)	4.16519e+06	1.24291e+06	609200	506922	102278	18.7458	11.826	10.6225	-17.67
Brown macroalgae	Desmarestia latissima	ssp119	Restricted (mean PD)	4.16519e+06	1.24291e+06	609200	494524	114676	16.3402	12.8468	11.5442	-17.9677
Brown macroalgae	Desmarestia latissima	ssp370	Restricted (5th PD)	4.16519e+06	3.7275e+06	668211	52826.3	615385	19.1369	2.03636	1.59819	-88.2235
Brown macroalgae	Desmarestia latissima	ssp370	Restricted (95th PD)	4.16519e+06	3.7275e+06	668211	105116	563095	51.7364	7.90476	6.7925	-86.9681
Brown macroalgae	Desmarestia latissima	ssp370	Restricted (mean PD)	4.16519e+06	3.7275e+06	668211	80332.8	587878	33.4886	8.56561	7.7735	-87.5631
Brown macroalgae	Desmarestia latissima	ssp119	Unrestricted	4.16519e+06	1.24291e+06	609200	609200	0	78.9095	80	0	-15.2145
Brown macroalgae	Desmarestia latissima	ssp370	Unrestricted	4.16519e+06	3.7275e+06	668211	668211	0	536.035	80	0	-73.449
Brown macroalgae	Desmarestia ligulata	ssp119	Restricted (5th PD)	3.08107e+07	3.98701e+06	2.44733e+06	1.56457e+06	882763	21.208	3.61008	4.68997	-7.86236
Brown macroalgae	Desmarestia ligulata	ssp119	Restricted (95th PD)	3.08107e+07	3.98701e+06	2.44733e+06	2.11211e+06	335215	27.9704	16.5228	11.4552	-6.08522
Brown macroalgae	Desmarestia ligulata	ssp119	Restricted (mean PD)	3.08107e+07	3.98701e+06	2.44733e+06	2.11211e+06	335215	27.9704	14.2735	10.0245	-6.08522
Brown macroalgae	Desmarestia ligulata	ssp370	Restricted (5th PD)	3.08107e+07	8.6856e+06	8.17871e+06	3.60537e+06	4.57334e+06	23.1083	3.86009	4.06986	-16.4886
Brown macroalgae	Desmarestia ligulata	ssp370	Restricted (95th PD)	3.08107e+07	8.6856e+06	8.17871e+06	7.50141e+06	677304	66.2327	23.574	17.2568	-3.84346
Brown macroalgae	Desmarestia ligulata	ssp370	Restricted (mean PD)	3.08107e+07	8.6856e+06	8.17871e+06	7.43935e+06	739357	65.6402	21.4154	17.1383	-4.04486
Brown macroalgae	Desmarestia ligulata	ssp119	Unrestricted	3.08107e+07	3.98701e+06	2.44733e+06	2.44733e+06	0	46.2714	80	0	-4.99724
Brown macroalgae	Desmarestia ligulata	ssp370	Unrestricted	3.08107e+07	8.6856e+06	8.17871e+06	8.17871e+06	0	78.6172	80	0	-1.64519
Brown macroalgae	Desmarestia menziesii	ssp119	Restricted (5th PD)	862534	428947	80515.9	34010.4	46505.6	6.88179	0.823529	0.951006	-45.7879
Brown macroalgae	Desmarestia menziesii	ssp119	Restricted (95th PD)	862534	428947	80515.9	37565.2	42950.7	8.07293	2.08475	1.47728	-45.3758
Brown macroalgae	Desmarestia menziesii	ssp119	Restricted (mean PD)	862534	428947	80515.9	37565.2	42950.7	8.07293	1.86538	1.28382	-45.3758
Brown macroalgae	Desmarestia menziesii	ssp370	Restricted (5th PD)	862534	693168	129041	48644.8	80395.9	7.40967	0.125	0.353553	-74.7243
Brown macroalgae	Desmarestia menziesii	ssp370	Restricted (95th PD)	862534	693168	129041	94635.2	34405.5	24.5552	4.28395	3.00098	-69.3923
Brown macroalgae	Desmarestia menziesii	ssp370	Restricted (mean PD)	862534	693168	129041	94635.2	34405.5	24.5552	4.11268	3.11929	-69.3923
Brown macroalgae	Desmarestia menziesii	ssp119	Unrestricted	862534	428947	80515.9	80515.9	0	203.628	80	0	-40.3962
Brown macroalgae	Desmarestia menziesii	ssp370	Unrestricted	862534	693168	129041	129041	0	62.0596	80	0	-65.4034
Brown macroalgae	Desmarestia viridis	ssp119	Restricted (5th PD)	3.12062e+07	1.37517e+06	1.98939e+06	827384	1.16201e+06	34.9316	6.67118	6.17134	-1.75536
Brown macroalgae	Desmarestia viridis	ssp119	Restricted (95th PD)	3.12062e+07	1.37517e+06	1.98939e+06	1.50205e+06	487345	60.8462	30.2193	22.8796	0.406582
Brown macroalgae	Desmarestia viridis	ssp119	Restricted (mean PD)	3.12062e+07	1.37517e+06	1.98939e+06	1.50205e+06	487345	60.8462	28.0346	23.0818	0.406582
Brown macroalgae	Desmarestia viridis	ssp370	Restricted (5th PD)	3.12062e+07	6.63887e+06	1.04496e+07	1.37723e+06	9.0724e+06	30.0965	7.39528	6.71692	-16.8609
Brown macroalgae	Desmarestia viridis	ssp370	Restricted (95th PD)	3.12062e+07	6.63887e+06	1.04496e+07	3.51089e+06	6.93875e+06	63.3091	29.6949	22.5421	-10.0236
Brown macroalgae	Desmarestia viridis	ssp370	Restricted (mean PD)	3.12062e+07	6.63887e+06	1.04496e+07	3.44747e+06	7.00217e+06	62.8197	28.1478	22.6664	-10.2268
Brown macroalgae	Desmarestia viridis	ssp119	Unrestricted	3.12062e+07	1.37517e+06	1.98939e+06	1.98939e+06	0	174.207	80	0	1.96828
Brown macroalgae	Desmarestia viridis	ssp370	Unrestricted	3.12062e+07	6.63887e+06	1.04496e+07	1.04496e+07	0	390.699	80	0	12.2116
Brown macroalgae	Dictyoneurum californicum	ssp119	Restricted (5th PD)	1.59012e+06	368886	542756	201793	340963	19.7371	1.59375	1.42226	-10.5082
Brown macroalgae	Dictyoneurum californicum	ssp119	Restricted (95th PD)	1.59012e+06	368886	542756	446214	96542	38.4092	3.68788	2.30161	4.86303
Brown macroalgae	Dictyoneurum californicum	ssp119	Restricted (mean PD)	1.59012e+06	368886	542756	446214	96542	38.4092	3.38889	2.30873	4.86303
Brown macroalgae	Dictyoneurum californicum	ssp370	Restricted (5th PD)	1.59012e+06	583120	790090	185624	604466	21.3021	1.8169	1.4571	-24.9979
Brown macroalgae	Dictyoneurum californicum	ssp370	Restricted (95th PD)	1.59012e+06	583120	790090	414850	375240	51.9603	3.67681	2.33749	-10.5823
Brown macroalgae	Dictyoneurum californicum	ssp370	Restricted (mean PD)	1.59012e+06	583120	790090	414850	375240	51.9603	4.54615	3.34066	-10.5823
Brown macroalgae	Dictyoneurum californicum	ssp119	Unrestricted	1.59012e+06	368886	542756	542756	0	59.6747	80	0	10.9344
Brown macroalgae	Dictyoneurum californicum	ssp370	Unrestricted	1.59012e+06	583120	790090	790090	0	305.954	80	0	13.016
Brown macroalgae	Dictyoneurum reticulatum	ssp119	Restricted (5th PD)	1.81716e+06	613803	467399	88914.5	378485	18.8095	4.32653	2.51154	-28.8851
Brown macroalgae	Dictyoneurum reticulatum	ssp119	Restricted (95th PD)	1.81716e+06	613803	467399	300710	166689	79.3374	14.1357	8.35254	-17.2298
Brown macroalgae	Dictyoneurum reticulatum	ssp119	Restricted (mean PD)	1.81716e+06	613803	467399	300710	166689	79.3374	15.0052	8.15341	-17.2298
Brown macroalgae	Dictyoneurum reticulatum	ssp370	Restricted (5th PD)	1.81716e+06	951640	1.54014e+06	1934.59	1.53821e+06	34.098	1.5	0.707107	-52.2632
Brown macroalgae	Dictyoneurum reticulatum	ssp370	Restricted (95th PD)	1.81716e+06	951640	1.54014e+06	175020	1.36512e+06	123.527	11.8182	5.38223	-42.7381
Brown macroalgae	Dictyoneurum reticulatum	ssp370	Restricted (mean PD)	1.81716e+06	951640	1.54014e+06	175020	1.36512e+06	123.527	5.6	2.10981	-42.7381
Brown macroalgae	Dictyoneurum reticulatum	ssp119	Unrestricted	1.81716e+06	613803	467399	467399	0	210.659	80	0	-8.05677
Brown macroalgae	Dictyoneurum reticulatum	ssp370	Unrestricted	1.81716e+06	951640	1.54014e+06	1.54014e+06	0	574.466	80	0	32.3859
Brown macroalgae	Durvillaea antarctica	ssp119	Restricted (5th PD)	1.63232e+07	2.29961e+06	1.12309e+06	658623	464468	17.1869	7.8033	6.52592	-10.0531
Brown macroalgae	Durvillaea antarctica	ssp119	Restricted (95th PD)	1.63232e+07	2.29961e+06	1.12309e+06	835152	287939	22.8206	11.7809	10.8699	-8.97167
Brown macroalgae	Durvillaea antarctica	ssp119	Restricted (mean PD)	1.63232e+07	2.29961e+06	1.12309e+06	835152	287939	22.8206	12.0736	11.2617	-8.97167
Brown macroalgae	Durvillaea antarctica	ssp370	Restricted (5th PD)	1.63232e+07	7.32557e+06	585498	232846	352653	80.3619	1.69388	1.69809	-43.4519
Brown macroalgae	Durvillaea antarctica	ssp370	Restricted (95th PD)	1.63232e+07	7.32557e+06	585498	530754	54744.5	67.0581	8.11214	5.72006	-41.6268
Brown macroalgae	Durvillaea antarctica	ssp370	Restricted (mean PD)	1.63232e+07	7.32557e+06	585498	530754	54744.5	67.0581	8.02454	6.37365	-41.6268
Brown macroalgae	Durvillaea antarctica	ssp119	Unrestricted	1.63232e+07	2.29961e+06	1.12309e+06	1.12309e+06	0	97.0059	80	0	-7.20768
Brown macroalgae	Durvillaea antarctica	ssp370	Unrestricted	1.63232e+07	7.32557e+06	585498	585498	0	103.657	80	0	-41.2914
Brown macroalgae	Durvillaea chathamensis	ssp119	Restricted (5th PD)	173591	12367.9	53458.9	49207.9	4250.98	10.651	0.444444	0.527046	21.2223
Brown macroalgae	Durvillaea chathamensis	ssp119	Restricted (95th PD)	173591	12367.9	53458.9	51338.2	2120.63	15.7526	1.25	1.18322	22.4496
Brown macroalgae	Durvillaea chathamensis	ssp119	Restricted (mean PD)	173591	12367.9	53458.9	51338.2	2120.63	15.7526	1.25	1.18322	22.4496
Brown macroalgae	Durvillaea chathamensis	ssp370	Restricted (5th PD)	173591	74528.6	198385	18989.9	179395	11.7809	0.5	0.57735	-31.994
Brown macroalgae	Durvillaea chathamensis	ssp370	Restricted (95th PD)	173591	74528.6	198385	187442	10943.1	187.504	5.75806	2.92914	65.0457
Brown macroalgae	Durvillaea chathamensis	ssp370	Restricted (mean PD)	173591	74528.6	198385	187442	10943.1	187.504	5.75806	2.92914	65.0457
Brown macroalgae	Durvillaea chathamensis	ssp119	Unrestricted	173591	12367.9	53458.9	53458.9	0	17.1462	80	0	23.6712
Brown macroalgae	Durvillaea chathamensis	ssp370	Unrestricted	173591	74528.6	198385	198385	0	185.769	80	0	71.3497
Brown macroalgae	Durvillaea potatorum	ssp119	Restricted (5th PD)	4.27407e+06	1.29653e+06	314983	289063	25920.1	15.4279	6.29483	5.11347	-23.5716
Brown macroalgae	Durvillaea potatorum	ssp119	Restricted (95th PD)	4.27407e+06	1.29653e+06	314983	314983	0	17.1763	11.8705	8.36451	-22.9651
Brown macroalgae	Durvillaea potatorum	ssp119	Restricted (mean PD)	4.27407e+06	1.29653e+06	314983	314983	0	17.1763	11.1938	7.93149	-22.9651
Brown macroalgae	Durvillaea potatorum	ssp370	Restricted (5th PD)	4.27407e+06	3.71593e+06	303428	293303	10125	17.2738	10.0531	7.39804	-80.079
Brown macroalgae	Durvillaea potatorum	ssp370	Restricted (95th PD)	4.27407e+06	3.71593e+06	303428	295567	7861.29	17.2988	15.972	9.9404	-80.0261
Brown macroalgae	Durvillaea potatorum	ssp370	Restricted (mean PD)	4.27407e+06	3.71593e+06	303428	295567	7861.29	17.2988	15.9919	9.93081	-80.0261
Brown macroalgae	Durvillaea potatorum	ssp119	Unrestricted	4.27407e+06	1.29653e+06	314983	314983	0	17.1763	80	0	-22.9651
Brown macroalgae	Durvillaea potatorum	ssp370	Unrestricted	4.27407e+06	3.71593e+06	303428	303428	0	28.0287	80	0	-79.8421
Brown macroalgae	Ecklonia biruncinata	ssp119	Restricted (5th PD)	7.37337e+06	986676	244548	117673	126875	11.5251	2.87879	2.02672	-11.7857
Brown macroalgae	Ecklonia biruncinata	ssp119	Restricted (95th PD)	7.37337e+06	986676	244548	231674	12873.5	26.264	16.691	11.5911	-10.2396
Brown macroalgae	Ecklonia biruncinata	ssp119	Restricted (mean PD)	7.37337e+06	986676	244548	231674	12873.5	26.264	16.8151	11.6296	-10.2396
Brown macroalgae	Ecklonia biruncinata	ssp370	Restricted (5th PD)	7.37337e+06	2.23091e+06	786595	212328	574267	12.5417	6.2037	5.88483	-27.3767
Brown macroalgae	Ecklonia biruncinata	ssp370	Restricted (95th PD)	7.37337e+06	2.23091e+06	786595	556127	230468	63.7968	22.5551	15.9482	-22.714
Brown macroalgae	Ecklonia biruncinata	ssp370	Restricted (mean PD)	7.37337e+06	2.23091e+06	786595	556127	230468	63.7968	21.1346	14.7496	-22.714
Brown macroalgae	Ecklonia biruncinata	ssp119	Unrestricted	7.37337e+06	986676	244548	244548	0	33.7248	80	0	-10.065
Brown macroalgae	Ecklonia biruncinata	ssp370	Unrestricted	7.37337e+06	2.23091e+06	786595	786595	0	94.7024	80	0	-19.5883
Brown macroalgae	Ecklonia brevipes	ssp119	Restricted (5th PD)	699018	302072	151781	140431	11350.3	97.6191	7.19708	3.79984	-23.124
Brown macroalgae	Ecklonia brevipes	ssp119	Restricted (95th PD)	699018	302072	151781	142607	9173.9	99.6004	6.69725	3.5068	-22.8126
Brown macroalgae	Ecklonia brevipes	ssp119	Restricted (mean PD)	699018	302072	151781	142607	9173.9	99.6004	6.94463	3.46413	-22.8126
Brown macroalgae	Ecklonia brevipes	ssp370	Restricted (5th PD)	699018	662889	86309.7	48975.8	37333.9	31.463	0.5	0.707107	-87.8251
Brown macroalgae	Ecklonia brevipes	ssp370	Restricted (95th PD)	699018	662889	86309.7	62994.6	23315.2	35.063	1	1	-85.8196
Brown macroalgae	Ecklonia brevipes	ssp370	Restricted (mean PD)	699018	662889	86309.7	62994.6	23315.2	35.063	1	1	-85.8196
Brown macroalgae	Ecklonia brevipes	ssp119	Unrestricted	699018	302072	151781	151781	0	99.3051	80	0	-21.5003
Brown macroalgae	Ecklonia brevipes	ssp370	Unrestricted	699018	662889	86309.7	86309.7	0	35.7539	80	0	-82.4842
Brown macroalgae	Ecklonia cava	ssp119	Restricted (5th PD)	5.91782e+06	2.08986e+06	62431.9	57607.8	4824.04	6.58863	1.64865	1.71943	-34.3412
Brown macroalgae	Ecklonia cava	ssp119	Restricted (95th PD)	5.91782e+06	2.08986e+06	62431.9	62431.9	0	6.67335	5.95294	4.10053	-34.2597
Brown macroalgae	Ecklonia cava	ssp119	Restricted (mean PD)	5.91782e+06	2.08986e+06	62431.9	62431.9	0	6.67335	6.09494	4.26478	-34.2597
Brown macroalgae	Ecklonia cava	ssp370	Restricted (5th PD)	5.91782e+06	4.95691e+06	322670	72520.8	250149	21.3554	4.08475	2.95718	-82.5369
Brown macroalgae	Ecklonia cava	ssp370	Restricted (95th PD)	5.91782e+06	4.95691e+06	322670	91834.3	230835	19.923	8.43529	4.89957	-82.2106
Brown macroalgae	Ecklonia cava	ssp370	Restricted (mean PD)	5.91782e+06	4.95691e+06	322670	91834.3	230835	19.923	8.54364	4.98986	-82.2106
Brown macroalgae	Ecklonia cava	ssp119	Unrestricted	5.91782e+06	2.08986e+06	62431.9	62431.9	0	6.67335	80	0	-34.2597
Brown macroalgae	Ecklonia cava	ssp370	Unrestricted	5.91782e+06	4.95691e+06	322670	322670	0	169.71	80	0	-78.3099
Brown macroalgae	Ecklonia kurome	ssp119	Restricted (5th PD)	4.95492e+06	1.98349e+06	197540	114684	82856.6	30.4805	12.24	6.90407	-37.7162
Brown macroalgae	Ecklonia kurome	ssp119	Restricted (95th PD)	4.95492e+06	1.98349e+06	197540	175910	21630	34.1588	14.1038	8.23979	-36.4805
Brown macroalgae	Ecklonia kurome	ssp119	Restricted (mean PD)	4.95492e+06	1.98349e+06	197540	175910	21630	34.1588	14.447	8.41587	-36.4805
Brown macroalgae	Ecklonia kurome	ssp370	Restricted (5th PD)	4.95492e+06	4.45644e+06	314792	68172.2	246619	28.5229	2.2	1.60728	-88.5639
Brown macroalgae	Ecklonia kurome	ssp370	Restricted (95th PD)	4.95492e+06	4.45644e+06	314792	167029	147762	109.037	21.2996	10.7096	-86.5687
Brown macroalgae	Ecklonia kurome	ssp370	Restricted (mean PD)	4.95492e+06	4.45644e+06	314792	115334	199457	36.8561	24.4842	11.8896	-87.612
Brown macroalgae	Ecklonia kurome	ssp119	Unrestricted	4.95492e+06	1.98349e+06	197540	197540	0	46.0153	80	0	-36.044
Brown macroalgae	Ecklonia kurome	ssp370	Unrestricted	4.95492e+06	4.45644e+06	314792	314792	0	147.483	80	0	-83.5866
Brown macroalgae	Ecklonia maxima	ssp119	Restricted (5th PD)	1.90224e+06	86691.3	19211.3	19211.3	0	6.72553	0.909091	1.04447	-3.5474
Brown macroalgae	Ecklonia maxima	ssp119	Restricted (95th PD)	1.90224e+06	86691.3	19211.3	19211.3	0	6.72553	16.4176	11.2191	-3.5474
Brown macroalgae	Ecklonia maxima	ssp119	Restricted (mean PD)	1.90224e+06	86691.3	19211.3	19211.3	0	6.72553	16.4176	11.2191	-3.5474
Brown macroalgae	Ecklonia maxima	ssp370	Restricted (5th PD)	1.90224e+06	183847	12801.1	12801.1	0	4.61618	2.91667	2.38298	-8.99183
Brown macroalgae	Ecklonia maxima	ssp370	Restricted (95th PD)	1.90224e+06	183847	12801.1	12801.1	0	4.61618	14.6944	9.13147	-8.99183
Brown macroalgae	Ecklonia maxima	ssp370	Restricted (mean PD)	1.90224e+06	183847	12801.1	12801.1	0	4.61618	13.2738	8.89919	-8.99183
Brown macroalgae	Ecklonia maxima	ssp119	Unrestricted	1.90224e+06	86691.3	19211.3	19211.3	0	6.72553	80	0	-3.5474
Brown macroalgae	Ecklonia maxima	ssp370	Unrestricted	1.90224e+06	183847	12801.1	12801.1	0	4.61618	80	0	-8.99183
Brown macroalgae	Ecklonia radiata	ssp119	Restricted (5th PD)	1.12648e+07	4.52617e+06	293285	219024	74261	80.6088	14.8139	7.99559	-38.2357
Brown macroalgae	Ecklonia radiata	ssp119	Restricted (95th PD)	1.12648e+07	4.52617e+06	293285	293285	0	79.1282	17.8921	9.99716	-37.5764
Brown macroalgae	Ecklonia radiata	ssp119	Restricted (mean PD)	1.12648e+07	4.52617e+06	293285	293285	0	79.1282	17.8921	9.99716	-37.5764
Brown macroalgae	Ecklonia radiata	ssp370	Restricted (5th PD)	1.12648e+07	8.24175e+06	299317	217427	81890.7	78.2671	14.4192	8.13032	-71.234
Brown macroalgae	Ecklonia radiata	ssp370	Restricted (95th PD)	1.12648e+07	8.24175e+06	299317	244342	54975	79.5628	18.2256	9.69725	-70.995
Brown macroalgae	Ecklonia radiata	ssp370	Restricted (mean PD)	1.12648e+07	8.24175e+06	299317	244342	54975	79.5628	18.2256	9.69725	-70.995
Brown macroalgae	Ecklonia radiata	ssp119	Unrestricted	1.12648e+07	4.52617e+06	293285	293285	0	79.1282	80	0	-37.5764
Brown macroalgae	Ecklonia radiata	ssp370	Unrestricted	1.12648e+07	8.24175e+06	299317	299317	0	145.198	80	0	-70.507
Brown macroalgae	Ecklonia radicosa	ssp119	Restricted (5th PD)	2.52753e+06	990704	134395	98779.4	35615.7	14.1148	3.54098	3.19674	-35.2883
Brown macroalgae	Ecklonia radicosa	ssp119	Restricted (95th PD)	2.52753e+06	990704	134395	134395	0	17.398	9.0591	4.89596	-33.8792
Brown macroalgae	Ecklonia radicosa	ssp119	Restricted (mean PD)	2.52753e+06	990704	134395	134395	0	17.398	11.1527	6.07765	-33.8792
Brown macroalgae	Ecklonia radicosa	ssp370	Restricted (5th PD)	2.52753e+06	2.35748e+06	162652	94057.5	68594.3	24.2365	2.96825	1.99974	-89.5508
Brown macroalgae	Ecklonia radicosa	ssp370	Restricted (95th PD)	2.52753e+06	2.35748e+06	162652	117142	45509.4	30.9416	10.081	5.64438	-88.6375
Brown macroalgae	Ecklonia radicosa	ssp370	Restricted (mean PD)	2.52753e+06	2.35748e+06	162652	117142	45509.4	30.9416	11.5749	6.55899	-88.6375
Brown macroalgae	Ecklonia radicosa	ssp119	Unrestricted	2.52753e+06	990704	134395	134395	0	17.398	80	0	-33.8792
Brown macroalgae	Ecklonia radicosa	ssp370	Unrestricted	2.52753e+06	2.35748e+06	162652	162652	0	70.7501	80	0	-86.837
Brown macroalgae	Ecklonia richardiana	ssp119	Restricted (5th PD)	3.53487e+06	1.12726e+06	510809	334375	176435	13.3646	8.28014	9.0979	-22.4305
Brown macroalgae	Ecklonia richardiana	ssp119	Restricted (95th PD)	3.53487e+06	1.12726e+06	510809	346560	164250	13.4458	8.79336	8.72594	-22.0858
Brown macroalgae	Ecklonia richardiana	ssp119	Restricted (mean PD)	3.53487e+06	1.12726e+06	510809	346560	164250	13.4458	8.80607	8.90301	-22.0858
Brown macroalgae	Ecklonia richardiana	ssp370	Restricted (5th PD)	3.53487e+06	2.56983e+06	295540	131156	164384	14.2965	7.69565	8.40539	-68.9891
Brown macroalgae	Ecklonia richardiana	ssp370	Restricted (95th PD)	3.53487e+06	2.56983e+06	295540	198800	96740.2	49.174	8.78698	9.61864	-67.0755
Brown macroalgae	Ecklonia richardiana	ssp370	Restricted (mean PD)	3.53487e+06	2.56983e+06	295540	198800	96740.2	49.174	8.83086	9.62718	-67.0755
Brown macroalgae	Ecklonia richardiana	ssp119	Unrestricted	3.53487e+06	1.12726e+06	510809	510809	0	64.2566	80	0	-17.4392
Brown macroalgae	Ecklonia richardiana	ssp370	Unrestricted	3.53487e+06	2.56983e+06	295540	295540	0	101.331	80	0	-64.3388
Brown macroalgae	Ecklonia stolonifera	ssp119	Restricted (5th PD)	2.65394e+06	1.72307e+06	50083.4	32590.9	17492.5	7.00462	2.12903	2.01233	-63.6967
Brown macroalgae	Ecklonia stolonifera	ssp119	Restricted (95th PD)	2.65394e+06	1.72307e+06	50083.4	35122	14961.4	7.86727	5.976	4.21492	-63.6014
Brown macroalgae	Ecklonia stolonifera	ssp119	Restricted (mean PD)	2.65394e+06	1.72307e+06	50083.4	35122	14961.4	7.86727	6.08	4.36555	-63.6014
Brown macroalgae	Ecklonia stolonifera	ssp370	Restricted (5th PD)	2.65394e+06	2.46837e+06	282122	53574.6	228547	32.7045	3.94872	2.52724	-90.9888
Brown macroalgae	Ecklonia stolonifera	ssp370	Restricted (95th PD)	2.65394e+06	2.46837e+06	282122	53574.6	228547	32.7045	9.0748	4.91653	-90.9888
Brown macroalgae	Ecklonia stolonifera	ssp370	Restricted (mean PD)	2.65394e+06	2.46837e+06	282122	53574.6	228547	32.7045	9.2126	5.09922	-90.9888
Brown macroalgae	Ecklonia stolonifera	ssp119	Unrestricted	2.65394e+06	1.72307e+06	50083.4	50083.4	0	43.5331	80	0	-63.0376
Brown macroalgae	Ecklonia stolonifera	ssp370	Unrestricted	2.65394e+06	2.46837e+06	282122	282122	0	226.778	80	0	-82.3772
Brown macroalgae	Egregia menziesii	ssp119	Restricted (5th PD)	4.79642e+06	159433	1.22923e+06	656090	573136	21.0039	5.79752	5.67483	10.3547
Brown macroalgae	Egregia menziesii	ssp119	Restricted (95th PD)	4.79642e+06	159433	1.22923e+06	1.04006e+06	189168	42.3431	15.2793	11.706	18.36
Brown macroalgae	Egregia menziesii	ssp119	Restricted (mean PD)	4.79642e+06	159433	1.22923e+06	1.04006e+06	189168	42.3431	14.9754	12.4155	18.36
Brown macroalgae	Egregia menziesii	ssp370	Restricted (5th PD)	4.79642e+06	432308	4.42904e+06	719448	3.70959e+06	23.2214	5.83607	5.62674	5.98655
Brown macroalgae	Egregia menziesii	ssp370	Restricted (95th PD)	4.79642e+06	432308	4.42904e+06	3.11451e+06	1.31453e+06	359.357	28.5526	17.6246	55.9209
Brown macroalgae	Egregia menziesii	ssp370	Restricted (mean PD)	4.79642e+06	432308	4.42904e+06	2.60801e+06	1.82104e+06	242.275	21.895	13.0644	45.3608
Brown macroalgae	Egregia menziesii	ssp119	Unrestricted	4.79642e+06	159433	1.22923e+06	1.22923e+06	0	105.19	80	0	22.304
Brown macroalgae	Egregia menziesii	ssp370	Unrestricted	4.79642e+06	432308	4.42904e+06	4.42904e+06	0	617.131	80	0	83.3274
Brown macroalgae	Eisenia arborea	ssp119	Restricted (5th PD)	2.10731e+06	259573	876877	270065	606811	10.6202	4.12862	3.69344	0.497875
Brown macroalgae	Eisenia arborea	ssp119	Restricted (95th PD)	2.10731e+06	259573	876877	613646	263231	62.3653	8.98753	5.62989	16.8021
Brown macroalgae	Eisenia arborea	ssp119	Restricted (mean PD)	2.10731e+06	259573	876877	613646	263231	62.3653	10.1364	6.38807	16.8021
Brown macroalgae	Eisenia arborea	ssp370	Restricted (5th PD)	2.10731e+06	178796	2.35689e+06	458969	1.89792e+06	10.0119	4.57168	3.91326	13.2953
Brown macroalgae	Eisenia arborea	ssp370	Restricted (95th PD)	2.10731e+06	178796	2.35689e+06	893333	1.46356e+06	49.1735	8.54011	5.90024	33.9075
Brown macroalgae	Eisenia arborea	ssp370	Restricted (mean PD)	2.10731e+06	178796	2.35689e+06	893333	1.46356e+06	49.1735	9.22172	6.42226	33.9075
Brown macroalgae	Eisenia arborea	ssp119	Unrestricted	2.10731e+06	259573	876877	876877	0	90.2412	80	0	29.2934
Brown macroalgae	Eisenia arborea	ssp370	Unrestricted	2.10731e+06	178796	2.35689e+06	2.35689e+06	0	329.363	80	0	103.359
Brown macroalgae	Eisenia bicyclis	ssp119	Restricted (5th PD)	5.0058e+06	2.8206e+06	14497.6	14497.6	0	5.01947	2.07407	1.79585	-56.0571
Brown macroalgae	Eisenia bicyclis	ssp119	Restricted (95th PD)	5.0058e+06	2.8206e+06	14497.6	14497.6	0	5.01947	6.58	4.23831	-56.0571
Brown macroalgae	Eisenia bicyclis	ssp119	Restricted (mean PD)	5.0058e+06	2.8206e+06	14497.6	14497.6	0	5.01947	6.24176	3.99261	-56.0571
Brown macroalgae	Eisenia bicyclis	ssp370	Restricted (5th PD)	5.0058e+06	4.46075e+06	179494	45900.2	133594	33.6745	4.02632	2.50851	-88.1948
Brown macroalgae	Eisenia bicyclis	ssp370	Restricted (95th PD)	5.0058e+06	4.46075e+06	179494	45900.2	133594	33.6745	9.75281	4.73179	-88.1948
Brown macroalgae	Eisenia bicyclis	ssp370	Restricted (mean PD)	5.0058e+06	4.46075e+06	179494	45900.2	133594	33.6745	9.23171	4.52828	-88.1948
Brown macroalgae	Eisenia bicyclis	ssp119	Unrestricted	5.0058e+06	2.8206e+06	14497.6	14497.6	0	5.01947	80	0	-56.0571
Brown macroalgae	Eisenia bicyclis	ssp370	Unrestricted	5.0058e+06	4.46075e+06	179494	179494	0	224.508	80	0	-85.526
Brown macroalgae	Eisenia cokeri	ssp119	Restricted (5th PD)	1.00679e+06	113338	487674	378773	108901	17.4284	6.91022	6.17065	26.3644
Brown macroalgae	Eisenia cokeri	ssp119	Restricted (95th PD)	1.00679e+06	113338	487674	407527	80146.4	20.0391	11.1053	9.7706	29.2205
Brown macroalgae	Eisenia cokeri	ssp119	Restricted (mean PD)	1.00679e+06	113338	487674	407527	80146.4	20.0391	11.1053	9.7706	29.2205
Brown macroalgae	Eisenia cokeri	ssp370	Restricted (5th PD)	1.00679e+06	486179	744092	279000	465092	16.5884	5.93656	5.05595	-20.5781
Brown macroalgae	Eisenia cokeri	ssp370	Restricted (95th PD)	1.00679e+06	486179	744092	310633	433460	20.3987	8.29664	6.64055	-17.4362
Brown macroalgae	Eisenia cokeri	ssp370	Restricted (mean PD)	1.00679e+06	486179	744092	310633	433460	20.3987	8.29664	6.64055	-17.4362
Brown macroalgae	Eisenia cokeri	ssp119	Unrestricted	1.00679e+06	113338	487674	487674	0	28.6623	80	0	37.181
Brown macroalgae	Eisenia cokeri	ssp370	Unrestricted	1.00679e+06	486179	744092	744092	0	259.821	80	0	25.6174
Seagrasses	Enhalus acoroides	ssp119	Restricted (5th PD)	8.05315e+07	1.3063e+07	669711	541729	127982	25.8148	12.0553	10.4757	-15.5483
Seagrasses	Enhalus acoroides	ssp119	Restricted (95th PD)	8.05315e+07	1.3063e+07	669711	638402	31308.9	29.3721	14.2087	12.0457	-15.4283
Seagrasses	Enhalus acoroides	ssp119	Restricted (mean PD)	8.05315e+07	1.3063e+07	669711	626199	43512.6	29.0049	13.228	11.6194	-15.4435
Seagrasses	Enhalus acoroides	ssp370	Restricted (5th PD)	8.05315e+07	9.67249e+06	3.21487e+06	2.02104e+06	1.19383e+06	64.5107	15.2833	13.8985	-9.5012
Seagrasses	Enhalus acoroides	ssp370	Restricted (95th PD)	8.05315e+07	9.67249e+06	3.21487e+06	2.54819e+06	666674	64.4797	15.3343	13.8496	-8.8466
Seagrasses	Enhalus acoroides	ssp370	Restricted (mean PD)	8.05315e+07	9.67249e+06	3.21487e+06	2.46511e+06	749758	64.6936	15.364	13.8099	-8.94977
Seagrasses	Enhalus acoroides	ssp119	Unrestricted	8.05315e+07	1.3063e+07	669711	669711	0	36.5264	80	0	-15.3894
Seagrasses	Enhalus acoroides	ssp370	Unrestricted	8.05315e+07	9.67249e+06	3.21487e+06	3.21487e+06	0	97.2389	80	0	-8.01876
Brown macroalgae	Eualaria fistulosa	ssp119	Restricted (5th PD)	1.13225e+07	2.61367e+06	348953	154159	194794	17.1758	1.64516	1.49422	-21.7222
Brown macroalgae	Eualaria fistulosa	ssp119	Restricted (95th PD)	1.13225e+07	2.61367e+06	348953	234113	114840	25.5047	11.7414	8.75706	-21.0161
Brown macroalgae	Eualaria fistulosa	ssp119	Restricted (mean PD)	1.13225e+07	2.61367e+06	348953	234113	114840	25.5047	12.0617	8.00384	-21.0161
Brown macroalgae	Eualaria fistulosa	ssp370	Restricted (5th PD)	1.13225e+07	9.049e+06	1.97591e+06	41762.4	1.93414e+06	85.9485	1.61538	1.34976	-79.5514
Brown macroalgae	Eualaria fistulosa	ssp370	Restricted (95th PD)	1.13225e+07	9.049e+06	1.97591e+06	120911	1.855e+06	92.1714	6.9375	6.01117	-78.8523
Brown macroalgae	Eualaria fistulosa	ssp370	Restricted (mean PD)	1.13225e+07	9.049e+06	1.97591e+06	120911	1.855e+06	92.1714	7.90698	6.76788	-78.8523
Brown macroalgae	Eualaria fistulosa	ssp119	Unrestricted	1.13225e+07	2.61367e+06	348953	348953	0	64.229	80	0	-20.0018
Brown macroalgae	Eualaria fistulosa	ssp370	Unrestricted	1.13225e+07	9.049e+06	1.97591e+06	1.97591e+06	0	673.72	80	0	-62.4691
Brown macroalgae	Fucus ceranoides	ssp119	Restricted (5th PD)	1.09188e+07	2.42409e+06	277630	161041	116589	21.396	2.73529	2.41254	-20.7262
Brown macroalgae	Fucus ceranoides	ssp119	Restricted (95th PD)	1.09188e+07	2.42409e+06	277630	216169	61460.9	24.6118	10.6416	11.2039	-20.2213
Brown macroalgae	Fucus ceranoides	ssp119	Restricted (mean PD)	1.09188e+07	2.42409e+06	277630	216169	61460.9	24.6118	10.8652	11.2259	-20.2213
Brown macroalgae	Fucus ceranoides	ssp370	Restricted (5th PD)	1.09188e+07	2.79939e+06	1.07723e+06	660127	417107	14.7545	3.44626	3.30416	-19.5925
Brown macroalgae	Fucus ceranoides	ssp370	Restricted (95th PD)	1.09188e+07	2.79939e+06	1.07723e+06	893893	183341	18.7982	19.913	15.6577	-17.4516
Brown macroalgae	Fucus ceranoides	ssp370	Restricted (mean PD)	1.09188e+07	2.79939e+06	1.07723e+06	893893	183341	18.7982	20.2381	15.1729	-17.4516
Brown macroalgae	Fucus ceranoides	ssp119	Unrestricted	1.09188e+07	2.42409e+06	277630	277630	0	52.589	80	0	-19.6585
Brown macroalgae	Fucus ceranoides	ssp370	Unrestricted	1.09188e+07	2.79939e+06	1.07723e+06	1.07723e+06	0	171.394	80	0	-15.7724
Brown macroalgae	Fucus cottonii	ssp119	Restricted (5th PD)	1.32008e+07	1.14356e+06	428374	275106	153268	7.71528	3.47588	4.31784	-6.5788
Brown macroalgae	Fucus cottonii	ssp119	Restricted (95th PD)	1.32008e+07	1.14356e+06	428374	374537	53836.7	14.167	27.8861	22.7869	-5.82558
Brown macroalgae	Fucus cottonii	ssp119	Restricted (mean PD)	1.32008e+07	1.14356e+06	428374	374537	53836.7	14.167	27.8946	23.27	-5.82558
Brown macroalgae	Fucus cottonii	ssp370	Restricted (5th PD)	1.32008e+07	2.52505e+06	1.50738e+06	847473	659908	29.1654	6.50265	6.57053	-12.7081
Brown macroalgae	Fucus cottonii	ssp370	Restricted (95th PD)	1.32008e+07	2.52505e+06	1.50738e+06	1.21962e+06	287764	31.8681	24.0355	19.4661	-9.88899
Brown macroalgae	Fucus cottonii	ssp370	Restricted (mean PD)	1.32008e+07	2.52505e+06	1.50738e+06	1.21962e+06	287764	31.8681	25.1711	20.2893	-9.88899
Brown macroalgae	Fucus cottonii	ssp119	Unrestricted	1.32008e+07	1.14356e+06	428374	428374	0	34.2103	80	0	-5.41775
Brown macroalgae	Fucus cottonii	ssp370	Unrestricted	1.32008e+07	2.52505e+06	1.50738e+06	1.50738e+06	0	63.5882	80	0	-7.7091
Brown macroalgae	Fucus distichus	ssp119	Restricted (5th PD)	6.84727e+07	9.59589e+06	4.93711e+06	2.82025e+06	2.11686e+06	15.5545	3.76724	4.12512	-9.8954
Brown macroalgae	Fucus distichus	ssp119	Restricted (95th PD)	6.84727e+07	9.59589e+06	4.93711e+06	4.19539e+06	741718	23.4833	13.6123	13.9319	-7.88709
Brown macroalgae	Fucus distichus	ssp119	Restricted (mean PD)	6.84727e+07	9.59589e+06	4.93711e+06	4.14645e+06	790665	23.3906	14.0481	14.7874	-7.95857
Brown macroalgae	Fucus distichus	ssp370	Restricted (5th PD)	6.84727e+07	1.05659e+07	1.72708e+07	7.00541e+06	1.02653e+07	15.733	4.39043	5.07132	-5.19982
Brown macroalgae	Fucus distichus	ssp370	Restricted (95th PD)	6.84727e+07	1.05659e+07	1.72708e+07	1.1362e+07	5.90872e+06	43.8419	16.624	18.622	1.16275
Brown macroalgae	Fucus distichus	ssp370	Restricted (mean PD)	6.84727e+07	1.05659e+07	1.72708e+07	1.08747e+07	6.39607e+06	38.715	15.2399	17.5149	0.451012
Brown macroalgae	Fucus distichus	ssp119	Unrestricted	6.84727e+07	9.59589e+06	4.93711e+06	4.93711e+06	0	38.3649	80	0	-6.80386
Brown macroalgae	Fucus distichus	ssp370	Unrestricted	6.84727e+07	1.05659e+07	1.72708e+07	1.72708e+07	0	141.242	80	0	9.79206
Brown macroalgae	Fucus distichus subsp. anceps	ssp119	Restricted (5th PD)	4.61913e+07	3.88804e+06	4.13763e+06	1.97553e+06	2.1621e+06	23.6279	5.88727	6.3944	-4.14042
Brown macroalgae	Fucus distichus subsp. anceps	ssp119	Restricted (95th PD)	4.61913e+07	3.88804e+06	4.13763e+06	3.36245e+06	775171	49.0837	19.4264	22.0761	-1.13785
Brown macroalgae	Fucus distichus subsp. anceps	ssp119	Restricted (mean PD)	4.61913e+07	3.88804e+06	4.13763e+06	3.35525e+06	782374	49.0404	20.3636	21.8839	-1.15344
Brown macroalgae	Fucus distichus subsp. anceps	ssp370	Restricted (5th PD)	4.61913e+07	7.68247e+06	2.20306e+07	6.26398e+06	1.57666e+07	34.7351	6.50531	6.40639	-3.0709
Brown macroalgae	Fucus distichus subsp. anceps	ssp370	Restricted (95th PD)	4.61913e+07	7.68247e+06	2.20306e+07	1.53123e+07	6.71831e+06	97.734	19.6469	21.0607	16.5179
Brown macroalgae	Fucus distichus subsp. anceps	ssp370	Restricted (mean PD)	4.61913e+07	7.68247e+06	2.20306e+07	1.48688e+07	7.16185e+06	97.2518	18.62	19.1381	15.5577
Brown macroalgae	Fucus distichus subsp. anceps	ssp119	Unrestricted	4.61913e+07	3.88804e+06	4.13763e+06	4.13763e+06	0	73.477	80	0	0.540328
Brown macroalgae	Fucus distichus subsp. anceps	ssp370	Unrestricted	4.61913e+07	7.68247e+06	2.20306e+07	2.20306e+07	0	151.457	80	0	31.0625
Brown macroalgae	Fucus distichus subsp. edentatus	ssp119	Restricted (5th PD)	4.80727e+07	3.4741e+06	4.65529e+06	2.42468e+06	2.23062e+06	19.487	5.12874	5.32443	-2.183
Brown macroalgae	Fucus distichus subsp. edentatus	ssp119	Restricted (95th PD)	4.80727e+07	3.4741e+06	4.65529e+06	3.75611e+06	899183	35.4919	23.3161	19.9104	0.58663
Brown macroalgae	Fucus distichus subsp. edentatus	ssp119	Restricted (mean PD)	4.80727e+07	3.4741e+06	4.65529e+06	3.75611e+06	899183	35.4919	22.4045	20.2075	0.58663
Brown macroalgae	Fucus distichus subsp. edentatus	ssp370	Restricted (5th PD)	4.80727e+07	6.06101e+06	2.28626e+07	6.64357e+06	1.6219e+07	42.5074	5.96372	6.13385	1.21184
Brown macroalgae	Fucus distichus subsp. edentatus	ssp370	Restricted (95th PD)	4.80727e+07	6.06101e+06	2.28626e+07	1.54268e+07	7.43573e+06	96.439	25.0923	21.0617	19.4827
Brown macroalgae	Fucus distichus subsp. edentatus	ssp370	Restricted (mean PD)	4.80727e+07	6.06101e+06	2.28626e+07	1.49862e+07	7.87635e+06	95.7977	20.509	18.3048	18.5661
Brown macroalgae	Fucus distichus subsp. edentatus	ssp119	Unrestricted	4.80727e+07	3.4741e+06	4.65529e+06	4.65529e+06	0	86.7375	80	0	2.4571
Brown macroalgae	Fucus distichus subsp. edentatus	ssp370	Unrestricted	4.80727e+07	6.06101e+06	2.28626e+07	2.28626e+07	0	167.319	80	0	34.9504
Brown macroalgae	Fucus distichus subsp. evanescens	ssp119	Restricted (5th PD)	4.65325e+07	3.87735e+06	4.15957e+06	2.08811e+06	2.07146e+06	17.6372	5.25661	5.32528	-3.84515
Brown macroalgae	Fucus distichus subsp. evanescens	ssp119	Restricted (95th PD)	4.65325e+07	3.87735e+06	4.15957e+06	3.19377e+06	965798	35.7501	22.7707	20.165	-1.46904
Brown macroalgae	Fucus distichus subsp. evanescens	ssp119	Restricted (mean PD)	4.65325e+07	3.87735e+06	4.15957e+06	3.18938e+06	970191	35.6892	22.2674	20.4071	-1.47848
Brown macroalgae	Fucus distichus subsp. evanescens	ssp370	Restricted (5th PD)	4.65325e+07	6.27148e+06	2.27306e+07	6.3743e+06	1.63563e+07	42.7095	5.83967	6.05344	0.220956
Brown macroalgae	Fucus distichus subsp. evanescens	ssp370	Restricted (95th PD)	4.65325e+07	6.27148e+06	2.27306e+07	1.49935e+07	7.73708e+06	98.9023	22.0914	19.7108	18.744
Brown macroalgae	Fucus distichus subsp. evanescens	ssp370	Restricted (mean PD)	4.65325e+07	6.27148e+06	2.27306e+07	1.48024e+07	7.92826e+06	98.7995	19.7244	17.9674	18.3331
Brown macroalgae	Fucus distichus subsp. evanescens	ssp119	Unrestricted	4.65325e+07	3.87735e+06	4.15957e+06	4.15957e+06	0	94.4246	80	0	0.606493
Brown macroalgae	Fucus distichus subsp. evanescens	ssp370	Unrestricted	4.65325e+07	6.27148e+06	2.27306e+07	2.27306e+07	0	170.351	80	0	35.3713
Brown macroalgae	Fucus filiformis	ssp119	Restricted (5th PD)	3.26941e+07	3.13908e+06	3.46718e+06	2.4951e+06	972084	15.0372	3.19025	4.09507	-1.96972
Brown macroalgae	Fucus filiformis	ssp119	Restricted (95th PD)	3.26941e+07	3.13908e+06	3.46718e+06	3.00313e+06	464047	17.6133	14.8606	14.2948	-0.41581
Brown macroalgae	Fucus filiformis	ssp119	Restricted (mean PD)	3.26941e+07	3.13908e+06	3.46718e+06	2.95268e+06	514501	17.3703	14.6805	14.3275	-0.570131
Brown macroalgae	Fucus filiformis	ssp370	Restricted (5th PD)	3.26941e+07	4.31662e+06	1.09252e+07	7.16797e+06	3.75722e+06	15.7485	3.70333	4.37227	8.7213
Brown macroalgae	Fucus filiformis	ssp370	Restricted (95th PD)	3.26941e+07	4.31662e+06	1.09252e+07	9.41014e+06	1.51506e+06	21.2125	14.9649	14.9583	15.5793
Brown macroalgae	Fucus filiformis	ssp370	Restricted (mean PD)	3.26941e+07	4.31662e+06	1.09252e+07	9.22892e+06	1.69627e+06	20.4294	14.3316	14.72	15.025
Brown macroalgae	Fucus filiformis	ssp119	Unrestricted	3.26941e+07	3.13908e+06	3.46718e+06	3.46718e+06	0	38.6685	80	0	1.00355
Brown macroalgae	Fucus filiformis	ssp370	Unrestricted	3.26941e+07	4.31662e+06	1.09252e+07	1.09252e+07	0	48.3776	80	0	20.2134
Brown macroalgae	Fucus radicans	ssp119	Restricted (5th PD)	3.43837e+06	2.33669e+06	213202	181142	32059.8	7.68653	2.14286	2.42741	-62.6912
Brown macroalgae	Fucus radicans	ssp119	Restricted (95th PD)	3.43837e+06	2.33669e+06	213202	197686	15516.6	8.52595	10.3003	7.37722	-62.21
Brown macroalgae	Fucus radicans	ssp119	Restricted (mean PD)	3.43837e+06	2.33669e+06	213202	197686	15516.6	8.52595	10.3348	7.43983	-62.21
Brown macroalgae	Fucus radicans	ssp370	Restricted (5th PD)	3.43837e+06	3.05128e+06	421806	88343.5	333462	32.2729	2.95	2.19498	-86.1729
Brown macroalgae	Fucus radicans	ssp370	Restricted (95th PD)	3.43837e+06	3.05128e+06	421806	223477	198329	54.1919	4.65306	3.48221	-82.2427
Brown macroalgae	Fucus radicans	ssp370	Restricted (mean PD)	3.43837e+06	3.05128e+06	421806	223477	198329	54.1919	4.80682	3.6321	-82.2427
Brown macroalgae	Fucus radicans	ssp119	Unrestricted	3.43837e+06	2.33669e+06	213202	213202	0	17.4718	80	0	-61.7588
Brown macroalgae	Fucus radicans	ssp370	Unrestricted	3.43837e+06	3.05128e+06	421806	421806	0	75.0189	80	0	-76.4746
Brown macroalgae	Fucus serratus	ssp119	Restricted (5th PD)	2.79766e+07	1.9469e+06	3.25623e+06	1.75543e+06	1.5008e+06	19.1689	7.07093	6.69549	-0.684392
Brown macroalgae	Fucus serratus	ssp119	Restricted (95th PD)	2.79766e+07	1.9469e+06	3.25623e+06	2.59839e+06	657832	28.945	23.7508	23.357	2.32873
Brown macroalgae	Fucus serratus	ssp119	Restricted (mean PD)	2.79766e+07	1.9469e+06	3.25623e+06	2.54517e+06	711059	28.0512	23.0249	23.7839	2.13847
Brown macroalgae	Fucus serratus	ssp370	Restricted (5th PD)	2.79766e+07	8.07621e+06	1.47808e+07	4.19388e+06	1.05869e+07	17.136	6.68038	6.53939	-13.8771
Brown macroalgae	Fucus serratus	ssp370	Restricted (95th PD)	2.79766e+07	8.07621e+06	1.47808e+07	9.05386e+06	5.72691e+06	96.0698	19.1845	23.4016	3.49454
Brown macroalgae	Fucus serratus	ssp370	Restricted (mean PD)	2.79766e+07	8.07621e+06	1.47808e+07	6.29392e+06	8.48685e+06	40.7346	19.8313	23.5299	-6.37065
Brown macroalgae	Fucus serratus	ssp119	Unrestricted	2.79766e+07	1.9469e+06	3.25623e+06	3.25623e+06	0	142.307	80	0	4.68009
Brown macroalgae	Fucus serratus	ssp370	Unrestricted	2.79766e+07	8.07621e+06	1.47808e+07	1.47808e+07	0	249.909	80	0	23.9649
Brown macroalgae	Fucus spiralis	ssp119	Restricted (5th PD)	2.20124e+07	3.71187e+06	1.40714e+06	658855	748280	21.8857	3.85515	3.15258	-13.8695
Brown macroalgae	Fucus spiralis	ssp119	Restricted (95th PD)	2.20124e+07	3.71187e+06	1.40714e+06	1.26652e+06	140616	53.0158	22.6295	20.9346	-11.1089
Brown macroalgae	Fucus spiralis	ssp119	Restricted (mean PD)	2.20124e+07	3.71187e+06	1.40714e+06	1.2644e+06	142731	52.9442	22.9198	21.4631	-11.1186
Brown macroalgae	Fucus spiralis	ssp370	Restricted (5th PD)	2.20124e+07	6.53196e+06	5.05593e+06	1.46754e+06	3.58838e+06	20.5819	5.46696	5.50152	-23.0071
Brown macroalgae	Fucus spiralis	ssp370	Restricted (95th PD)	2.20124e+07	6.53196e+06	5.05593e+06	2.66596e+06	2.38996e+06	50.6728	22.9858	20.383	-17.5628
Brown macroalgae	Fucus spiralis	ssp370	Restricted (mean PD)	2.20124e+07	6.53196e+06	5.05593e+06	2.64256e+06	2.41336e+06	50.239	23.2201	21.1615	-17.6691
Brown macroalgae	Fucus spiralis	ssp119	Unrestricted	2.20124e+07	3.71187e+06	1.40714e+06	1.40714e+06	0	64.1502	80	0	-10.4701
Brown macroalgae	Fucus spiralis	ssp370	Unrestricted	2.20124e+07	6.53196e+06	5.05593e+06	5.05593e+06	0	237.998	80	0	-6.70547
Brown macroalgae	Fucus spiralis var. lutarius	ssp119	Restricted (5th PD)	2.29549e+07	1.2071e+06	1.5536e+06	680395	873206	20.1695	7.73656	7.55474	-2.2945
Brown macroalgae	Fucus spiralis var. lutarius	ssp119	Restricted (95th PD)	2.29549e+07	1.2071e+06	1.5536e+06	1.23923e+06	314372	55.1344	27.2286	24.1839	0.139976
Brown macroalgae	Fucus spiralis var. lutarius	ssp119	Restricted (mean PD)	2.29549e+07	1.2071e+06	1.5536e+06	1.14665e+06	406953	45.614	27.5385	24.8128	-0.263336
Brown macroalgae	Fucus spiralis var. lutarius	ssp370	Restricted (5th PD)	2.29549e+07	4.27224e+06	8.17332e+06	1.88259e+06	6.29072e+06	28.1096	7.49542	6.83543	-10.4102
Brown macroalgae	Fucus spiralis var. lutarius	ssp370	Restricted (95th PD)	2.29549e+07	4.27224e+06	8.17332e+06	4.31324e+06	3.86008e+06	78.5911	20.634	26.0169	0.17861
Brown macroalgae	Fucus spiralis var. lutarius	ssp370	Restricted (mean PD)	2.29549e+07	4.27224e+06	8.17332e+06	4.05149e+06	4.12182e+06	77.5871	22.1191	26.3435	-0.961643
Brown macroalgae	Fucus spiralis var. lutarius	ssp119	Unrestricted	2.29549e+07	1.2071e+06	1.5536e+06	1.5536e+06	0	76.7333	80	0	1.5095
Brown macroalgae	Fucus spiralis var. lutarius	ssp370	Unrestricted	2.29549e+07	4.27224e+06	8.17332e+06	8.17332e+06	0	203.575	80	0	16.9945
Brown macroalgae	Fucus vesiculosus	ssp119	Restricted (5th PD)	4.55977e+07	6.31708e+06	4.56e+06	2.47841e+06	2.08159e+06	20.088	3.79179	4.83169	-8.41856
Brown macroalgae	Fucus vesiculosus	ssp119	Restricted (95th PD)	4.55977e+07	6.31708e+06	4.56e+06	3.77722e+06	782784	27.6328	17.4777	19.9888	-5.57016
Brown macroalgae	Fucus vesiculosus	ssp119	Restricted (mean PD)	4.55977e+07	6.31708e+06	4.56e+06	3.73352e+06	826480	27.4863	17.6807	20.3671	-5.66599
Brown macroalgae	Fucus vesiculosus	ssp370	Restricted (5th PD)	4.55977e+07	1.01252e+07	1.62135e+07	6.11701e+06	1.00965e+07	27.9666	5.1739	5.40758	-8.79035
Brown macroalgae	Fucus vesiculosus	ssp370	Restricted (95th PD)	4.55977e+07	1.01252e+07	1.62135e+07	1.03712e+07	5.84225e+06	45.4681	22.187	19.8072	0.539591
Brown macroalgae	Fucus vesiculosus	ssp370	Restricted (mean PD)	4.55977e+07	1.01252e+07	1.62135e+07	9.9815e+06	6.23199e+06	42.0488	18.2412	16.7906	-0.315162
Brown macroalgae	Fucus vesiculosus	ssp119	Unrestricted	4.55977e+07	6.31708e+06	4.56e+06	4.56e+06	0	49.0214	80	0	-3.85344
Brown macroalgae	Fucus vesiculosus	ssp370	Unrestricted	4.55977e+07	1.01252e+07	1.62135e+07	1.62135e+07	0	149.877	80	0	13.3522
Brown macroalgae	Fucus vesiculosus f. mytili	ssp119	Restricted (5th PD)	3.57503e+07	2.14595e+06	2.90474e+06	1.28414e+06	1.6206e+06	30.2605	6.3264	6.00429	-2.41063
Brown macroalgae	Fucus vesiculosus f. mytili	ssp119	Restricted (95th PD)	3.57503e+07	2.14595e+06	2.90474e+06	1.95122e+06	953522	38.2276	25.0577	22.8212	-0.544687
Brown macroalgae	Fucus vesiculosus f. mytili	ssp119	Restricted (mean PD)	3.57503e+07	2.14595e+06	2.90474e+06	1.94807e+06	956675	38.2402	25.0181	23.2932	-0.553506
Brown macroalgae	Fucus vesiculosus f. mytili	ssp370	Restricted (5th PD)	3.57503e+07	7.37487e+06	1.47114e+07	3.86779e+06	1.08436e+07	32.1773	6.10787	6.04177	-9.80996
Brown macroalgae	Fucus vesiculosus f. mytili	ssp370	Restricted (95th PD)	3.57503e+07	7.37487e+06	1.47114e+07	1.05726e+07	4.13877e+06	111.61	24.965	22.4659	8.94461
Brown macroalgae	Fucus vesiculosus f. mytili	ssp370	Restricted (mean PD)	3.57503e+07	7.37487e+06	1.47114e+07	9.37318e+06	5.33819e+06	99.319	20.9168	20.3822	5.58962
Brown macroalgae	Fucus vesiculosus f. mytili	ssp119	Unrestricted	3.57503e+07	2.14595e+06	2.90474e+06	2.90474e+06	0	128.22	80	0	2.12249
Brown macroalgae	Fucus vesiculosus f. mytili	ssp370	Unrestricted	3.57503e+07	7.37487e+06	1.47114e+07	1.47114e+07	0	180.256	80	0	20.5215
Brown macroalgae	Fucus vesiculosus f. volubilis	ssp119	Restricted (5th PD)	3.57503e+07	2.14595e+06	2.90474e+06	1.28414e+06	1.6206e+06	30.2605	6.3264	6.00429	-2.41063
Brown macroalgae	Fucus vesiculosus f. volubilis	ssp119	Restricted (95th PD)	3.57503e+07	2.14595e+06	2.90474e+06	1.95122e+06	953522	38.2276	25.0577	22.8212	-0.544687
Brown macroalgae	Fucus vesiculosus f. volubilis	ssp119	Restricted (mean PD)	3.57503e+07	2.14595e+06	2.90474e+06	1.94807e+06	956675	38.2402	25.0181	23.2932	-0.553506
Brown macroalgae	Fucus vesiculosus f. volubilis	ssp370	Restricted (5th PD)	3.57503e+07	7.37487e+06	1.47114e+07	3.86779e+06	1.08436e+07	32.1773	6.10787	6.04177	-9.80996
Brown macroalgae	Fucus vesiculosus f. volubilis	ssp370	Restricted (95th PD)	3.57503e+07	7.37487e+06	1.47114e+07	1.05726e+07	4.13877e+06	111.61	24.965	22.4659	8.94461
Brown macroalgae	Fucus vesiculosus f. volubilis	ssp370	Restricted (mean PD)	3.57503e+07	7.37487e+06	1.47114e+07	9.37318e+06	5.33819e+06	99.319	20.9168	20.3822	5.58962
Brown macroalgae	Fucus vesiculosus f. volubilis	ssp119	Unrestricted	3.57503e+07	2.14595e+06	2.90474e+06	2.90474e+06	0	128.22	80	0	2.12249
Brown macroalgae	Fucus vesiculosus f. volubilis	ssp370	Unrestricted	3.57503e+07	7.37487e+06	1.47114e+07	1.47114e+07	0	180.256	80	0	20.5215
Brown macroalgae	Fucus vesiculosus var. linearis	ssp119	Restricted (5th PD)	3.55753e+07	2.36733e+06	2.93656e+06	1.31608e+06	1.62048e+06	29.0826	6.27486	6.00551	-2.955
Brown macroalgae	Fucus vesiculosus var. linearis	ssp119	Restricted (95th PD)	3.55753e+07	2.36733e+06	2.93656e+06	2.03003e+06	906531	36.6253	25.3913	22.9106	-0.948136
Brown macroalgae	Fucus vesiculosus var. linearis	ssp119	Restricted (mean PD)	3.55753e+07	2.36733e+06	2.93656e+06	1.98626e+06	950304	36.7035	25.2412	23.3335	-1.07118
Brown macroalgae	Fucus vesiculosus var. linearis	ssp370	Restricted (5th PD)	3.55753e+07	8.29053e+06	1.45676e+07	3.90582e+06	1.06618e+07	31.9134	6.09964	6.03094	-12.3252
Brown macroalgae	Fucus vesiculosus var. linearis	ssp370	Restricted (95th PD)	3.55753e+07	8.29053e+06	1.45676e+07	1.08375e+07	3.73019e+06	110.433	25.0383	22.5569	7.15925
Brown macroalgae	Fucus vesiculosus var. linearis	ssp370	Restricted (mean PD)	3.55753e+07	8.29053e+06	1.45676e+07	9.48877e+06	5.07887e+06	98.6724	20.8713	20.4486	3.36819
Brown macroalgae	Fucus vesiculosus var. linearis	ssp119	Unrestricted	3.55753e+07	2.36733e+06	2.93656e+06	2.93656e+06	0	115.384	80	0	1.60007
Brown macroalgae	Fucus vesiculosus var. linearis	ssp370	Unrestricted	3.55753e+07	8.29053e+06	1.45676e+07	1.45676e+07	0	168.949	80	0	17.6446
Brown macroalgae	Fucus virsoides	ssp119	Restricted (5th PD)	4.05806e+06	1.84099e+06	172911	116231	56679.5	5.27108	0.520833	0.850271	-42.5019
Brown macroalgae	Fucus virsoides	ssp119	Restricted (95th PD)	4.05806e+06	1.84099e+06	172911	160312	12599.1	12.907	12.43	9.67548	-41.4157
Brown macroalgae	Fucus virsoides	ssp119	Restricted (mean PD)	4.05806e+06	1.84099e+06	172911	157947	14963.5	12.2928	11.659	9.60716	-41.474
Brown macroalgae	Fucus virsoides	ssp370	Restricted (5th PD)	4.05806e+06	501039	2.9731e+06	502077	2.47102e+06	11.4859	0.533333	0.888142	0.0255751
Brown macroalgae	Fucus virsoides	ssp370	Restricted (95th PD)	4.05806e+06	501039	2.9731e+06	1.6544e+06	1.31869e+06	69.9153	13.117	9.41086	28.4216
Brown macroalgae	Fucus virsoides	ssp370	Restricted (mean PD)	4.05806e+06	501039	2.9731e+06	1.6292e+06	1.3439e+06	69.5561	12.6553	9.11091	27.8006
Brown macroalgae	Fucus virsoides	ssp119	Unrestricted	4.05806e+06	1.84099e+06	172911	172911	0	18.2166	80	0	-41.1052
Brown macroalgae	Fucus virsoides	ssp370	Unrestricted	4.05806e+06	501039	2.9731e+06	2.9731e+06	0	232.024	80	0	60.9173
Brown macroalgae	Halidrys siliquosa	ssp119	Restricted (5th PD)	1.4704e+07	3.64961e+06	195648	128967	66681.4	6.84841	3.59551	3.24461	-23.9434
Brown macroalgae	Halidrys siliquosa	ssp119	Restricted (95th PD)	1.4704e+07	3.64961e+06	195648	153863	41785.6	8.67601	13.9761	10.967	-23.7741
Brown macroalgae	Halidrys siliquosa	ssp119	Restricted (mean PD)	1.4704e+07	3.64961e+06	195648	153863	41785.6	8.67601	14.4685	10.9794	-23.7741
Brown macroalgae	Halidrys siliquosa	ssp370	Restricted (5th PD)	1.4704e+07	5.40672e+06	1.28262e+06	590018	692604	12.1881	6.15223	5.75762	-32.7577
Brown macroalgae	Halidrys siliquosa	ssp370	Restricted (95th PD)	1.4704e+07	5.40672e+06	1.28262e+06	796630	485992	23.4735	16.3733	12.2921	-31.3526
Brown macroalgae	Halidrys siliquosa	ssp370	Restricted (mean PD)	1.4704e+07	5.40672e+06	1.28262e+06	796630	485992	23.4735	16.6593	12.2319	-31.3526
Brown macroalgae	Halidrys siliquosa	ssp119	Unrestricted	1.4704e+07	3.64961e+06	195648	195648	0	50.9859	80	0	-23.4899
Brown macroalgae	Halidrys siliquosa	ssp370	Unrestricted	1.4704e+07	5.40672e+06	1.28262e+06	1.28262e+06	0	200.64	80	0	-28.0474
Seagrasses	Halodule emarginata	ssp119	Restricted (5th PD)	1.23646e+06	551740	50786.4	50786.4	0	10.5579	7.77711	5.65833	-40.5152
Seagrasses	Halodule emarginata	ssp119	Restricted (95th PD)	1.23646e+06	551740	50786.4	50786.4	0	10.5579	7.70149	5.35541	-40.5152
Seagrasses	Halodule emarginata	ssp119	Restricted (mean PD)	1.23646e+06	551740	50786.4	50786.4	0	10.5579	8.59701	6.32865	-40.5152
Seagrasses	Halodule emarginata	ssp370	Restricted (5th PD)	1.23646e+06	623253	1.22051e+06	692144	528368	36.7626	7.27735	5.355	5.57161
Seagrasses	Halodule emarginata	ssp370	Restricted (95th PD)	1.23646e+06	623253	1.22051e+06	698293	522218	36.8789	7.1662	5.46306	6.06894
Seagrasses	Halodule emarginata	ssp370	Restricted (mean PD)	1.23646e+06	623253	1.22051e+06	698293	522218	36.8789	7.51676	5.74162	6.06894
Seagrasses	Halodule emarginata	ssp119	Unrestricted	1.23646e+06	551740	50786.4	50786.4	0	10.5579	80	0	-40.5152
Seagrasses	Halodule emarginata	ssp370	Unrestricted	1.23646e+06	623253	1.22051e+06	1.22051e+06	0	146.256	80	0	48.3039
Seagrasses	Halodule pinifolia	ssp119	Restricted (5th PD)	6.71063e+07	5.8787e+07	169960	164769	5190.81	28.3307	8.13793	8.88381	-87.3573
Seagrasses	Halodule pinifolia	ssp119	Restricted (95th PD)	6.71063e+07	5.8787e+07	169960	164769	5190.81	28.3307	11.0946	9.14377	-87.3573
Seagrasses	Halodule pinifolia	ssp119	Restricted (mean PD)	6.71063e+07	5.8787e+07	169960	164769	5190.81	28.3307	11.3268	9.10219	-87.3573
Seagrasses	Halodule pinifolia	ssp370	Restricted (5th PD)	6.71063e+07	6.63927e+07	437003	136761	300243	23.8431	9.8476	7.36472	-98.7328
Seagrasses	Halodule pinifolia	ssp370	Restricted (95th PD)	6.71063e+07	6.63927e+07	437003	200866	236137	27.4553	8.74551	7.13027	-98.6373
Seagrasses	Halodule pinifolia	ssp370	Restricted (mean PD)	6.71063e+07	6.63927e+07	437003	167281	269722	27.1202	9.25405	7.2868	-98.6873
Seagrasses	Halodule pinifolia	ssp119	Unrestricted	6.71063e+07	5.8787e+07	169960	169960	0	36.8427	80	0	-87.3495
Seagrasses	Halodule pinifolia	ssp370	Unrestricted	6.71063e+07	6.63927e+07	437003	437003	0	164.518	80	0	-98.2854
Seagrasses	Halodule uninervis	ssp119	Restricted (5th PD)	8.24185e+07	6.09049e+07	186164	117776	68387.4	7.07733	10.354	8.54931	-73.7543
Seagrasses	Halodule uninervis	ssp119	Restricted (95th PD)	8.24185e+07	6.09049e+07	186164	175725	10438.6	25.828	13.5077	10.2686	-73.684
Seagrasses	Halodule uninervis	ssp119	Restricted (mean PD)	8.24185e+07	6.09049e+07	186164	175725	10438.6	25.828	10.9711	8.5449	-73.684
Seagrasses	Halodule uninervis	ssp370	Restricted (5th PD)	8.24185e+07	3.43571e+07	3.13197e+06	2.43142e+06	700552	20.8271	7.69719	6.90508	-38.7361
Seagrasses	Halodule uninervis	ssp370	Restricted (95th PD)	8.24185e+07	3.43571e+07	3.13197e+06	2.63266e+06	499316	23.3694	14.2511	13.1858	-38.4919
Seagrasses	Halodule uninervis	ssp370	Restricted (mean PD)	8.24185e+07	3.43571e+07	3.13197e+06	2.63266e+06	499316	23.3694	12.7397	12.6339	-38.4919
Seagrasses	Halodule uninervis	ssp119	Unrestricted	8.24185e+07	6.09049e+07	186164	186164	0	27.5325	80	0	-73.6713
Seagrasses	Halodule uninervis	ssp370	Unrestricted	8.24185e+07	3.43571e+07	3.13197e+06	3.13197e+06	0	57.9839	80	0	-37.8861
Seagrasses	Halodule wrightii	ssp119	Restricted (5th PD)	4.73408e+07	2.14282e+07	651807	532991	118815	6.6502	9.53126	8.80472	-44.1378
Seagrasses	Halodule wrightii	ssp119	Restricted (95th PD)	4.73408e+07	2.14282e+07	651807	532991	118815	6.6502	17.504	16.066	-44.1378
Seagrasses	Halodule wrightii	ssp119	Restricted (mean PD)	4.73408e+07	2.14282e+07	651807	532991	118815	6.6502	16.9795	15.8084	-44.1378
Seagrasses	Halodule wrightii	ssp370	Restricted (5th PD)	4.73408e+07	3.63367e+07	2.01996e+06	742383	1.27758e+06	44.8257	12.0742	11.2937	-75.1873
Seagrasses	Halodule wrightii	ssp370	Restricted (95th PD)	4.73408e+07	3.63367e+07	2.01996e+06	783929	1.23604e+06	47.5251	18.4123	16.0787	-75.0995
Seagrasses	Halodule wrightii	ssp370	Restricted (mean PD)	4.73408e+07	3.63367e+07	2.01996e+06	767531	1.25243e+06	45.1789	19.312	17.9954	-75.1342
Seagrasses	Halodule wrightii	ssp119	Unrestricted	4.73408e+07	2.14282e+07	651807	651807	0	45.5427	80	0	-43.8868
Seagrasses	Halodule wrightii	ssp370	Unrestricted	4.73408e+07	3.63367e+07	2.01996e+06	2.01996e+06	0	315.649	80	0	-72.4886
Seagrasses	Halophila australis	ssp119	Restricted (5th PD)	7.48315e+06	507801	303598	286293	17304.6	28.1217	6.52199	5.5235	-2.96008
Seagrasses	Halophila australis	ssp119	Restricted (95th PD)	7.48315e+06	507801	303598	303598	0	37.1227	9.69723	7.41562	-2.72883
Seagrasses	Halophila australis	ssp119	Restricted (mean PD)	7.48315e+06	507801	303598	303598	0	37.1227	9.70242	7.41057	-2.72883
Seagrasses	Halophila australis	ssp370	Restricted (5th PD)	7.48315e+06	3.18142e+06	1.02328e+06	345413	677865	30.3164	6.35695	5.39486	-37.8985
Seagrasses	Halophila australis	ssp370	Restricted (95th PD)	7.48315e+06	3.18142e+06	1.02328e+06	529603	493675	97.8751	12.0158	8.4303	-35.4371
Seagrasses	Halophila australis	ssp370	Restricted (mean PD)	7.48315e+06	3.18142e+06	1.02328e+06	529603	493675	97.8751	12.1638	8.50507	-35.4371
Seagrasses	Halophila australis	ssp119	Unrestricted	7.48315e+06	507801	303598	303598	0	37.1227	80	0	-2.72883
Seagrasses	Halophila australis	ssp370	Unrestricted	7.48315e+06	3.18142e+06	1.02328e+06	1.02328e+06	0	156.83	80	0	-28.84
Seagrasses	Halophila baillonis	ssp119	Restricted (5th PD)	9.96865e+06	3.9884e+06	1.56482e+06	1.42761e+06	137209	30.0092	12.3707	10.797	-25.6884
Seagrasses	Halophila baillonis	ssp119	Restricted (95th PD)	9.96865e+06	3.9884e+06	1.56482e+06	1.44576e+06	119063	29.9497	12.2327	9.97755	-25.5064
Seagrasses	Halophila baillonis	ssp119	Restricted (mean PD)	9.96865e+06	3.9884e+06	1.56482e+06	1.44273e+06	122092	29.9001	12.36	10.0226	-25.5368
Seagrasses	Halophila baillonis	ssp370	Restricted (5th PD)	9.96865e+06	7.20165e+06	2.64886e+06	2.28153e+06	367326	24.3373	14.3541	13.1251	-49.3559
Seagrasses	Halophila baillonis	ssp370	Restricted (95th PD)	9.96865e+06	7.20165e+06	2.64886e+06	2.54947e+06	99385.4	27.6892	10.3345	7.94127	-46.6681
Seagrasses	Halophila baillonis	ssp370	Restricted (mean PD)	9.96865e+06	7.20165e+06	2.64886e+06	2.47792e+06	170939	26.2825	10.5276	8.34634	-47.3859
Seagrasses	Halophila baillonis	ssp119	Unrestricted	9.96865e+06	3.9884e+06	1.56482e+06	1.56482e+06	0	39.6388	80	0	-24.312
Seagrasses	Halophila baillonis	ssp370	Unrestricted	9.96865e+06	7.20165e+06	2.64886e+06	2.64886e+06	0	28.8876	80	0	-45.6711
Seagrasses	Halophila beccarii	ssp119	Restricted (5th PD)	4.99984e+07	3.01063e+07	495115	480239	14875.9	15.7739	5.23892	3.78811	-59.254
Seagrasses	Halophila beccarii	ssp119	Restricted (95th PD)	4.99984e+07	3.01063e+07	495115	480239	14875.9	15.7739	8.42021	6.50586	-59.254
Seagrasses	Halophila beccarii	ssp119	Restricted (mean PD)	4.99984e+07	3.01063e+07	495115	480239	14875.9	15.7739	7.85735	6.49404	-59.254
Seagrasses	Halophila beccarii	ssp370	Restricted (5th PD)	4.99984e+07	7.71588e+06	1.32119e+07	7.35208e+06	5.85986e+06	45.837	8.02449	7.76939	-0.727613
Seagrasses	Halophila beccarii	ssp370	Restricted (95th PD)	4.99984e+07	7.71588e+06	1.32119e+07	9.39556e+06	3.81639e+06	60.1389	13.7932	12.4818	3.35946
Seagrasses	Halophila beccarii	ssp370	Restricted (mean PD)	4.99984e+07	7.71588e+06	1.32119e+07	9.09845e+06	4.11349e+06	58.7754	11.4094	10.6215	2.76522
Seagrasses	Halophila beccarii	ssp119	Unrestricted	4.99984e+07	3.01063e+07	495115	495115	0	17.3944	80	0	-59.2243
Seagrasses	Halophila beccarii	ssp370	Unrestricted	4.99984e+07	7.71588e+06	1.32119e+07	1.32119e+07	0	163.332	80	0	10.9925
Seagrasses	Halophila capricorni	ssp119	Restricted (5th PD)	1.75811e+07	1.0951e+07	248497	248497	0	18.8588	4.27225	3.46702	-60.8748
Seagrasses	Halophila capricorni	ssp119	Restricted (95th PD)	1.75811e+07	1.0951e+07	248497	248497	0	18.8588	6.0459	5.22058	-60.8748
Seagrasses	Halophila capricorni	ssp119	Restricted (mean PD)	1.75811e+07	1.0951e+07	248497	248497	0	18.8588	6.03974	5.24595	-60.8748
Seagrasses	Halophila capricorni	ssp370	Restricted (5th PD)	1.75811e+07	1.73447e+07	304914	304914	0	218.634	13.2878	6.66187	-96.9207
Seagrasses	Halophila capricorni	ssp370	Restricted (95th PD)	1.75811e+07	1.73447e+07	304914	304914	0	218.634	12.4229	6.83691	-96.9207
Seagrasses	Halophila capricorni	ssp370	Restricted (mean PD)	1.75811e+07	1.73447e+07	304914	304914	0	218.634	12.4229	6.83691	-96.9207
Seagrasses	Halophila capricorni	ssp119	Unrestricted	1.75811e+07	1.0951e+07	248497	248497	0	18.8588	80	0	-60.8748
Seagrasses	Halophila capricorni	ssp370	Unrestricted	1.75811e+07	1.73447e+07	304914	304914	0	218.634	80	0	-96.9207
Seagrasses	Halophila decipiens	ssp119	Restricted (5th PD)	1.10076e+08	5.0134e+06	1.17901e+06	699431	479576	18.7403	10.6189	9.45676	-3.9191
Seagrasses	Halophila decipiens	ssp119	Restricted (95th PD)	1.10076e+08	5.0134e+06	1.17901e+06	732662	446345	18.8407	15.7592	14.3527	-3.88891
Seagrasses	Halophila decipiens	ssp119	Restricted (mean PD)	1.10076e+08	5.0134e+06	1.17901e+06	727120	451887	18.9102	16.6717	15.895	-3.89395
Seagrasses	Halophila decipiens	ssp370	Restricted (5th PD)	1.10076e+08	2.86914e+07	7.17523e+06	2.57585e+06	4.59938e+06	191.412	17.4594	14.6695	-23.7251
Seagrasses	Halophila decipiens	ssp370	Restricted (95th PD)	1.10076e+08	2.86914e+07	7.17523e+06	2.76421e+06	4.41102e+06	191.233	19.4352	15.6823	-23.554
Seagrasses	Halophila decipiens	ssp370	Restricted (mean PD)	1.10076e+08	2.86914e+07	7.17523e+06	2.73896e+06	4.43627e+06	192.549	20.9449	18.0701	-23.577
Seagrasses	Halophila decipiens	ssp119	Unrestricted	1.10076e+08	5.0134e+06	1.17901e+06	1.17901e+06	0	77.7056	80	0	-3.48342
Seagrasses	Halophila decipiens	ssp370	Unrestricted	1.10076e+08	2.86914e+07	7.17523e+06	7.17523e+06	0	453.526	80	0	-19.5468
Seagrasses	Halophila engelmannii	ssp119	Restricted (5th PD)	1.27077e+07	1.89224e+06	2.1852e+06	837969	1.34723e+06	48.8589	10.1632	7.80015	-8.29634
Seagrasses	Halophila engelmannii	ssp119	Restricted (95th PD)	1.27077e+07	1.89224e+06	2.1852e+06	958391	1.22681e+06	52.0502	13.7723	10.3162	-7.34871
Seagrasses	Halophila engelmannii	ssp119	Restricted (mean PD)	1.27077e+07	1.89224e+06	2.1852e+06	958391	1.22681e+06	52.0502	13.7718	10.3028	-7.34871
Seagrasses	Halophila engelmannii	ssp370	Restricted (5th PD)	1.27077e+07	740733	4.49725e+06	2.31062e+06	2.18662e+06	37.1834	9.5197	8.09284	12.3538
Seagrasses	Halophila engelmannii	ssp370	Restricted (95th PD)	1.27077e+07	740733	4.49725e+06	2.62076e+06	1.87648e+06	39.8034	21.0195	17.4871	14.7944
Seagrasses	Halophila engelmannii	ssp370	Restricted (mean PD)	1.27077e+07	740733	4.49725e+06	2.61474e+06	1.88251e+06	39.844	17.7619	14.3313	14.747
Seagrasses	Halophila engelmannii	ssp119	Unrestricted	1.27077e+07	1.89224e+06	2.1852e+06	2.1852e+06	0	246.254	80	0	2.30532
Seagrasses	Halophila engelmannii	ssp370	Unrestricted	1.27077e+07	740733	4.49725e+06	4.49725e+06	0	136.115	80	0	29.5609
Seagrasses	Halophila johnsonii	ssp119	Restricted (5th PD)	2.62915e+06	1.28772e+06	284831	273357	11474.2	27.4421	7.42157	4.86454	-38.5816
Seagrasses	Halophila johnsonii	ssp119	Restricted (95th PD)	2.62915e+06	1.28772e+06	284831	273357	11474.2	27.4421	6.91724	4.1553	-38.5816
Seagrasses	Halophila johnsonii	ssp119	Restricted (mean PD)	2.62915e+06	1.28772e+06	284831	273357	11474.2	27.4421	6.59144	4.20012	-38.5816
Seagrasses	Halophila johnsonii	ssp370	Restricted (5th PD)	2.62915e+06	447168	2.62378e+06	1.68497e+06	938805	65.6261	11.5298	9.30409	47.08
Seagrasses	Halophila johnsonii	ssp370	Restricted (95th PD)	2.62915e+06	447168	2.62378e+06	1.84265e+06	781128	66.82	13.804	9.73498	53.0773
Seagrasses	Halophila johnsonii	ssp370	Restricted (mean PD)	2.62915e+06	447168	2.62378e+06	1.84265e+06	781128	66.82	13.5137	9.92811	53.0773
Seagrasses	Halophila johnsonii	ssp119	Unrestricted	2.62915e+06	1.28772e+06	284831	284831	0	27.1341	80	0	-38.1452
Seagrasses	Halophila johnsonii	ssp370	Unrestricted	2.62915e+06	447168	2.62378e+06	2.62378e+06	0	95.9191	80	0	82.7876
Seagrasses	Halophila major	ssp119	Restricted (5th PD)	3.40341e+07	3.03731e+07	1.71241e+06	409866	1.30255e+06	23.0172	4.71681	4.22634	-88.0388
Seagrasses	Halophila major	ssp119	Restricted (95th PD)	3.40341e+07	3.03731e+07	1.71241e+06	422155	1.29026e+06	22.7583	7.62012	8.4347	-88.0027
Seagrasses	Halophila major	ssp119	Restricted (mean PD)	3.40341e+07	3.03731e+07	1.71241e+06	422155	1.29026e+06	22.7583	4.92767	4.44147	-88.0027
Seagrasses	Halophila major	ssp370	Restricted (5th PD)	3.40341e+07	8.8697e+06	1.66931e+07	9.62375e+06	7.06934e+06	31.0467	7.42609	6.48932	2.21558
Seagrasses	Halophila major	ssp370	Restricted (95th PD)	3.40341e+07	8.8697e+06	1.66931e+07	1.14546e+07	5.23851e+06	43.4396	15.7018	13.028	7.59496
Seagrasses	Halophila major	ssp370	Restricted (mean PD)	3.40341e+07	8.8697e+06	1.66931e+07	1.12018e+07	5.49127e+06	41.7789	12.6544	10.8464	6.8523
Seagrasses	Halophila major	ssp119	Unrestricted	3.40341e+07	3.03731e+07	1.71241e+06	1.71241e+06	0	228.456	80	0	-84.2116
Seagrasses	Halophila major	ssp370	Unrestricted	3.40341e+07	8.8697e+06	1.66931e+07	1.66931e+07	0	173.077	80	0	22.9869
Seagrasses	Halophila minor	ssp119	Restricted (5th PD)	7.3556e+07	5.87631e+07	219234	163728	55506.6	8.60142	9.05939	7.2052	-79.6664
Seagrasses	Halophila minor	ssp119	Restricted (95th PD)	7.3556e+07	5.87631e+07	219234	201012	18222.5	10.8785	8.31023	7.06519	-79.6157
Seagrasses	Halophila minor	ssp119	Restricted (mean PD)	7.3556e+07	5.87631e+07	219234	201012	18222.5	10.8785	8.63445	7.1046	-79.6157
Seagrasses	Halophila minor	ssp370	Restricted (5th PD)	7.3556e+07	7.10065e+07	643062	413865	229197	76.828	7.22705	6.31626	-95.9713
Seagrasses	Halophila minor	ssp370	Restricted (95th PD)	7.3556e+07	7.10065e+07	643062	419418	223643	76.5044	7.56522	5.98086	-95.9637
Seagrasses	Halophila minor	ssp370	Restricted (mean PD)	7.3556e+07	7.10065e+07	643062	419418	223643	76.5044	7.55897	6.01522	-95.9637
Seagrasses	Halophila minor	ssp119	Unrestricted	7.3556e+07	5.87631e+07	219234	219234	0	16.7909	80	0	-79.5909
Seagrasses	Halophila minor	ssp370	Unrestricted	7.3556e+07	7.10065e+07	643062	643062	0	119.138	80	0	-95.6597
Seagrasses	Halophila nipponica	ssp119	Restricted (5th PD)	6.41303e+06	2.88104e+06	118578	118578	0	29.9651	6.47561	6.21473	-43.0758
Seagrasses	Halophila nipponica	ssp119	Restricted (95th PD)	6.41303e+06	2.88104e+06	118578	118578	0	29.9651	7.27737	5.6617	-43.0758
Seagrasses	Halophila nipponica	ssp119	Restricted (mean PD)	6.41303e+06	2.88104e+06	118578	118578	0	29.9651	7.58955	5.90681	-43.0758
Seagrasses	Halophila nipponica	ssp370	Restricted (5th PD)	6.41303e+06	5.4692e+06	586266	258267	327999	53.9416	9.77966	6.67585	-81.2554
Seagrasses	Halophila nipponica	ssp370	Restricted (95th PD)	6.41303e+06	5.4692e+06	586266	405494	180772	85.0106	10.318	5.84166	-78.9597
Seagrasses	Halophila nipponica	ssp370	Restricted (mean PD)	6.41303e+06	5.4692e+06	586266	290188	296078	60.4947	10.6005	6.06494	-80.7577
Seagrasses	Halophila nipponica	ssp119	Unrestricted	6.41303e+06	2.88104e+06	118578	118578	0	29.9651	80	0	-43.0758
Seagrasses	Halophila nipponica	ssp370	Unrestricted	6.41303e+06	5.4692e+06	586266	586266	0	129.287	80	0	-76.1409
Seagrasses	Halophila ovalis	ssp119	Restricted (5th PD)	9.59794e+07	2.02498e+07	131268	98874.6	32393.7	10.859	6.6	5.99886	-20.9951
Seagrasses	Halophila ovalis	ssp119	Restricted (95th PD)	9.59794e+07	2.02498e+07	131268	106944	24324.2	12.0143	9.01655	6.06147	-20.9867
Seagrasses	Halophila ovalis	ssp119	Restricted (mean PD)	9.59794e+07	2.02498e+07	131268	106944	24324.2	12.0143	9.24407	7.63861	-20.9867
Seagrasses	Halophila ovalis	ssp370	Restricted (5th PD)	9.59794e+07	1.90303e+07	2.81489e+06	1.11505e+06	1.69984e+06	42.007	10.9479	8.99949	-18.6658
Seagrasses	Halophila ovalis	ssp370	Restricted (95th PD)	9.59794e+07	1.90303e+07	2.81489e+06	1.61475e+06	1.20014e+06	85.8287	12.7709	8.05487	-18.1451
Seagrasses	Halophila ovalis	ssp370	Restricted (mean PD)	9.59794e+07	1.90303e+07	2.81489e+06	1.41852e+06	1.39637e+06	81.7013	12.1535	7.31778	-18.3496
Seagrasses	Halophila ovalis	ssp119	Unrestricted	9.59794e+07	2.02498e+07	131268	131268	0	15.5828	80	0	-20.9613
Seagrasses	Halophila ovalis	ssp370	Unrestricted	9.59794e+07	1.90303e+07	2.81489e+06	2.81489e+06	0	277.814	80	0	-16.8947
Seagrasses	Halophila spinulosa	ssp119	Restricted (5th PD)	3.19636e+07	2.81795e+07	821856	589988	231867	20.1173	7.52108	6.14685	-86.3155
Seagrasses	Halophila spinulosa	ssp119	Restricted (95th PD)	3.19636e+07	2.81795e+07	821856	682138	139718	30.1399	5.79476	4.14357	-86.0272
Seagrasses	Halophila spinulosa	ssp119	Restricted (mean PD)	3.19636e+07	2.81795e+07	821856	682138	139718	30.1399	5.87805	4.20292	-86.0272
Seagrasses	Halophila spinulosa	ssp370	Restricted (5th PD)	3.19636e+07	3.13434e+07	453534	257495	196039	66.3035	9.83929	5.67421	-97.2541
Seagrasses	Halophila spinulosa	ssp370	Restricted (95th PD)	3.19636e+07	3.13434e+07	453534	257495	196039	66.3035	9.34694	5.36609	-97.2541
Seagrasses	Halophila spinulosa	ssp370	Restricted (mean PD)	3.19636e+07	3.13434e+07	453534	257495	196039	66.3035	9.35459	5.35629	-97.2541
Seagrasses	Halophila spinulosa	ssp119	Unrestricted	3.19636e+07	2.81795e+07	821856	821856	0	35.9332	80	0	-85.59
Seagrasses	Halophila spinulosa	ssp370	Unrestricted	3.19636e+07	3.13434e+07	453534	453534	0	131.246	80	0	-96.6408
Seagrasses	Halophila stipulacea	ssp119	Restricted (5th PD)	3.91775e+07	1.98632e+06	1.96522e+06	1.24311e+06	722113	17.9051	5.27935	5.30784	-1.89703
Seagrasses	Halophila stipulacea	ssp119	Restricted (95th PD)	3.91775e+07	1.98632e+06	1.96522e+06	1.89107e+06	74156.7	41.88	10.8078	10.3723	-0.243129
Seagrasses	Halophila stipulacea	ssp119	Restricted (mean PD)	3.91775e+07	1.98632e+06	1.96522e+06	1.87941e+06	85817.8	41.7023	10.9308	10.504	-0.272894
Seagrasses	Halophila stipulacea	ssp370	Restricted (5th PD)	3.91775e+07	2.13962e+06	3.97619e+06	2.0681e+06	1.90809e+06	35.1725	7.28933	6.64847	-0.182562
Seagrasses	Halophila stipulacea	ssp370	Restricted (95th PD)	3.91775e+07	2.13962e+06	3.97619e+06	3.23473e+06	741460	62.4831	17.8913	14.4404	2.79525
Seagrasses	Halophila stipulacea	ssp370	Restricted (mean PD)	3.91775e+07	2.13962e+06	3.97619e+06	3.22307e+06	753122	62.4553	18.1841	14.6114	2.76548
Seagrasses	Halophila stipulacea	ssp119	Unrestricted	3.91775e+07	1.98632e+06	1.96522e+06	1.96522e+06	0	42.9733	80	0	-0.0538456
Seagrasses	Halophila stipulacea	ssp370	Unrestricted	3.91775e+07	2.13962e+06	3.97619e+06	3.97619e+06	0	87.6597	80	0	4.68781
Brown macroalgae	Halosiphon tomentosus	ssp119	Restricted (5th PD)	4.0557e+07	2.57105e+06	2.73679e+06	1.6236e+06	1.1132e+06	17.0091	3.40214	4.98724	-2.33611
Brown macroalgae	Halosiphon tomentosus	ssp119	Restricted (95th PD)	4.0557e+07	2.57105e+06	2.73679e+06	2.3181e+06	418690	34.4622	18.4192	19.3486	-0.62369
Brown macroalgae	Halosiphon tomentosus	ssp119	Restricted (mean PD)	4.0557e+07	2.57105e+06	2.73679e+06	2.30438e+06	432411	34.2983	18.8873	20.4801	-0.657522
Brown macroalgae	Halosiphon tomentosus	ssp370	Restricted (5th PD)	4.0557e+07	7.66698e+06	1.4744e+07	4.85208e+06	9.89187e+06	33.5602	4.6427	5.28751	-6.94061
Brown macroalgae	Halosiphon tomentosus	ssp370	Restricted (95th PD)	4.0557e+07	7.66698e+06	1.4744e+07	1.19429e+07	2.80104e+06	97.4949	21.5577	20.062	10.543
Brown macroalgae	Halosiphon tomentosus	ssp370	Restricted (mean PD)	4.0557e+07	7.66698e+06	1.4744e+07	1.1795e+07	2.94899e+06	97.4408	18.1833	17.3978	10.1782
Brown macroalgae	Halosiphon tomentosus	ssp119	Unrestricted	4.0557e+07	2.57105e+06	2.73679e+06	2.73679e+06	0	55.1678	80	0	0.40866
Brown macroalgae	Halosiphon tomentosus	ssp370	Unrestricted	4.0557e+07	7.66698e+06	1.4744e+07	1.4744e+07	0	122.292	80	0	17.4495
Brown macroalgae	Haplospora globosa	ssp119	Restricted (5th PD)	5.18086e+07	1.17386e+06	5.50441e+06	3.16777e+06	2.33664e+06	13.8261	1.54779	1.76055	3.84861
Brown macroalgae	Haplospora globosa	ssp119	Restricted (95th PD)	5.18086e+07	1.17386e+06	5.50441e+06	4.74438e+06	760023	21.3403	14.1413	14.0083	6.89177
Brown macroalgae	Haplospora globosa	ssp119	Restricted (mean PD)	5.18086e+07	1.17386e+06	5.50441e+06	4.57132e+06	933085	21.1311	15.3051	15.2698	6.55773
Brown macroalgae	Haplospora globosa	ssp370	Restricted (5th PD)	5.18086e+07	5.64267e+06	1.34915e+07	4.35274e+06	9.13877e+06	16.0438	1.46537	1.75346	-2.4898
Brown macroalgae	Haplospora globosa	ssp370	Restricted (95th PD)	5.18086e+07	5.64267e+06	1.34915e+07	8.49881e+06	4.9927e+06	49.729	15.57	13.7452	5.51287
Brown macroalgae	Haplospora globosa	ssp370	Restricted (mean PD)	5.18086e+07	5.64267e+06	1.34915e+07	8.01563e+06	5.47588e+06	44.3705	16.8506	15.4254	4.58026
Brown macroalgae	Haplospora globosa	ssp119	Unrestricted	5.18086e+07	1.17386e+06	5.50441e+06	5.50441e+06	0	36.4875	80	0	8.35876
Brown macroalgae	Haplospora globosa	ssp370	Unrestricted	5.18086e+07	5.64267e+06	1.34915e+07	1.34915e+07	0	150.839	80	0	15.1497
Brown macroalgae	Hedophyllum bongardianum	ssp119	Restricted (5th PD)	1.13877e+07	1.42484e+06	237512	200787	36724.5	9.88837	3.50249	3.82639	-10.7489
Brown macroalgae	Hedophyllum bongardianum	ssp119	Restricted (95th PD)	1.13877e+07	1.42484e+06	237512	221413	16099.2	23.5965	31.043	20.7044	-10.5678
Brown macroalgae	Hedophyllum bongardianum	ssp119	Restricted (mean PD)	1.13877e+07	1.42484e+06	237512	202355	35157.5	9.92308	21.9751	15.8431	-10.7351
Brown macroalgae	Hedophyllum bongardianum	ssp370	Restricted (5th PD)	1.13877e+07	7.42481e+06	1.30286e+06	183164	1.1197e+06	45.7085	3.18563	2.75642	-63.5917
Brown macroalgae	Hedophyllum bongardianum	ssp370	Restricted (95th PD)	1.13877e+07	7.42481e+06	1.30286e+06	361196	941668	99.0388	8.62173	6.86378	-62.0283
Brown macroalgae	Hedophyllum bongardianum	ssp370	Restricted (mean PD)	1.13877e+07	7.42481e+06	1.30286e+06	231841	1.07102e+06	48.5753	8.60964	6.6783	-63.1643
Brown macroalgae	Hedophyllum bongardianum	ssp119	Unrestricted	1.13877e+07	1.42484e+06	237512	237512	0	28.667	80	0	-10.4264
Brown macroalgae	Hedophyllum bongardianum	ssp370	Unrestricted	1.13877e+07	7.42481e+06	1.30286e+06	1.30286e+06	0	422.065	80	0	-53.7592
Brown macroalgae	Hedophyllum dentigerum	ssp119	Restricted (5th PD)	1.20677e+07	327535	653138	548279	104859	12.7123	3.68619	3.45469	1.82921
Brown macroalgae	Hedophyllum dentigerum	ssp119	Restricted (95th PD)	1.20677e+07	327535	653138	619674	33463.5	14.1107	24.9729	19.5805	2.42083
Brown macroalgae	Hedophyllum dentigerum	ssp119	Restricted (mean PD)	1.20677e+07	327535	653138	619674	33463.5	14.1107	18.0117	14.5295	2.42083
Brown macroalgae	Hedophyllum dentigerum	ssp370	Restricted (5th PD)	1.20677e+07	1.65317e+06	3.49232e+06	1.77024e+06	1.72208e+06	55.435	6.31366	6.37605	0.97017
Brown macroalgae	Hedophyllum dentigerum	ssp370	Restricted (95th PD)	1.20677e+07	1.65317e+06	3.49232e+06	2.96673e+06	525587	68.2076	20.7553	16.0985	10.885
Brown macroalgae	Hedophyllum dentigerum	ssp370	Restricted (mean PD)	1.20677e+07	1.65317e+06	3.49232e+06	2.96673e+06	525587	68.2076	16.227	11.1051	10.885
Brown macroalgae	Hedophyllum dentigerum	ssp119	Unrestricted	1.20677e+07	327535	653138	653138	0	21.6218	80	0	2.69813
Brown macroalgae	Hedophyllum dentigerum	ssp370	Unrestricted	1.20677e+07	1.65317e+06	3.49232e+06	3.49232e+06	0	106.041	80	0	15.2403
Brown macroalgae	Hedophyllum sessile	ssp119	Restricted (5th PD)	7.7401e+06	1.08172e+06	2.27323e+06	815703	1.45752e+06	25.7519	4.21555	4.33845	-3.43688
Brown macroalgae	Hedophyllum sessile	ssp119	Restricted (95th PD)	7.7401e+06	1.08172e+06	2.27323e+06	1.85973e+06	413497	60.3312	22.946	17.0756	10.0517
Brown macroalgae	Hedophyllum sessile	ssp119	Restricted (mean PD)	7.7401e+06	1.08172e+06	2.27323e+06	1.79768e+06	475550	59.4458	18.0748	13.0819	9.24995
Brown macroalgae	Hedophyllum sessile	ssp370	Restricted (5th PD)	7.7401e+06	6.11567e+06	2.09355e+06	474617	1.61893e+06	71.9282	2.38636	2.06466	-72.8808
Brown macroalgae	Hedophyllum sessile	ssp370	Restricted (95th PD)	7.7401e+06	6.11567e+06	2.09355e+06	1.35909e+06	734463	130.605	32.0281	21.9034	-61.4537
Brown macroalgae	Hedophyllum sessile	ssp370	Restricted (mean PD)	7.7401e+06	6.11567e+06	2.09355e+06	1.33833e+06	755223	131.488	18.2895	14.3958	-61.7219
Brown macroalgae	Hedophyllum sessile	ssp119	Unrestricted	7.7401e+06	1.08172e+06	2.27323e+06	2.27323e+06	0	97.1878	80	0	15.3939
Brown macroalgae	Hedophyllum sessile	ssp370	Unrestricted	7.7401e+06	6.11567e+06	2.09355e+06	2.09355e+06	0	335.738	80	0	-51.9646
Brown macroalgae	Hedophyllum subsessile	ssp119	Restricted (5th PD)	4.79452e+06	2.20845e+06	940206	737332	202874	14.5507	2.23837	2.18344	-30.6833
Brown macroalgae	Hedophyllum subsessile	ssp119	Restricted (95th PD)	4.79452e+06	2.20845e+06	940206	878635	61570.6	17.1875	6.90959	4.37353	-27.7361
Brown macroalgae	Hedophyllum subsessile	ssp119	Restricted (mean PD)	4.79452e+06	2.20845e+06	940206	878635	61570.6	17.1875	7.05063	4.95882	-27.7361
Brown macroalgae	Hedophyllum subsessile	ssp370	Restricted (5th PD)	4.79452e+06	3.61005e+06	669535	505846	163689	26.9947	2.54386	2.30866	-64.7449
Brown macroalgae	Hedophyllum subsessile	ssp370	Restricted (95th PD)	4.79452e+06	3.61005e+06	669535	562700	106835	29.1924	6.01259	4.22028	-63.5591
Brown macroalgae	Hedophyllum subsessile	ssp370	Restricted (mean PD)	4.79452e+06	3.61005e+06	669535	562700	106835	29.1924	5.55538	3.76026	-63.5591
Brown macroalgae	Hedophyllum subsessile	ssp119	Unrestricted	4.79452e+06	2.20845e+06	940206	940206	0	28.6673	80	0	-26.4519
Brown macroalgae	Hedophyllum subsessile	ssp370	Unrestricted	4.79452e+06	3.61005e+06	669535	669535	0	62.5221	80	0	-61.3308
Brown macroalgae	Himanthalia elongata	ssp119	Restricted (5th PD)	1.21422e+07	2.43282e+06	296248	80875	215373	6.52212	1.61333	1.55001	-19.37
Brown macroalgae	Himanthalia elongata	ssp119	Restricted (95th PD)	1.21422e+07	2.43282e+06	296248	200272	95975.6	22.8635	13.4556	9.28136	-18.3867
Brown macroalgae	Himanthalia elongata	ssp119	Restricted (mean PD)	1.21422e+07	2.43282e+06	296248	200272	95975.6	22.8635	14.286	10.6074	-18.3867
Brown macroalgae	Himanthalia elongata	ssp370	Restricted (5th PD)	1.21422e+07	3.51921e+06	1.28541e+06	659729	625677	24.9817	2.8556	3.36877	-23.55
Brown macroalgae	Himanthalia elongata	ssp370	Restricted (95th PD)	1.21422e+07	3.51921e+06	1.28541e+06	870149	415256	26.4366	22.6607	14.64	-21.817
Brown macroalgae	Himanthalia elongata	ssp370	Restricted (mean PD)	1.21422e+07	3.51921e+06	1.28541e+06	870149	415256	26.4366	24.0082	15.4273	-21.817
Brown macroalgae	Himanthalia elongata	ssp119	Unrestricted	1.21422e+07	2.43282e+06	296248	296248	0	47.9389	80	0	-17.5963
Brown macroalgae	Himanthalia elongata	ssp370	Unrestricted	1.21422e+07	3.51921e+06	1.28541e+06	1.28541e+06	0	137.434	80	0	-18.3971
Brown macroalgae	Hormophysa cuneiformis	ssp119	Restricted (5th PD)	7.60867e+07	5.7846e+07	319520	319520	0	10.8765	4.07463	3.76842	-75.6065
Brown macroalgae	Hormophysa cuneiformis	ssp119	Restricted (95th PD)	7.60867e+07	5.7846e+07	319520	319520	0	10.8765	8.63255	7.96638	-75.6065
Brown macroalgae	Hormophysa cuneiformis	ssp119	Restricted (mean PD)	7.60867e+07	5.7846e+07	319520	319520	0	10.8765	8.73311	7.881	-75.6065
Brown macroalgae	Hormophysa cuneiformis	ssp370	Restricted (5th PD)	7.60867e+07	3.91724e+07	4.57996e+06	2.65876e+06	1.9212e+06	11.9428	3.67968	3.83521	-47.9895
Brown macroalgae	Hormophysa cuneiformis	ssp370	Restricted (95th PD)	7.60867e+07	3.91724e+07	4.57996e+06	3.49231e+06	1.08765e+06	41.8715	14.0214	11.7337	-46.894
Brown macroalgae	Hormophysa cuneiformis	ssp370	Restricted (mean PD)	7.60867e+07	3.91724e+07	4.57996e+06	3.49231e+06	1.08765e+06	41.8715	13.799	11.7715	-46.894
Brown macroalgae	Hormophysa cuneiformis	ssp119	Unrestricted	7.60867e+07	5.7846e+07	319520	319520	0	10.8765	80	0	-75.6065
Brown macroalgae	Hormophysa cuneiformis	ssp370	Unrestricted	7.60867e+07	3.91724e+07	4.57996e+06	4.57996e+06	0	115.94	80	0	-45.4645
Brown macroalgae	Hormosira banksii	ssp119	Restricted (5th PD)	9.75e+06	481876	40362.4	37811.7	2550.73	13.5448	2.66667	1.50555	-4.55451
Brown macroalgae	Hormosira banksii	ssp119	Restricted (95th PD)	9.75e+06	481876	40362.4	37811.7	2550.73	13.5448	6.1	2.90009	-4.55451
Brown macroalgae	Hormosira banksii	ssp119	Restricted (mean PD)	9.75e+06	481876	40362.4	37811.7	2550.73	13.5448	6.1	2.90009	-4.55451
Brown macroalgae	Hormosira banksii	ssp370	Restricted (5th PD)	9.75e+06	3.50009e+06	104401	76603.7	27797.5	190.779	3.13636	1.4895	-35.1127
Brown macroalgae	Hormosira banksii	ssp370	Restricted (95th PD)	9.75e+06	3.50009e+06	104401	76603.7	27797.5	190.779	13.4771	10.8173	-35.1127
Brown macroalgae	Hormosira banksii	ssp370	Restricted (mean PD)	9.75e+06	3.50009e+06	104401	76603.7	27797.5	190.779	13.4771	10.8173	-35.1127
Brown macroalgae	Hormosira banksii	ssp119	Unrestricted	9.75e+06	481876	40362.4	40362.4	0	15.1806	80	0	-4.52835
Brown macroalgae	Hormosira banksii	ssp370	Unrestricted	9.75e+06	3.50009e+06	104401	104401	0	186.347	80	0	-34.8276
Brown macroalgae	Kjellmaniella crassifolia	ssp119	Restricted (5th PD)	2.70293e+06	548729	87554.2	45928.5	41625.7	11.3001	4.39806	3.07851	-18.602
Brown macroalgae	Kjellmaniella crassifolia	ssp119	Restricted (95th PD)	2.70293e+06	548729	87554.2	76647.4	10906.8	34.3918	12.0253	8.77626	-17.4655
Brown macroalgae	Kjellmaniella crassifolia	ssp119	Restricted (mean PD)	2.70293e+06	548729	87554.2	76647.4	10906.8	34.3918	12.2194	8.95673	-17.4655
Brown macroalgae	Kjellmaniella crassifolia	ssp370	Restricted (5th PD)	2.70293e+06	1.72828e+06	2.11154e+06	358381	1.75316e+06	35.9926	4.77419	3.13556	-50.6818
Brown macroalgae	Kjellmaniella crassifolia	ssp370	Restricted (95th PD)	2.70293e+06	1.72828e+06	2.11154e+06	592261	1.51928e+06	57.9176	13.2904	9.06851	-42.029
Brown macroalgae	Kjellmaniella crassifolia	ssp370	Restricted (mean PD)	2.70293e+06	1.72828e+06	2.11154e+06	592261	1.51928e+06	57.9176	13.4632	9.30893	-42.029
Brown macroalgae	Kjellmaniella crassifolia	ssp119	Unrestricted	2.70293e+06	548729	87554.2	87554.2	0	39.527	80	0	-17.062
Brown macroalgae	Kjellmaniella crassifolia	ssp370	Unrestricted	2.70293e+06	1.72828e+06	2.11154e+06	2.11154e+06	0	467.966	80	0	14.1794
Brown macroalgae	Laminaria abyssalis	ssp119	Restricted (5th PD)	327514	34532.3	36951.1	36951.1	0	8.98537	3.55172	2.97113	0.738517
Brown macroalgae	Laminaria abyssalis	ssp119	Restricted (95th PD)	327514	34532.3	36951.1	36951.1	0	8.98537	7.71296	5.46536	0.738517
Brown macroalgae	Laminaria abyssalis	ssp119	Restricted (mean PD)	327514	34532.3	36951.1	36951.1	0	8.98537	8.9537	6.16196	0.738517
Brown macroalgae	Laminaria abyssalis	ssp370	Restricted (5th PD)	327514	273207	68253.6	36996.5	31257.1	11.4796	3.82667	3.09914	-72.1223
Brown macroalgae	Laminaria abyssalis	ssp370	Restricted (95th PD)	327514	273207	68253.6	51193.3	17060.3	23.151	8.82492	6.08912	-67.7875
Brown macroalgae	Laminaria abyssalis	ssp370	Restricted (mean PD)	327514	273207	68253.6	51193.3	17060.3	23.151	9.59933	6.39819	-67.7875
Brown macroalgae	Laminaria abyssalis	ssp119	Unrestricted	327514	34532.3	36951.1	36951.1	0	8.98537	80	0	0.738517
Brown macroalgae	Laminaria abyssalis	ssp370	Unrestricted	327514	273207	68253.6	68253.6	0	35.526	80	0	-62.5785
Brown macroalgae	Laminaria bullata	ssp119	Restricted (5th PD)	643737	25239.1	471646	193485	278161	21.2896	2.4	2.41576	26.1358
Brown macroalgae	Laminaria bullata	ssp119	Restricted (95th PD)	643737	25239.1	471646	415412	56233.7	46.4997	5.34199	4.36786	60.6106
Brown macroalgae	Laminaria bullata	ssp119	Restricted (mean PD)	643737	25239.1	471646	415412	56233.7	46.4997	5.42723	4.19688	60.6106
Brown macroalgae	Laminaria bullata	ssp370	Restricted (5th PD)	643737	25239.1	1.5487e+06	197158	1.35154e+06	21.1715	2.4	2.41576	26.7064
Brown macroalgae	Laminaria bullata	ssp370	Restricted (95th PD)	643737	25239.1	1.5487e+06	1.06054e+06	488154	167.044	10.2826	5.39943	160.827
Brown macroalgae	Laminaria bullata	ssp370	Restricted (mean PD)	643737	25239.1	1.5487e+06	1.05183e+06	496861	166.66	12.4705	6.62412	159.474
Brown macroalgae	Laminaria bullata	ssp119	Unrestricted	643737	25239.1	471646	471646	0	65.1285	80	0	69.3461
Brown macroalgae	Laminaria bullata	ssp370	Unrestricted	643737	25239.1	1.5487e+06	1.5487e+06	0	452.419	80	0	236.658
Brown macroalgae	Laminaria cuneifolia	ssp119	Restricted (5th PD)	933221	695739	666941	183578	483363	17.4336	2.84848	2.74	-54.881
Brown macroalgae	Laminaria cuneifolia	ssp119	Restricted (95th PD)	933221	695739	666941	522192	144748	72.4659	9.2549	4.89433	-18.5966
Brown macroalgae	Laminaria cuneifolia	ssp119	Restricted (mean PD)	933221	695739	666941	522192	144748	72.4659	8.76812	5.15475	-18.5966
Brown macroalgae	Laminaria cuneifolia	ssp370	Restricted (5th PD)	933221	896676	458312	40087.4	418224	14.7394	0.5	0.57735	-91.7884
Brown macroalgae	Laminaria cuneifolia	ssp370	Restricted (95th PD)	933221	896676	458312	307629	150683	119.784	4.55769	2.68192	-63.1198
Brown macroalgae	Laminaria cuneifolia	ssp370	Restricted (mean PD)	933221	896676	458312	307629	150683	119.784	6.01923	3.96796	-63.1198
Brown macroalgae	Laminaria cuneifolia	ssp119	Unrestricted	933221	695739	666941	666941	0	86.3186	80	0	-3.08594
Brown macroalgae	Laminaria cuneifolia	ssp370	Unrestricted	933221	896676	458312	458312	0	160.009	80	0	-46.9733
Brown macroalgae	Laminaria digitata	ssp119	Restricted (5th PD)	2.58147e+07	3.00616e+06	2.84442e+06	1.61587e+06	1.22855e+06	20.3708	5.40392	5.11978	-5.38567
Brown macroalgae	Laminaria digitata	ssp119	Restricted (95th PD)	2.58147e+07	3.00616e+06	2.84442e+06	2.22822e+06	616197	32.3858	20.8317	20.424	-3.01355
Brown macroalgae	Laminaria digitata	ssp119	Restricted (mean PD)	2.58147e+07	3.00616e+06	2.84442e+06	2.2041e+06	640320	32.164	20.28	20.5955	-3.107
Brown macroalgae	Laminaria digitata	ssp370	Restricted (5th PD)	2.58147e+07	5.35352e+06	1.32053e+07	5.07046e+06	8.13488e+06	22.0402	5.03762	4.99017	-1.09652
Brown macroalgae	Laminaria digitata	ssp370	Restricted (95th PD)	2.58147e+07	5.35352e+06	1.32053e+07	9.47231e+06	3.73303e+06	80.8555	21.1583	19.3903	15.9552
Brown macroalgae	Laminaria digitata	ssp370	Restricted (mean PD)	2.58147e+07	5.35352e+06	1.32053e+07	9.45084e+06	3.7545e+06	80.9707	20.4811	19.8052	15.872
Brown macroalgae	Laminaria digitata	ssp119	Unrestricted	2.58147e+07	3.00616e+06	2.84442e+06	2.84442e+06	0	105.097	80	0	-0.626552
Brown macroalgae	Laminaria digitata	ssp370	Unrestricted	2.58147e+07	5.35352e+06	1.32053e+07	1.32053e+07	0	140.236	80	0	30.416
Brown macroalgae	Laminaria ephemera	ssp119	Restricted (5th PD)	3.44959e+06	951827	1.28885e+06	573435	715415	26.689	4.18478	5.45497	-10.9692
Brown macroalgae	Laminaria ephemera	ssp119	Restricted (95th PD)	3.44959e+06	951827	1.28885e+06	1.20665e+06	82203.8	67.1784	12.3177	8.72768	7.38696
Brown macroalgae	Laminaria ephemera	ssp119	Restricted (mean PD)	3.44959e+06	951827	1.28885e+06	1.20665e+06	82203.8	67.1784	10.0491	7.51071	7.38696
Brown macroalgae	Laminaria ephemera	ssp370	Restricted (5th PD)	3.44959e+06	2.90337e+06	857899	24549	833350	24.9944	0.5	1	-83.4541
Brown macroalgae	Laminaria ephemera	ssp370	Restricted (95th PD)	3.44959e+06	2.90337e+06	857899	65874.6	792024	48.8762	8.50292	6.69712	-82.2561
Brown macroalgae	Laminaria ephemera	ssp370	Restricted (mean PD)	3.44959e+06	2.90337e+06	857899	65874.6	792024	48.8762	5.23256	2.41405	-82.2561
Brown macroalgae	Laminaria ephemera	ssp119	Unrestricted	3.44959e+06	951827	1.28885e+06	1.28885e+06	0	107.099	80	0	9.76996
Brown macroalgae	Laminaria ephemera	ssp370	Unrestricted	3.44959e+06	2.90337e+06	857899	857899	0	1105.54	80	0	-59.2962
Brown macroalgae	Laminaria farlowii	ssp119	Restricted (5th PD)	5.08296e+06	715234	539004	302852	236153	15.6482	2.07317	2.32952	-8.11303
Brown macroalgae	Laminaria farlowii	ssp119	Restricted (95th PD)	5.08296e+06	715234	539004	414662	124342	19.3317	9.81581	6.06695	-5.91332
Brown macroalgae	Laminaria farlowii	ssp119	Restricted (mean PD)	5.08296e+06	715234	539004	412945	126060	19.1139	11.0357	7.47088	-5.94711
Brown macroalgae	Laminaria farlowii	ssp370	Restricted (5th PD)	5.08296e+06	396055	3.83104e+06	1.5116e+06	2.31943e+06	14.6429	3.65568	3.3293	21.9469
Brown macroalgae	Laminaria farlowii	ssp370	Restricted (95th PD)	5.08296e+06	396055	3.83104e+06	2.71614e+06	1.1149e+06	31.4826	16.1916	10.0615	45.6443
Brown macroalgae	Laminaria farlowii	ssp370	Restricted (mean PD)	5.08296e+06	396055	3.83104e+06	2.69882e+06	1.13222e+06	30.1958	16.0459	10.0478	45.3035
Brown macroalgae	Laminaria farlowii	ssp119	Unrestricted	5.08296e+06	715234	539004	539004	0	50.515	80	0	-3.46706
Brown macroalgae	Laminaria farlowii	ssp370	Unrestricted	5.08296e+06	396055	3.83104e+06	3.83104e+06	0	182.487	80	0	67.5784
Brown macroalgae	Laminaria hyperborea	ssp119	Restricted (5th PD)	1.25442e+07	1.69927e+06	218396	108353	110043	5.015	5.34008	5.71456	-12.6825
Brown macroalgae	Laminaria hyperborea	ssp119	Restricted (95th PD)	1.25442e+07	1.69927e+06	218396	121062	97334.4	5.65181	32.3728	23.5516	-12.5812
Brown macroalgae	Laminaria hyperborea	ssp119	Restricted (mean PD)	1.25442e+07	1.69927e+06	218396	121062	97334.4	5.65181	31.9502	24.2297	-12.5812
Brown macroalgae	Laminaria hyperborea	ssp370	Restricted (5th PD)	1.25442e+07	4.1977e+06	1.4509e+06	400220	1.05068e+06	21.6132	8.45455	7.57388	-30.2729
Brown macroalgae	Laminaria hyperborea	ssp370	Restricted (95th PD)	1.25442e+07	4.1977e+06	1.4509e+06	513520	937375	23.4294	32.2082	23.8326	-29.3697
Brown macroalgae	Laminaria hyperborea	ssp370	Restricted (mean PD)	1.25442e+07	4.1977e+06	1.4509e+06	513520	937375	23.4294	31.7868	24.4571	-29.3697
Brown macroalgae	Laminaria hyperborea	ssp119	Unrestricted	1.25442e+07	1.69927e+06	218396	218396	0	402.979	80	0	-11.8053
Brown macroalgae	Laminaria hyperborea	ssp370	Unrestricted	1.25442e+07	4.1977e+06	1.4509e+06	1.4509e+06	0	607.382	80	0	-21.8971
Brown macroalgae	Laminaria longipes	ssp119	Restricted (5th PD)	1.03855e+07	2.78333e+06	298849	217408	81440.4	12.3082	3.21687	2.7898	-24.7068
Brown macroalgae	Laminaria longipes	ssp119	Restricted (95th PD)	1.03855e+07	2.78333e+06	298849	262498	36350.5	30.8993	7.49353	5.73549	-24.2726
Brown macroalgae	Laminaria longipes	ssp119	Restricted (mean PD)	1.03855e+07	2.78333e+06	298849	234749	64100.2	14.4306	7.74848	5.84396	-24.5398
Brown macroalgae	Laminaria longipes	ssp370	Restricted (5th PD)	1.03855e+07	8.59218e+06	1.19071e+06	50394.2	1.14032e+06	42.3223	1.5	1.23705	-82.2473
Brown macroalgae	Laminaria longipes	ssp370	Restricted (95th PD)	1.03855e+07	8.59218e+06	1.19071e+06	132964	1.05775e+06	112.852	6.62679	5.39537	-81.4523
Brown macroalgae	Laminaria longipes	ssp370	Restricted (mean PD)	1.03855e+07	8.59218e+06	1.19071e+06	66260.5	1.12445e+06	44.3219	7.20359	5.83667	-82.0946
Brown macroalgae	Laminaria longipes	ssp119	Unrestricted	1.03855e+07	2.78333e+06	298849	298849	0	43.4754	80	0	-23.9226
Brown macroalgae	Laminaria longipes	ssp370	Unrestricted	1.03855e+07	8.59218e+06	1.19071e+06	1.19071e+06	0	560.056	80	0	-71.2674
Brown macroalgae	Laminaria ochroleuca	ssp119	Restricted (5th PD)	5.6256e+06	3.18681e+06	158107	83895.8	74211.4	8.47927	3.91781	4.94344	-55.157
Brown macroalgae	Laminaria ochroleuca	ssp119	Restricted (95th PD)	5.6256e+06	3.18681e+06	158107	134371	23736	15.1984	10.2318	10.0047	-54.2598
Brown macroalgae	Laminaria ochroleuca	ssp119	Restricted (mean PD)	5.6256e+06	3.18681e+06	158107	134371	23736	15.1984	10.4212	10.0617	-54.2598
Brown macroalgae	Laminaria ochroleuca	ssp370	Restricted (5th PD)	5.6256e+06	3.80708e+06	944838	508516	436322	71.1011	10.3635	7.23392	-58.6348
Brown macroalgae	Laminaria ochroleuca	ssp370	Restricted (95th PD)	5.6256e+06	3.80708e+06	944838	679456	265381	63.1754	11.044	7.89528	-55.5962
Brown macroalgae	Laminaria ochroleuca	ssp370	Restricted (mean PD)	5.6256e+06	3.80708e+06	944838	675585	269253	63.4078	11.3006	7.93033	-55.6651
Brown macroalgae	Laminaria ochroleuca	ssp119	Unrestricted	5.6256e+06	3.18681e+06	158107	158107	0	27.2619	80	0	-53.8378
Brown macroalgae	Laminaria ochroleuca	ssp370	Unrestricted	5.6256e+06	3.80708e+06	944838	944838	0	109.811	80	0	-50.8789
Brown macroalgae	Laminaria pallida	ssp119	Restricted (5th PD)	1.41634e+06	65402.4	36217.6	33658	2559.66	214.455	12.3459	7.55289	-2.2413
Brown macroalgae	Laminaria pallida	ssp119	Restricted (95th PD)	1.41634e+06	65402.4	36217.6	36217.6	0	201.154	19.0212	13.161	-2.06058
Brown macroalgae	Laminaria pallida	ssp119	Restricted (mean PD)	1.41634e+06	65402.4	36217.6	36217.6	0	201.154	19.63	13.0504	-2.06058
Brown macroalgae	Laminaria pallida	ssp370	Restricted (5th PD)	1.41634e+06	419809	16516.6	16516.6	0	392.815	12.7547	7.72584	-28.4743
Brown macroalgae	Laminaria pallida	ssp370	Restricted (95th PD)	1.41634e+06	419809	16516.6	16516.6	0	392.815	25.7304	13.7817	-28.4743
Brown macroalgae	Laminaria pallida	ssp370	Restricted (mean PD)	1.41634e+06	419809	16516.6	16516.6	0	392.815	25.7304	13.7817	-28.4743
Brown macroalgae	Laminaria pallida	ssp119	Unrestricted	1.41634e+06	65402.4	36217.6	36217.6	0	201.154	80	0	-2.06058
Brown macroalgae	Laminaria pallida	ssp370	Unrestricted	1.41634e+06	419809	16516.6	16516.6	0	392.815	80	0	-28.4743
Brown macroalgae	Laminaria platymeris	ssp119	Restricted (5th PD)	2.06785e+07	2.04047e+06	1.25871e+06	877234	381480	19.0784	4.21832	3.68479	-5.62533
Brown macroalgae	Laminaria platymeris	ssp119	Restricted (95th PD)	2.06785e+07	2.04047e+06	1.25871e+06	1.18468e+06	74037.5	31.0442	19.9765	14.3049	-4.13855
Brown macroalgae	Laminaria platymeris	ssp119	Restricted (mean PD)	2.06785e+07	2.04047e+06	1.25871e+06	1.17833e+06	80383.8	30.5818	20.2887	14.7915	-4.16924
Brown macroalgae	Laminaria platymeris	ssp370	Restricted (5th PD)	2.06785e+07	2.38818e+06	7.98907e+06	2.9938e+06	4.99527e+06	25.6076	3.74027	3.43044	2.92875
Brown macroalgae	Laminaria platymeris	ssp370	Restricted (95th PD)	2.06785e+07	2.38818e+06	7.98907e+06	4.58494e+06	3.40413e+06	43.0178	24.3377	14.6218	10.6234
Brown macroalgae	Laminaria platymeris	ssp370	Restricted (mean PD)	2.06785e+07	2.38818e+06	7.98907e+06	4.58494e+06	3.40413e+06	43.0178	25.495	17.8168	10.6234
Brown macroalgae	Laminaria platymeris	ssp119	Unrestricted	2.06785e+07	2.04047e+06	1.25871e+06	1.25871e+06	0	39.4071	80	0	-3.78051
Brown macroalgae	Laminaria platymeris	ssp370	Unrestricted	2.06785e+07	2.38818e+06	7.98907e+06	7.98907e+06	0	173.767	80	0	27.0856
Brown macroalgae	Laminaria rodriguezii	ssp119	Restricted (5th PD)	8.91033e+06	146511	493911	318469	175442	13.9503	0.325581	0.565725	1.92987
Brown macroalgae	Laminaria rodriguezii	ssp119	Restricted (95th PD)	8.91033e+06	146511	493911	420512	73399	16.2206	10.1885	8.43547	3.07509
Brown macroalgae	Laminaria rodriguezii	ssp119	Restricted (mean PD)	8.91033e+06	146511	493911	420512	73399	16.2206	10.8395	9.10039	3.07509
Brown macroalgae	Laminaria rodriguezii	ssp370	Restricted (5th PD)	8.91033e+06	587724	1.33218e+06	491126	841049	13.5928	0.310345	0.568374	-1.08411
Brown macroalgae	Laminaria rodriguezii	ssp370	Restricted (95th PD)	8.91033e+06	587724	1.33218e+06	1.25551e+06	76670.1	41.5125	13.4892	10.6695	7.49446
Brown macroalgae	Laminaria rodriguezii	ssp370	Restricted (mean PD)	8.91033e+06	587724	1.33218e+06	1.25551e+06	76670.1	41.5125	14.3133	11.1606	7.49446
Brown macroalgae	Laminaria rodriguezii	ssp119	Unrestricted	8.91033e+06	146511	493911	493911	0	22.1839	80	0	3.89884
Brown macroalgae	Laminaria rodriguezii	ssp370	Unrestricted	8.91033e+06	587724	1.33218e+06	1.33218e+06	0	44.0294	80	0	8.35492
Brown macroalgae	Laminaria setchellii	ssp119	Restricted (5th PD)	6.19274e+06	216514	1.97423e+06	1.34494e+06	629287	18.1115	2.9284	2.80069	18.2218
Brown macroalgae	Laminaria setchellii	ssp119	Restricted (95th PD)	6.19274e+06	216514	1.97423e+06	1.69723e+06	276994	23.8933	15.0685	10.3049	23.9106
Brown macroalgae	Laminaria setchellii	ssp119	Restricted (mean PD)	6.19274e+06	216514	1.97423e+06	1.682e+06	292233	23.5271	12.7291	8.55093	23.6645
Brown macroalgae	Laminaria setchellii	ssp370	Restricted (5th PD)	6.19274e+06	1.1579e+06	4.63907e+06	1.72433e+06	2.91475e+06	25.0177	2.92941	2.76598	9.1466
Brown macroalgae	Laminaria setchellii	ssp370	Restricted (95th PD)	6.19274e+06	1.1579e+06	4.63907e+06	3.92546e+06	713614	82.0053	26.8174	17.6685	44.6903
Brown macroalgae	Laminaria setchellii	ssp370	Restricted (mean PD)	6.19274e+06	1.1579e+06	4.63907e+06	3.86341e+06	775667	81.6941	19.461	12.8199	43.6883
Brown macroalgae	Laminaria setchellii	ssp119	Unrestricted	6.19274e+06	216514	1.97423e+06	1.97423e+06	0	42.9245	80	0	28.3835
Brown macroalgae	Laminaria setchellii	ssp370	Unrestricted	6.19274e+06	1.1579e+06	4.63907e+06	4.63907e+06	0	114.266	80	0	56.2137
Brown macroalgae	Laminaria sinclairii	ssp119	Restricted (5th PD)	1.43651e+06	392196	252186	35345.4	216841	13.0278	1.28571	1.1127	-24.8416
Brown macroalgae	Laminaria sinclairii	ssp119	Restricted (95th PD)	1.43651e+06	392196	252186	187103	65082.9	68.8961	6.03175	4.78821	-14.2772
Brown macroalgae	Laminaria sinclairii	ssp119	Restricted (mean PD)	1.43651e+06	392196	252186	163131	89055.3	64.4443	6.31683	5.2401	-15.946
Brown macroalgae	Laminaria sinclairii	ssp370	Restricted (5th PD)	1.43651e+06	825762	790769	84697.9	706072	42.3398	3.19512	2.84798	-51.588
Brown macroalgae	Laminaria sinclairii	ssp370	Restricted (95th PD)	1.43651e+06	825762	790769	466574	324195	118.188	4.21101	2.7287	-25.0043
Brown macroalgae	Laminaria sinclairii	ssp370	Restricted (mean PD)	1.43651e+06	825762	790769	464646	326123	118.423	5.09709	3.77171	-25.1385
Brown macroalgae	Laminaria sinclairii	ssp119	Unrestricted	1.43651e+06	392196	252186	252186	0	69.8601	80	0	-9.74656
Brown macroalgae	Laminaria sinclairii	ssp370	Unrestricted	1.43651e+06	825762	790769	790769	0	195.808	80	0	-2.43596
Brown macroalgae	Laminaria solidungula	ssp119	Restricted (5th PD)	5.88105e+07	1.65735e+07	2.82072e+06	1.30145e+06	1.51927e+06	12.4163	1.58389	1.85019	-25.9682
Brown macroalgae	Laminaria solidungula	ssp119	Restricted (95th PD)	5.88105e+07	1.65735e+07	2.82072e+06	2.29964e+06	521076	33.1113	20.1634	18.7954	-24.2709
Brown macroalgae	Laminaria solidungula	ssp119	Restricted (mean PD)	5.88105e+07	1.65735e+07	2.82072e+06	2.09534e+06	725372	25.9811	16.7394	17.046	-24.6183
Brown macroalgae	Laminaria solidungula	ssp370	Restricted (5th PD)	5.88105e+07	3.87439e+07	7.55476e+06	1.12766e+06	6.4271e+06	15.6315	1.88367	3.13377	-63.9617
Brown macroalgae	Laminaria solidungula	ssp370	Restricted (95th PD)	5.88105e+07	3.87439e+07	7.55476e+06	3.16426e+06	4.3905e+06	54.0921	14.0616	10.4251	-60.4987
Brown macroalgae	Laminaria solidungula	ssp370	Restricted (mean PD)	5.88105e+07	3.87439e+07	7.55476e+06	2.70393e+06	4.85083e+06	42.6523	12.7342	10.9945	-61.2815
Brown macroalgae	Laminaria solidungula	ssp119	Unrestricted	5.88105e+07	1.65735e+07	2.82072e+06	2.82072e+06	0	64.9292	80	0	-23.3849
Brown macroalgae	Laminaria solidungula	ssp370	Unrestricted	5.88105e+07	3.87439e+07	7.55476e+06	7.55476e+06	0	165.098	80	0	-53.0332
Brown macroalgae	Laminaria yezoensis	ssp119	Restricted (5th PD)	1.38114e+07	589055	665169	313527	351642	14.8378	3.03429	2.87657	-1.99493
Brown macroalgae	Laminaria yezoensis	ssp119	Restricted (95th PD)	1.38114e+07	589055	665169	510565	154605	30.1126	16.1567	14.5861	-0.568303
Brown macroalgae	Laminaria yezoensis	ssp119	Restricted (mean PD)	1.38114e+07	589055	665169	490483	174686	26.9088	17.1961	15.0491	-0.713698
Brown macroalgae	Laminaria yezoensis	ssp370	Restricted (5th PD)	1.38114e+07	2.57882e+06	5.48682e+06	520079	4.96675e+06	63.3767	2.60714	2.54548	-14.9061
Brown macroalgae	Laminaria yezoensis	ssp370	Restricted (95th PD)	1.38114e+07	2.57882e+06	5.48682e+06	1.34494e+06	4.14189e+06	88.9888	15.3517	10.94	-8.93381
Brown macroalgae	Laminaria yezoensis	ssp370	Restricted (mean PD)	1.38114e+07	2.57882e+06	5.48682e+06	1.34494e+06	4.14189e+06	88.9888	16.2522	11.4792	-8.93381
Brown macroalgae	Laminaria yezoensis	ssp119	Unrestricted	1.38114e+07	589055	665169	665169	0	59.9779	80	0	0.551094
Brown macroalgae	Laminaria yezoensis	ssp370	Unrestricted	1.38114e+07	2.57882e+06	5.48682e+06	5.48682e+06	0	461.175	80	0	21.0551
Brown macroalgae	Landsburgia quercifolia	ssp119	Restricted (5th PD)	6.10417e+06	1.94975e+06	652343	605064	47279	14.4247	4.25513	3.87329	-22.029
Brown macroalgae	Landsburgia quercifolia	ssp119	Restricted (95th PD)	6.10417e+06	1.94975e+06	652343	652343	0	14.9695	13.3911	9.61932	-21.2545
Brown macroalgae	Landsburgia quercifolia	ssp119	Restricted (mean PD)	6.10417e+06	1.94975e+06	652343	652343	0	14.9695	13.2885	9.67467	-21.2545
Brown macroalgae	Landsburgia quercifolia	ssp370	Restricted (5th PD)	6.10417e+06	5.02026e+06	27789.1	27789.1	0	306.258	0	0	-81.7879
Brown macroalgae	Landsburgia quercifolia	ssp370	Restricted (95th PD)	6.10417e+06	5.02026e+06	27789.1	27789.1	0	306.258	20.4416	11.3247	-81.7879
Brown macroalgae	Landsburgia quercifolia	ssp370	Restricted (mean PD)	6.10417e+06	5.02026e+06	27789.1	27789.1	0	306.258	20.4416	11.3247	-81.7879
Brown macroalgae	Landsburgia quercifolia	ssp119	Unrestricted	6.10417e+06	1.94975e+06	652343	652343	0	14.9695	80	0	-21.2545
Brown macroalgae	Landsburgia quercifolia	ssp370	Unrestricted	6.10417e+06	5.02026e+06	27789.1	27789.1	0	306.258	80	0	-81.7879
Brown macroalgae	Lessonia berteroana	ssp119	Restricted (5th PD)	1.6048e+06	60621.1	209135	95935.9	113199	28.7644	6.40351	5.0968	2.20057
Brown macroalgae	Lessonia berteroana	ssp119	Restricted (95th PD)	1.6048e+06	60621.1	209135	95935.9	113199	28.7644	24.2875	19.0412	2.20057
Brown macroalgae	Lessonia berteroana	ssp119	Restricted (mean PD)	1.6048e+06	60621.1	209135	95935.9	113199	28.7644	24.948	20.0467	2.20057
Brown macroalgae	Lessonia berteroana	ssp370	Restricted (5th PD)	1.6048e+06	947800	382712	87143.9	295568	30.8176	5.32432	4.35138	-53.63
Brown macroalgae	Lessonia berteroana	ssp370	Restricted (95th PD)	1.6048e+06	947800	382712	87143.9	295568	30.8176	4.92208	4.05153	-53.63
Brown macroalgae	Lessonia berteroana	ssp370	Restricted (mean PD)	1.6048e+06	947800	382712	87143.9	295568	30.8176	4.92208	4.05153	-53.63
Brown macroalgae	Lessonia berteroana	ssp119	Unrestricted	1.6048e+06	60621.1	209135	209135	0	105.602	80	0	9.25432
Brown macroalgae	Lessonia berteroana	ssp370	Unrestricted	1.6048e+06	947800	382712	382712	0	275.333	80	0	-35.2123
Brown macroalgae	Lessonia corrugata	ssp119	Restricted (5th PD)	5.55153e+06	2.73367e+06	220994	190773	30221	19.8098	2.87654	3.46909	-45.8053
Brown macroalgae	Lessonia corrugata	ssp119	Restricted (95th PD)	5.55153e+06	2.73367e+06	220994	220994	0	20.3524	13.0608	8.66887	-45.2609
Brown macroalgae	Lessonia corrugata	ssp119	Restricted (mean PD)	5.55153e+06	2.73367e+06	220994	220994	0	20.3524	12.9314	8.80177	-45.2609
Brown macroalgae	Lessonia corrugata	ssp370	Restricted (5th PD)	5.55153e+06	5.35602e+06	598841	189222	409619	54.5411	3.37705	1.83634	-93.0697
Brown macroalgae	Lessonia corrugata	ssp370	Restricted (95th PD)	5.55153e+06	5.35602e+06	598841	397107	201734	134.002	15.215	8.12342	-89.3251
Brown macroalgae	Lessonia corrugata	ssp370	Restricted (mean PD)	5.55153e+06	5.35602e+06	598841	397107	201734	134.002	15.215	8.12342	-89.3251
Brown macroalgae	Lessonia corrugata	ssp119	Unrestricted	5.55153e+06	2.73367e+06	220994	220994	0	20.3524	80	0	-45.2609
Brown macroalgae	Lessonia corrugata	ssp370	Unrestricted	5.55153e+06	5.35602e+06	598841	598841	0	145.818	80	0	-85.6913
Brown macroalgae	Lessonia flavicans	ssp119	Restricted (5th PD)	5.12253e+06	70111.5	468686	370517	98169.6	10.8223	1.28571	1.37171	5.86439
Brown macroalgae	Lessonia flavicans	ssp119	Restricted (95th PD)	5.12253e+06	70111.5	468686	466663	2023.23	13.7851	14.226	8.36634	7.74133
Brown macroalgae	Lessonia flavicans	ssp119	Restricted (mean PD)	5.12253e+06	70111.5	468686	466663	2023.23	13.7851	14.3649	8.36282	7.74133
Brown macroalgae	Lessonia flavicans	ssp370	Restricted (5th PD)	5.12253e+06	1.39461e+06	240413	55013.2	185399	8.32838	1.19048	1.16701	-26.151
Brown macroalgae	Lessonia flavicans	ssp370	Restricted (95th PD)	5.12253e+06	1.39461e+06	240413	73511.1	166901	13.2673	14.4253	6.00404	-25.7899
Brown macroalgae	Lessonia flavicans	ssp370	Restricted (mean PD)	5.12253e+06	1.39461e+06	240413	73511.1	166901	13.2673	14.4253	6.00404	-25.7899
Brown macroalgae	Lessonia flavicans	ssp119	Unrestricted	5.12253e+06	70111.5	468686	468686	0	13.9605	80	0	7.78082
Brown macroalgae	Lessonia flavicans	ssp370	Unrestricted	5.12253e+06	1.39461e+06	240413	240413	0	991.822	80	0	-22.5317
Brown macroalgae	Lessonia nigrescens	ssp119	Restricted (5th PD)	6.00937e+06	290172	1.00533e+06	831841	173484	12.9572	3.89394	3.58165	9.01375
Brown macroalgae	Lessonia nigrescens	ssp119	Restricted (95th PD)	6.00937e+06	290172	1.00533e+06	940982	64343.6	14.2275	7.78513	10.6088	10.8299
Brown macroalgae	Lessonia nigrescens	ssp119	Restricted (mean PD)	6.00937e+06	290172	1.00533e+06	940982	64343.6	14.2275	7.75996	10.3975	10.8299
Brown macroalgae	Lessonia nigrescens	ssp370	Restricted (5th PD)	6.00937e+06	1.97203e+06	1.95904e+06	1.11517e+06	843872	19.2351	2.94277	2.50914	-14.2588
Brown macroalgae	Lessonia nigrescens	ssp370	Restricted (95th PD)	6.00937e+06	1.97203e+06	1.95904e+06	1.71341e+06	245634	39.0103	6.56577	3.95042	-4.30365
Brown macroalgae	Lessonia nigrescens	ssp370	Restricted (mean PD)	6.00937e+06	1.97203e+06	1.95904e+06	1.71341e+06	245634	39.0103	6.538	3.97621	-4.30365
Brown macroalgae	Lessonia nigrescens	ssp119	Unrestricted	6.00937e+06	290172	1.00533e+06	1.00533e+06	0	30.5195	80	0	11.9006
Brown macroalgae	Lessonia nigrescens	ssp370	Unrestricted	6.00937e+06	1.97203e+06	1.95904e+06	1.95904e+06	0	44.6124	80	0	-0.216139
Brown macroalgae	Lessonia searlesiana	ssp119	Restricted (5th PD)	4.00331e+06	76805.8	264785	191195	73589.3	11.3918	1.57353	1.75615	2.85737
Brown macroalgae	Lessonia searlesiana	ssp119	Restricted (95th PD)	4.00331e+06	76805.8	264785	254434	10350.4	13.9212	8.72336	4.80782	4.43704
Brown macroalgae	Lessonia searlesiana	ssp119	Restricted (mean PD)	4.00331e+06	76805.8	264785	254434	10350.4	13.9212	8.74859	4.79893	4.43704
Brown macroalgae	Lessonia searlesiana	ssp370	Restricted (5th PD)	4.00331e+06	991270	96777.9	11032.2	85745.7	6.00561	0.4	0.547723	-24.4857
Brown macroalgae	Lessonia searlesiana	ssp370	Restricted (95th PD)	4.00331e+06	991270	96777.9	11032.2	85745.7	6.00561	0.4	0.547723	-24.4857
Brown macroalgae	Lessonia searlesiana	ssp370	Restricted (mean PD)	4.00331e+06	991270	96777.9	11032.2	85745.7	6.00561	0.4	0.547723	-24.4857
Brown macroalgae	Lessonia searlesiana	ssp119	Unrestricted	4.00331e+06	76805.8	264785	264785	0	15.9393	80	0	4.69558
Brown macroalgae	Lessonia searlesiana	ssp370	Unrestricted	4.00331e+06	991270	96777.9	96777.9	0	1075.96	80	0	-22.3438
Brown macroalgae	Lessonia spicata	ssp119	Restricted (5th PD)	847809	74609.7	13866.8	4761.25	9105.58	5.65329	4.83333	2.56905	-8.2387
Brown macroalgae	Lessonia spicata	ssp119	Restricted (95th PD)	847809	74609.7	13866.8	4761.25	9105.58	5.65329	4.9	2.52982	-8.2387
Brown macroalgae	Lessonia spicata	ssp119	Restricted (mean PD)	847809	74609.7	13866.8	4761.25	9105.58	5.65329	4.9	2.52982	-8.2387
Brown macroalgae	Lessonia spicata	ssp370	Restricted (5th PD)	847809	660073	115358	4761.25	110597	5.65329	4.83333	2.56905	-77.2947
Brown macroalgae	Lessonia spicata	ssp370	Restricted (95th PD)	847809	660073	115358	4761.25	110597	5.65329	4.9	2.52982	-77.2947
Brown macroalgae	Lessonia spicata	ssp370	Restricted (mean PD)	847809	660073	115358	4761.25	110597	5.65329	4.9	2.52982	-77.2947
Brown macroalgae	Lessonia spicata	ssp119	Unrestricted	847809	74609.7	13866.8	13866.8	0	88.8539	80	0	-7.16469
Brown macroalgae	Lessonia spicata	ssp370	Unrestricted	847809	660073	115358	115358	0	436.315	80	0	-64.2497
Brown macroalgae	Lessonia trabeculata	ssp119	Restricted (5th PD)	1.53805e+06	144907	114529	114529	0	10.0546	7.00901	5.362	-1.97512
Brown macroalgae	Lessonia trabeculata	ssp119	Restricted (95th PD)	1.53805e+06	144907	114529	114529	0	10.0546	33.5883	20.3966	-1.97512
Brown macroalgae	Lessonia trabeculata	ssp119	Restricted (mean PD)	1.53805e+06	144907	114529	114529	0	10.0546	36.473	21.7097	-1.97512
Brown macroalgae	Lessonia trabeculata	ssp370	Restricted (5th PD)	1.53805e+06	789172	125915	18998.5	106916	13.0589	3.46552	2.41498	-50.0745
Brown macroalgae	Lessonia trabeculata	ssp370	Restricted (95th PD)	1.53805e+06	789172	125915	18998.5	106916	13.0589	5.65263	4.30677	-50.0745
Brown macroalgae	Lessonia trabeculata	ssp370	Restricted (mean PD)	1.53805e+06	789172	125915	18998.5	106916	13.0589	5.65263	4.30677	-50.0745
Brown macroalgae	Lessonia trabeculata	ssp119	Unrestricted	1.53805e+06	144907	114529	114529	0	10.0546	80	0	-1.97512
Brown macroalgae	Lessonia trabeculata	ssp370	Unrestricted	1.53805e+06	789172	125915	125915	0	388.948	80	0	-43.1231
Brown macroalgae	Lessonia variegata	ssp119	Restricted (5th PD)	5.14871e+06	2.02969e+06	498245	367789	130457	8.6215	10.8435	8.70361	-32.2781
Brown macroalgae	Lessonia variegata	ssp119	Restricted (95th PD)	5.14871e+06	2.02969e+06	498245	488748	9497.03	14.5581	17.0775	11.4964	-29.9288
Brown macroalgae	Lessonia variegata	ssp119	Restricted (mean PD)	5.14871e+06	2.02969e+06	498245	488748	9497.03	14.5581	15.0398	9.79561	-29.9288
Brown macroalgae	Lessonia variegata	ssp370	Restricted (5th PD)	5.14871e+06	4.26066e+06	97258.4	97258.4	0	153.629	14.6442	8.5772	-80.863
Brown macroalgae	Lessonia variegata	ssp370	Restricted (95th PD)	5.14871e+06	4.26066e+06	97258.4	97258.4	0	153.629	19.2259	10.3613	-80.863
Brown macroalgae	Lessonia variegata	ssp370	Restricted (mean PD)	5.14871e+06	4.26066e+06	97258.4	97258.4	0	153.629	19.267	10.3355	-80.863
Brown macroalgae	Lessonia variegata	ssp119	Unrestricted	5.14871e+06	2.02969e+06	498245	498245	0	15.1374	80	0	-29.7444
Brown macroalgae	Lessonia variegata	ssp370	Unrestricted	5.14871e+06	4.26066e+06	97258.4	97258.4	0	153.629	80	0	-80.863
Brown macroalgae	Lessoniopsis littoralis	ssp119	Restricted (5th PD)	4.82424e+06	978268	2.46204e+06	653498	1.80855e+06	19.5676	3.27273	2.89688	-6.73205
Brown macroalgae	Lessoniopsis littoralis	ssp119	Restricted (95th PD)	4.82424e+06	978268	2.46204e+06	1.21511e+06	1.24694e+06	43.5966	26.5849	17.8142	4.90932
Brown macroalgae	Lessoniopsis littoralis	ssp119	Restricted (mean PD)	4.82424e+06	978268	2.46204e+06	1.21511e+06	1.24694e+06	43.5966	19.0817	13.1514	4.90932
Brown macroalgae	Lessoniopsis littoralis	ssp370	Restricted (5th PD)	4.82424e+06	4.36761e+06	2.13142e+06	51066.1	2.08035e+06	25.2814	4	3.87933	-89.4761
Brown macroalgae	Lessoniopsis littoralis	ssp370	Restricted (95th PD)	4.82424e+06	4.36761e+06	2.13142e+06	116151	2.01527e+06	44.2083	28.4572	16.2364	-88.127
Brown macroalgae	Lessoniopsis littoralis	ssp370	Restricted (mean PD)	4.82424e+06	4.36761e+06	2.13142e+06	107952	2.02347e+06	40.2444	23.9755	15.6692	-88.297
Brown macroalgae	Lessoniopsis littoralis	ssp119	Unrestricted	4.82424e+06	978268	2.46204e+06	2.46204e+06	0	496.55	80	0	30.7567
Brown macroalgae	Lessoniopsis littoralis	ssp370	Unrestricted	4.82424e+06	4.36761e+06	2.13142e+06	2.13142e+06	0	863.513	80	0	-46.3532
Brown macroalgae	Macrocystis pyrifera	ssp119	Restricted (5th PD)	2.7622e+07	5.78799e+06	1.42643e+06	806609	619823	14.1305	2.66929	2.82486	-18.0341
Brown macroalgae	Macrocystis pyrifera	ssp119	Restricted (95th PD)	2.7622e+07	5.78799e+06	1.42643e+06	1.15106e+06	275374	25.5781	15.2049	12.6651	-16.7871
Brown macroalgae	Macrocystis pyrifera	ssp119	Restricted (mean PD)	2.7622e+07	5.78799e+06	1.42643e+06	1.15106e+06	275374	25.5781	13.9059	12.0697	-16.7871
Brown macroalgae	Macrocystis pyrifera	ssp370	Restricted (5th PD)	2.7622e+07	1.06964e+07	3.3825e+06	1.40715e+06	1.97535e+06	21.4755	2.59489	2.29221	-33.6297
Brown macroalgae	Macrocystis pyrifera	ssp370	Restricted (95th PD)	2.7622e+07	1.06964e+07	3.3825e+06	2.05114e+06	1.33135e+06	27.216	16.4066	10.3995	-31.2982
Brown macroalgae	Macrocystis pyrifera	ssp370	Restricted (mean PD)	2.7622e+07	1.06964e+07	3.3825e+06	2.05114e+06	1.33135e+06	27.216	14.4811	8.67052	-31.2982
Brown macroalgae	Macrocystis pyrifera	ssp119	Unrestricted	2.7622e+07	5.78799e+06	1.42643e+06	1.42643e+06	0	149.382	80	0	-15.7901
Brown macroalgae	Macrocystis pyrifera	ssp370	Unrestricted	2.7622e+07	1.06964e+07	3.3825e+06	3.3825e+06	0	323.286	80	0	-26.4783
Brown macroalgae	Myagropsis myagroides	ssp119	Restricted (5th PD)	3.80534e+06	2.73431e+06	27270.9	27270.9	0	6.39597	2.5	2.19158	-71.138
Brown macroalgae	Myagropsis myagroides	ssp119	Restricted (95th PD)	3.80534e+06	2.73431e+06	27270.9	27270.9	0	6.39597	6.35065	3.39091	-71.138
Brown macroalgae	Myagropsis myagroides	ssp119	Restricted (mean PD)	3.80534e+06	2.73431e+06	27270.9	27270.9	0	6.39597	6.91705	3.93024	-71.138
Brown macroalgae	Myagropsis myagroides	ssp370	Restricted (5th PD)	3.80534e+06	3.63966e+06	54023.5	54023.5	0	11.6748	2.97143	2.28398	-94.2266
Brown macroalgae	Myagropsis myagroides	ssp370	Restricted (95th PD)	3.80534e+06	3.63966e+06	54023.5	54023.5	0	11.6748	6.4661	3.71815	-94.2266
Brown macroalgae	Myagropsis myagroides	ssp370	Restricted (mean PD)	3.80534e+06	3.63966e+06	54023.5	54023.5	0	11.6748	6.80896	3.98642	-94.2266
Brown macroalgae	Myagropsis myagroides	ssp119	Unrestricted	3.80534e+06	2.73431e+06	27270.9	27270.9	0	6.39597	80	0	-71.138
Brown macroalgae	Myagropsis myagroides	ssp370	Unrestricted	3.80534e+06	3.63966e+06	54023.5	54023.5	0	11.6748	80	0	-94.2266
Brown macroalgae	Myriodesma calophyllum	ssp119	Restricted (5th PD)	2.906e+06	1.14294e+06	207888	203556	4331.87	14.6856	2.90714	2.44625	-32.3257
Brown macroalgae	Myriodesma calophyllum	ssp119	Restricted (95th PD)	2.906e+06	1.14294e+06	207888	207888	0	16.854	5.69512	4.42504	-32.1767
Brown macroalgae	Myriodesma calophyllum	ssp119	Restricted (mean PD)	2.906e+06	1.14294e+06	207888	207888	0	16.854	5.78455	4.4427	-32.1767
Brown macroalgae	Myriodesma calophyllum	ssp370	Restricted (5th PD)	2.906e+06	2.55073e+06	417909	124005	293904	26.9837	3.27778	2.37488	-83.5076
Brown macroalgae	Myriodesma calophyllum	ssp370	Restricted (95th PD)	2.906e+06	2.55073e+06	417909	291013	126896	80.0576	12.6543	6.83041	-77.7606
Brown macroalgae	Myriodesma calophyllum	ssp370	Restricted (mean PD)	2.906e+06	2.55073e+06	417909	291013	126896	80.0576	12.7915	6.81096	-77.7606
Brown macroalgae	Myriodesma calophyllum	ssp119	Unrestricted	2.906e+06	1.14294e+06	207888	207888	0	16.854	80	0	-32.1767
Brown macroalgae	Myriodesma calophyllum	ssp370	Unrestricted	2.906e+06	2.55073e+06	417909	417909	0	114.962	80	0	-73.3939
Brown macroalgae	Myriodesma integrifolium	ssp119	Restricted (5th PD)	4.02151e+06	1.91627e+06	281769	170494	111275	23.6165	1.55738	1.37264	-43.411
Brown macroalgae	Myriodesma integrifolium	ssp119	Restricted (95th PD)	4.02151e+06	1.91627e+06	281769	281769	0	30.8794	11.8601	8.62408	-40.644
Brown macroalgae	Myriodesma integrifolium	ssp119	Restricted (mean PD)	4.02151e+06	1.91627e+06	281769	281769	0	30.8794	11.5512	8.66757	-40.644
Brown macroalgae	Myriodesma integrifolium	ssp370	Restricted (5th PD)	4.02151e+06	3.84348e+06	399454	98717.5	300736	35.8186	1.68966	1.71346	-93.1183
Brown macroalgae	Myriodesma integrifolium	ssp370	Restricted (95th PD)	4.02151e+06	3.84348e+06	399454	308521	90932.8	123.809	7.67647	5.72637	-87.9013
Brown macroalgae	Myriodesma integrifolium	ssp370	Restricted (mean PD)	4.02151e+06	3.84348e+06	399454	308521	90932.8	123.809	7.67647	5.72637	-87.9013
Brown macroalgae	Myriodesma integrifolium	ssp119	Unrestricted	4.02151e+06	1.91627e+06	281769	281769	0	30.8794	80	0	-40.644
Brown macroalgae	Myriodesma integrifolium	ssp370	Unrestricted	4.02151e+06	3.84348e+06	399454	399454	0	142.336	80	0	-85.6401
Brown macroalgae	Myriodesma tuberosum	ssp119	Restricted (5th PD)	3.32827e+06	2.33636e+06	169805	38149.2	131656	5.64588	4.06061	3.30064	-69.0512
Brown macroalgae	Myriodesma tuberosum	ssp119	Restricted (95th PD)	3.32827e+06	2.33636e+06	169805	40579.1	129226	7.24293	10.6411	7.15496	-68.9781
Brown macroalgae	Myriodesma tuberosum	ssp119	Restricted (mean PD)	3.32827e+06	2.33636e+06	169805	40579.1	129226	7.24293	9.91854	6.62574	-68.9781
Brown macroalgae	Myriodesma tuberosum	ssp370	Restricted (5th PD)	3.32827e+06	2.54038e+06	189091	38127.5	150963	4.71136	4.35052	3.29402	-75.1817
Brown macroalgae	Myriodesma tuberosum	ssp370	Restricted (95th PD)	3.32827e+06	2.54038e+06	189091	38127.5	150963	4.71136	8.24312	5.83415	-75.1817
Brown macroalgae	Myriodesma tuberosum	ssp370	Restricted (mean PD)	3.32827e+06	2.54038e+06	189091	38127.5	150963	4.71136	8.24312	5.83415	-75.1817
Brown macroalgae	Myriodesma tuberosum	ssp119	Unrestricted	3.32827e+06	2.33636e+06	169805	169805	0	339.433	80	0	-65.0955
Brown macroalgae	Myriodesma tuberosum	ssp370	Unrestricted	3.32827e+06	2.54038e+06	189091	189091	0	1361.97	80	0	-70.6459
Brown macroalgae	Neoagarum fimbriatum	ssp119	Restricted (5th PD)	3.39784e+06	413046	1.55901e+06	660995	898016	22.8982	5.36641	4.96224	7.29724
Brown macroalgae	Neoagarum fimbriatum	ssp119	Restricted (95th PD)	3.39784e+06	413046	1.55901e+06	1.03085e+06	528165	43.0679	21.1134	12.2247	18.1821
Brown macroalgae	Neoagarum fimbriatum	ssp119	Restricted (mean PD)	3.39784e+06	413046	1.55901e+06	987542	571469	43.7145	22.3706	13.6931	16.9077
Brown macroalgae	Neoagarum fimbriatum	ssp370	Restricted (5th PD)	3.39784e+06	2.02574e+06	3.4724e+06	339933	3.13247e+06	31.5392	2.43956	2.23213	-49.614
Brown macroalgae	Neoagarum fimbriatum	ssp370	Restricted (95th PD)	3.39784e+06	2.02574e+06	3.4724e+06	2.06716e+06	1.40524e+06	202.31	17.3604	9.0918	1.21916
Brown macroalgae	Neoagarum fimbriatum	ssp370	Restricted (mean PD)	3.39784e+06	2.02574e+06	3.4724e+06	2.02386e+06	1.44854e+06	205.904	18.9381	10.6335	-0.0552808
Brown macroalgae	Neoagarum fimbriatum	ssp119	Unrestricted	3.39784e+06	413046	1.55901e+06	1.55901e+06	0	83.3846	80	0	33.7262
Brown macroalgae	Neoagarum fimbriatum	ssp370	Unrestricted	3.39784e+06	2.02574e+06	3.4724e+06	3.4724e+06	0	683.189	80	0	42.576
Brown macroalgae	Nereocystis luetkeana	ssp119	Restricted (5th PD)	8.50876e+06	186960	1.99282e+06	1.00094e+06	991880	17.3884	4.87784	4.37675	9.56637
Brown macroalgae	Nereocystis luetkeana	ssp119	Restricted (95th PD)	8.50876e+06	186960	1.99282e+06	1.73169e+06	261125	29.7205	26.2714	19.1454	18.1546
Brown macroalgae	Nereocystis luetkeana	ssp119	Restricted (mean PD)	8.50876e+06	186960	1.99282e+06	1.63531e+06	357511	25.9802	18.8408	13.6647	17.0219
Brown macroalgae	Nereocystis luetkeana	ssp370	Restricted (5th PD)	8.50876e+06	1.03701e+06	3.32583e+06	1.05252e+06	2.27331e+06	29.1377	4.8078	4.36458	0.182214
Brown macroalgae	Nereocystis luetkeana	ssp370	Restricted (95th PD)	8.50876e+06	1.03701e+06	3.32583e+06	2.6728e+06	653028	63.2623	28.4491	19.4474	19.2247
Brown macroalgae	Nereocystis luetkeana	ssp370	Restricted (mean PD)	8.50876e+06	1.03701e+06	3.32583e+06	2.61075e+06	715081	63.4798	19.9858	13.5724	18.4955
Brown macroalgae	Nereocystis luetkeana	ssp119	Unrestricted	8.50876e+06	186960	1.99282e+06	1.99282e+06	0	61.3074	80	0	21.2235
Brown macroalgae	Nereocystis luetkeana	ssp370	Unrestricted	8.50876e+06	1.03701e+06	3.32583e+06	3.32583e+06	0	130.248	80	0	26.8995
Seagrasses	Oceana serrulata	ssp119	Restricted (5th PD)	8.30412e+07	4.42724e+07	852679	646172	206507	50.0296	9.81688	7.93852	-52.5356
Seagrasses	Oceana serrulata	ssp119	Restricted (95th PD)	8.30412e+07	4.42724e+07	852679	737491	115189	51.725	9.50211	7.52862	-52.4257
Seagrasses	Oceana serrulata	ssp119	Restricted (mean PD)	8.30412e+07	4.42724e+07	852679	728887	123792	51.7206	9.44031	7.60083	-52.436
Seagrasses	Oceana serrulata	ssp370	Restricted (5th PD)	8.30412e+07	4.09123e+07	3.40471e+06	1.71641e+06	1.68831e+06	77.3638	10.2363	9.1405	-47.2005
Seagrasses	Oceana serrulata	ssp370	Restricted (95th PD)	8.30412e+07	4.09123e+07	3.40471e+06	2.1045e+06	1.30021e+06	72.4538	12.2562	10.9464	-46.7331
Seagrasses	Oceana serrulata	ssp370	Restricted (mean PD)	8.30412e+07	4.09123e+07	3.40471e+06	1.963e+06	1.44171e+06	73.6192	11.5861	10.3373	-46.9035
Seagrasses	Oceana serrulata	ssp119	Unrestricted	8.30412e+07	4.42724e+07	852679	852679	0	58.8962	80	0	-52.2869
Seagrasses	Oceana serrulata	ssp370	Unrestricted	8.30412e+07	4.09123e+07	3.40471e+06	3.40471e+06	0	130.292	80	0	-45.1674
Brown macroalgae	Oerstedtia scalaris	ssp119	Restricted (5th PD)	680263	64107.5	125550	91381.5	34169	16.995	1.56667	1.35655	4.00933
Brown macroalgae	Oerstedtia scalaris	ssp119	Restricted (95th PD)	680263	64107.5	125550	103263	22287.3	20.2661	2.49254	1.80381	5.75597
Brown macroalgae	Oerstedtia scalaris	ssp119	Restricted (mean PD)	680263	64107.5	125550	103263	22287.3	20.2661	2.49254	1.80381	5.75597
Brown macroalgae	Oerstedtia scalaris	ssp370	Restricted (5th PD)	680263	218266	1.09856e+06	253348	845214	17.9935	3.98462	3.24986	5.15703
Brown macroalgae	Oerstedtia scalaris	ssp370	Restricted (95th PD)	680263	218266	1.09856e+06	640048	458513	75.3392	20.894	12.7432	62.0028
Brown macroalgae	Oerstedtia scalaris	ssp370	Restricted (mean PD)	680263	218266	1.09856e+06	640048	458513	75.3392	18.9853	12.4614	62.0028
Brown macroalgae	Oerstedtia scalaris	ssp119	Unrestricted	680263	64107.5	125550	125550	0	26.8969	80	0	9.03224
Brown macroalgae	Oerstedtia scalaris	ssp370	Unrestricted	680263	218266	1.09856e+06	1.09856e+06	0	205.786	80	0	129.405
Brown macroalgae	Pelagophycus porra	ssp119	Restricted (5th PD)	1.08941e+06	100470	222215	74390.3	147824	8.60097	4.58163	3.79344	-2.39389
Brown macroalgae	Pelagophycus porra	ssp119	Restricted (95th PD)	1.08941e+06	100470	222215	96287.3	125927	17.8738	5.79336	4.34461	-0.383913
Brown macroalgae	Pelagophycus porra	ssp119	Restricted (mean PD)	1.08941e+06	100470	222215	96287.3	125927	17.8738	5.68775	4.31789	-0.383913
Brown macroalgae	Pelagophycus porra	ssp370	Restricted (5th PD)	1.08941e+06	347489	682196	76831.7	605364	9.1187	4.58163	3.79344	-24.8443
Brown macroalgae	Pelagophycus porra	ssp370	Restricted (95th PD)	1.08941e+06	347489	682196	103597	578599	19.3398	5.79336	4.34461	-22.3875
Brown macroalgae	Pelagophycus porra	ssp370	Restricted (mean PD)	1.08941e+06	347489	682196	103597	578599	19.3398	5.68775	4.31789	-22.3875
Brown macroalgae	Pelagophycus porra	ssp119	Unrestricted	1.08941e+06	100470	222215	222215	0	142.212	80	0	11.1753
Brown macroalgae	Pelagophycus porra	ssp370	Unrestricted	1.08941e+06	347489	682196	682196	0	539.029	80	0	30.7236
Brown macroalgae	Pelvetia canaliculata	ssp119	Restricted (5th PD)	1.39546e+07	2.47038e+06	589691	223237	366453	16.3384	5.58482	5.83495	-16.1033
Brown macroalgae	Pelvetia canaliculata	ssp119	Restricted (95th PD)	1.39546e+07	2.47038e+06	589691	243319	346372	15.9293	30.3521	23.326	-15.9594
Brown macroalgae	Pelvetia canaliculata	ssp119	Restricted (mean PD)	1.39546e+07	2.47038e+06	589691	243319	346372	15.9293	30.5786	23.9892	-15.9594
Brown macroalgae	Pelvetia canaliculata	ssp370	Restricted (5th PD)	1.39546e+07	4.04753e+06	3.22715e+06	687857	2.53929e+06	35.4992	7.41709	7.21778	-24.0758
Brown macroalgae	Pelvetia canaliculata	ssp370	Restricted (95th PD)	1.39546e+07	4.04753e+06	3.22715e+06	892259	2.33489e+06	39.3176	28.2951	25.206	-22.611
Brown macroalgae	Pelvetia canaliculata	ssp370	Restricted (mean PD)	1.39546e+07	4.04753e+06	3.22715e+06	892259	2.33489e+06	39.3176	27.3993	25.3404	-22.611
Brown macroalgae	Pelvetia canaliculata	ssp119	Unrestricted	1.39546e+07	2.47038e+06	589691	589691	0	523.825	80	0	-13.4772
Brown macroalgae	Pelvetia canaliculata	ssp370	Unrestricted	1.39546e+07	4.04753e+06	3.22715e+06	3.22715e+06	0	594.842	80	0	-5.87893
Brown macroalgae	Pelvetiopsis californica	ssp119	Restricted (5th PD)	1.4561e+06	158904	386911	107105	279806	20.4996	2.13333	1.71358	-3.55741
Brown macroalgae	Pelvetiopsis californica	ssp119	Restricted (95th PD)	1.4561e+06	158904	386911	334914	51997.6	73.2302	11.0918	14.2678	12.0877
Brown macroalgae	Pelvetiopsis californica	ssp119	Restricted (mean PD)	1.4561e+06	158904	386911	334914	51997.6	73.2302	12.0739	15.0934	12.0877
Brown macroalgae	Pelvetiopsis californica	ssp370	Restricted (5th PD)	1.4561e+06	141215	891502	253536	637966	18.8742	2.93396	2.30225	7.71385
Brown macroalgae	Pelvetiopsis californica	ssp370	Restricted (95th PD)	1.4561e+06	141215	891502	660472	231030	52.6356	12.7041	14.5815	35.6609
Brown macroalgae	Pelvetiopsis californica	ssp370	Restricted (mean PD)	1.4561e+06	141215	891502	660472	231030	52.6356	13.9412	15.5274	35.6609
Brown macroalgae	Pelvetiopsis californica	ssp119	Unrestricted	1.4561e+06	158904	386911	386911	0	90.1332	80	0	15.6588
Brown macroalgae	Pelvetiopsis californica	ssp370	Unrestricted	1.4561e+06	141215	891502	891502	0	121.497	80	0	51.5272
Brown macroalgae	Pelvetiopsis limitata	ssp119	Restricted (5th PD)	1.74704e+06	407736	1.03062e+06	188903	841719	90.5695	7.23711	4.49947	-12.5259
Brown macroalgae	Pelvetiopsis limitata	ssp119	Restricted (95th PD)	1.74704e+06	407736	1.03062e+06	907041	123582	133.561	16.4967	9.31781	28.58
Brown macroalgae	Pelvetiopsis limitata	ssp119	Restricted (mean PD)	1.74704e+06	407736	1.03062e+06	631169	399454	114.842	15.1953	6.8544	12.7892
Brown macroalgae	Pelvetiopsis limitata	ssp370	Restricted (5th PD)	1.74704e+06	1.06124e+06	310088	3718.57	306369	71.0075	3.5	1.04881	-60.532
Brown macroalgae	Pelvetiopsis limitata	ssp370	Restricted (95th PD)	1.74704e+06	1.06124e+06	310088	5646.87	304441	66.4377	8.97959	5.63652	-60.4216
Brown macroalgae	Pelvetiopsis limitata	ssp370	Restricted (mean PD)	1.74704e+06	1.06124e+06	310088	3718.57	306369	71.0075	4.21429	1.18831	-60.532
Brown macroalgae	Pelvetiopsis limitata	ssp119	Unrestricted	1.74704e+06	407736	1.03062e+06	1.03062e+06	0	149.174	80	0	35.6537
Brown macroalgae	Pelvetiopsis limitata	ssp370	Unrestricted	1.74704e+06	1.06124e+06	310088	310088	0	806.628	80	0	-42.9955
Brown macroalgae	Phyllariopsis brevipes	ssp119	Restricted (5th PD)	9.23671e+06	3.38651e+06	187167	161209	25957.6	8.94385	0.413793	0.779984	-34.9183
Brown macroalgae	Phyllariopsis brevipes	ssp119	Restricted (95th PD)	9.23671e+06	3.38651e+06	187167	182307	4859.8	10.1668	14.7372	16.6184	-34.6898
Brown macroalgae	Phyllariopsis brevipes	ssp119	Restricted (mean PD)	9.23671e+06	3.38651e+06	187167	182307	4859.8	10.1668	15.5207	18.2217	-34.6898
Brown macroalgae	Phyllariopsis brevipes	ssp370	Restricted (5th PD)	9.23671e+06	6.20544e+06	250671	161047	89624.5	17.1665	9.51327	6.82055	-65.4388
Brown macroalgae	Phyllariopsis brevipes	ssp370	Restricted (95th PD)	9.23671e+06	6.20544e+06	250671	222176	28495.4	20.1215	18.9785	11.7279	-64.777
Brown macroalgae	Phyllariopsis brevipes	ssp370	Restricted (mean PD)	9.23671e+06	6.20544e+06	250671	222176	28495.4	20.1215	19.3966	12.3448	-64.777
Brown macroalgae	Phyllariopsis brevipes	ssp119	Unrestricted	9.23671e+06	3.38651e+06	187167	187167	0	11.1186	80	0	-34.6372
Brown macroalgae	Phyllariopsis brevipes	ssp370	Unrestricted	9.23671e+06	6.20544e+06	250671	250671	0	26.8887	80	0	-64.4685
Brown macroalgae	Phyllariopsis purpurascens	ssp119	Restricted (5th PD)	9.0603e+06	3.24465e+06	148156	106967	41188.8	10.3966	8.08333	6.19937	-34.6311
Brown macroalgae	Phyllariopsis purpurascens	ssp119	Restricted (95th PD)	9.0603e+06	3.24465e+06	148156	141174	6982.01	13.4916	13.6644	10.2175	-34.2536
Brown macroalgae	Phyllariopsis purpurascens	ssp119	Restricted (mean PD)	9.0603e+06	3.24465e+06	148156	141174	6982.01	13.4916	12.1164	9.90863	-34.2536
Brown macroalgae	Phyllariopsis purpurascens	ssp370	Restricted (5th PD)	9.0603e+06	5.96293e+06	274858	102525	172333	20.5122	9.109	6.15378	-64.6823
Brown macroalgae	Phyllariopsis purpurascens	ssp370	Restricted (95th PD)	9.0603e+06	5.96293e+06	274858	198752	76106	32.6533	18.2356	11.4428	-63.6202
Brown macroalgae	Phyllariopsis purpurascens	ssp370	Restricted (mean PD)	9.0603e+06	5.96293e+06	274858	189958	84900.4	31.9349	17	11.5576	-63.7173
Brown macroalgae	Phyllariopsis purpurascens	ssp119	Unrestricted	9.0603e+06	3.24465e+06	148156	148156	0	14.7653	80	0	-34.1765
Brown macroalgae	Phyllariopsis purpurascens	ssp370	Unrestricted	9.0603e+06	5.96293e+06	274858	274858	0	46.3434	80	0	-62.7802
Seagrasses	Phyllospadix iwatensis	ssp119	Restricted (5th PD)	1.50575e+07	6.31531e+06	503638	501826	1812.76	28.4786	23.6066	20.1812	-38.6085
Seagrasses	Phyllospadix iwatensis	ssp119	Restricted (95th PD)	1.50575e+07	6.31531e+06	503638	501826	1812.76	28.4786	22.3073	17.0162	-38.6085
Seagrasses	Phyllospadix iwatensis	ssp119	Restricted (mean PD)	1.50575e+07	6.31531e+06	503638	501826	1812.76	28.4786	23.2255	17.4491	-38.6085
Seagrasses	Phyllospadix iwatensis	ssp370	Restricted (5th PD)	1.50575e+07	8.93259e+06	2.84182e+06	1.46805e+06	1.37377e+06	46.2634	18.1737	14.1072	-49.5735
Seagrasses	Phyllospadix iwatensis	ssp370	Restricted (95th PD)	1.50575e+07	8.93259e+06	2.84182e+06	1.63889e+06	1.20293e+06	53.5374	24.2696	17.4427	-48.4389
Seagrasses	Phyllospadix iwatensis	ssp370	Restricted (mean PD)	1.50575e+07	8.93259e+06	2.84182e+06	1.63889e+06	1.20293e+06	53.5374	23.612	18.484	-48.4389
Seagrasses	Phyllospadix iwatensis	ssp119	Unrestricted	1.50575e+07	6.31531e+06	503638	503638	0	29.221	80	0	-38.5965
Seagrasses	Phyllospadix iwatensis	ssp370	Unrestricted	1.50575e+07	8.93259e+06	2.84182e+06	2.84182e+06	0	191.988	80	0	-40.45
Seagrasses	Phyllospadix japonicus	ssp119	Restricted (5th PD)	5.56095e+06	2.90365e+06	149294	94650.6	54643.4	20.7019	5.29358	4.98201	-50.5129
Seagrasses	Phyllospadix japonicus	ssp119	Restricted (95th PD)	5.56095e+06	2.90365e+06	149294	146840	2454.33	45.8133	7.6	6.74069	-49.5744
Seagrasses	Phyllospadix japonicus	ssp119	Restricted (mean PD)	5.56095e+06	2.90365e+06	149294	94650.6	54643.4	20.7019	6.81507	5.60173	-50.5129
Seagrasses	Phyllospadix japonicus	ssp370	Restricted (5th PD)	5.56095e+06	4.70268e+06	583465	184682	398784	46.0786	8.94815	6.28069	-81.2452
Seagrasses	Phyllospadix japonicus	ssp370	Restricted (95th PD)	5.56095e+06	4.70268e+06	583465	329654	253812	84.1413	10.2405	6.20221	-78.6382
Seagrasses	Phyllospadix japonicus	ssp370	Restricted (mean PD)	5.56095e+06	4.70268e+06	583465	225735	357730	58.6359	10.5105	6.44245	-80.5069
Seagrasses	Phyllospadix japonicus	ssp119	Unrestricted	5.56095e+06	2.90365e+06	149294	149294	0	46.1403	80	0	-49.5303
Seagrasses	Phyllospadix japonicus	ssp370	Unrestricted	5.56095e+06	4.70268e+06	583465	583465	0	143.899	80	0	-74.074
Seagrasses	Phyllospadix scouleri	ssp119	Restricted (5th PD)	6.85925e+06	156636	2.07195e+06	1.28073e+06	791219	42.1985	16.1784	11.4365	16.388
Seagrasses	Phyllospadix scouleri	ssp119	Restricted (95th PD)	6.85925e+06	156636	2.07195e+06	1.67123e+06	400722	52.5171	25.0907	16.1391	22.081
Seagrasses	Phyllospadix scouleri	ssp119	Restricted (mean PD)	6.85925e+06	156636	2.07195e+06	1.53796e+06	533988	44.7203	21.7059	14.0094	20.1382
Seagrasses	Phyllospadix scouleri	ssp370	Restricted (5th PD)	6.85925e+06	231497	4.91675e+06	1.8563e+06	3.06045e+06	62.62	15.6745	10.6147	23.6877
Seagrasses	Phyllospadix scouleri	ssp370	Restricted (95th PD)	6.85925e+06	231497	4.91675e+06	2.40717e+06	2.50958e+06	70.7364	25.2881	16.7014	31.7187
Seagrasses	Phyllospadix scouleri	ssp370	Restricted (mean PD)	6.85925e+06	231497	4.91675e+06	2.2739e+06	2.64285e+06	66.4737	20.9037	13.357	29.7759
Seagrasses	Phyllospadix scouleri	ssp119	Unrestricted	6.85925e+06	156636	2.07195e+06	2.07195e+06	0	98.2038	80	0	27.9231
Seagrasses	Phyllospadix scouleri	ssp370	Unrestricted	6.85925e+06	231497	4.91675e+06	4.91675e+06	0	449.975	80	0	68.3056
Seagrasses	Phyllospadix serrulatus	ssp119	Restricted (5th PD)	8.29164e+06	1.23899e+06	1.5684e+06	1.40144e+06	166957	30.721	11.9168	10.0393	1.95919
Seagrasses	Phyllospadix serrulatus	ssp119	Restricted (95th PD)	8.29164e+06	1.23899e+06	1.5684e+06	1.55241e+06	15991.9	33.6178	21.6748	16.639	3.77988
Seagrasses	Phyllospadix serrulatus	ssp119	Restricted (mean PD)	8.29164e+06	1.23899e+06	1.5684e+06	1.55241e+06	15991.9	33.6178	18.0283	12.6841	3.77988
Seagrasses	Phyllospadix serrulatus	ssp370	Restricted (5th PD)	8.29164e+06	6.51056e+06	1.2395e+06	1.14148e+06	98012.6	60.349	7.90315	5.69494	-64.7529
Seagrasses	Phyllospadix serrulatus	ssp370	Restricted (95th PD)	8.29164e+06	6.51056e+06	1.2395e+06	1.16403e+06	75466.3	60.112	30.1688	20.664	-64.481
Seagrasses	Phyllospadix serrulatus	ssp370	Restricted (mean PD)	8.29164e+06	6.51056e+06	1.2395e+06	1.16403e+06	75466.3	60.112	16.7544	11.1702	-64.481
Seagrasses	Phyllospadix serrulatus	ssp119	Unrestricted	8.29164e+06	1.23899e+06	1.5684e+06	1.5684e+06	0	33.6013	80	0	3.97275
Seagrasses	Phyllospadix serrulatus	ssp370	Unrestricted	8.29164e+06	6.51056e+06	1.2395e+06	1.2395e+06	0	65.8746	80	0	-63.5708
Seagrasses	Phyllospadix torreyi	ssp119	Restricted (5th PD)	5.10593e+06	41591.8	1.43977e+06	809088	630684	42.5748	11.7213	10.309	15.0315
Seagrasses	Phyllospadix torreyi	ssp119	Restricted (95th PD)	5.10593e+06	41591.8	1.43977e+06	1.30693e+06	132844	97.6656	10.8127	7.77837	24.7817
Seagrasses	Phyllospadix torreyi	ssp119	Restricted (mean PD)	5.10593e+06	41591.8	1.43977e+06	1.30693e+06	132844	97.6656	12.4111	8.62734	24.7817
Seagrasses	Phyllospadix torreyi	ssp370	Restricted (5th PD)	5.10593e+06	178064	4.2958e+06	1.25575e+06	3.04005e+06	68.2951	15.4162	9.54541	21.1065
Seagrasses	Phyllospadix torreyi	ssp370	Restricted (95th PD)	5.10593e+06	178064	4.2958e+06	3.28492e+06	1.01088e+06	416.382	26.2416	17.0236	60.8479
Seagrasses	Phyllospadix torreyi	ssp370	Restricted (mean PD)	5.10593e+06	178064	4.2958e+06	2.76898e+06	1.52682e+06	297.619	24.0667	13.6453	50.7433
Seagrasses	Phyllospadix torreyi	ssp119	Unrestricted	5.10593e+06	41591.8	1.43977e+06	1.43977e+06	0	159.918	80	0	27.3834
Seagrasses	Phyllospadix torreyi	ssp370	Unrestricted	5.10593e+06	178064	4.2958e+06	4.2958e+06	0	606.777	80	0	80.6461
Brown macroalgae	Phyllospora comosa	ssp119	Restricted (5th PD)	3.44414e+06	1.32205e+06	439288	371290	67998.7	12.8228	2.19545	1.90481	-27.6051
Brown macroalgae	Phyllospora comosa	ssp119	Restricted (95th PD)	3.44414e+06	1.32205e+06	439288	436914	2374.68	22.6056	13.0861	9.46936	-25.6997
Brown macroalgae	Phyllospora comosa	ssp119	Restricted (mean PD)	3.44414e+06	1.32205e+06	439288	436914	2374.68	22.6056	13.2388	9.54912	-25.6997
Brown macroalgae	Phyllospora comosa	ssp370	Restricted (5th PD)	3.44414e+06	3.28887e+06	647672	24207.8	623465	25.9279	3.32	1.79629	-94.7888
Brown macroalgae	Phyllospora comosa	ssp370	Restricted (95th PD)	3.44414e+06	3.28887e+06	647672	520777	126896	170.628	20.423	10.0895	-80.371
Brown macroalgae	Phyllospora comosa	ssp370	Restricted (mean PD)	3.44414e+06	3.28887e+06	647672	520777	126896	170.628	20.425	10.0882	-80.371
Brown macroalgae	Phyllospora comosa	ssp119	Unrestricted	3.44414e+06	1.32205e+06	439288	439288	0	22.7916	80	0	-25.6308
Brown macroalgae	Phyllospora comosa	ssp370	Unrestricted	3.44414e+06	3.28887e+06	647672	647672	0	179.799	80	0	-76.6866
Brown macroalgae	Phyllotricha decipiens	ssp119	Restricted (5th PD)	2.53765e+06	1.11491e+06	152640	143548	9092.06	18.8923	1.61111	1.65309	-38.2782
Brown macroalgae	Phyllotricha decipiens	ssp119	Restricted (95th PD)	2.53765e+06	1.11491e+06	152640	152640	0	19.0378	8.11404	7.62185	-37.9199
Brown macroalgae	Phyllotricha decipiens	ssp119	Restricted (mean PD)	2.53765e+06	1.11491e+06	152640	152640	0	19.0378	7.83105	7.49457	-37.9199
Brown macroalgae	Phyllotricha decipiens	ssp370	Restricted (5th PD)	2.53765e+06	2.48826e+06	318318	169160	149158	47.7891	2.64865	1.98908	-91.3876
Brown macroalgae	Phyllotricha decipiens	ssp370	Restricted (95th PD)	2.53765e+06	2.48826e+06	318318	184908	133410	46.2387	3	2.10819	-90.767
Brown macroalgae	Phyllotricha decipiens	ssp370	Restricted (mean PD)	2.53765e+06	2.48826e+06	318318	184908	133410	46.2387	3.03175	2.10964	-90.767
Brown macroalgae	Phyllotricha decipiens	ssp119	Unrestricted	2.53765e+06	1.11491e+06	152640	152640	0	19.0378	80	0	-37.9199
Brown macroalgae	Phyllotricha decipiens	ssp370	Unrestricted	2.53765e+06	2.48826e+06	318318	318318	0	129.827	80	0	-85.5098
Brown macroalgae	Phyllotricha varians	ssp119	Restricted (5th PD)	1.9879e+06	804101	204899	152901	51997.1	22.7058	2.45614	2.45	-32.7582
Brown macroalgae	Phyllotricha varians	ssp119	Restricted (95th PD)	1.9879e+06	804101	204899	204899	0	27.222	7.60559	5.90552	-30.1425
Brown macroalgae	Phyllotricha varians	ssp119	Restricted (mean PD)	1.9879e+06	804101	204899	204899	0	27.222	7.42628	5.72811	-30.1425
Brown macroalgae	Phyllotricha varians	ssp370	Restricted (5th PD)	1.9879e+06	1.95425e+06	195358	18051.4	177307	32.6468	1.77778	1.39443	-97.3992
Brown macroalgae	Phyllotricha varians	ssp370	Restricted (95th PD)	1.9879e+06	1.95425e+06	195358	20396.8	174961	30.8924	1.91667	1.24011	-97.2812
Brown macroalgae	Phyllotricha varians	ssp370	Restricted (mean PD)	1.9879e+06	1.95425e+06	195358	20396.8	174961	30.8924	1.91667	1.24011	-97.2812
Brown macroalgae	Phyllotricha varians	ssp119	Unrestricted	1.9879e+06	804101	204899	204899	0	27.222	80	0	-30.1425
Brown macroalgae	Phyllotricha varians	ssp370	Unrestricted	1.9879e+06	1.95425e+06	195358	195358	0	271.735	80	0	-88.4799
Brown macroalgae	Phyllotricha verruculosa	ssp119	Restricted (5th PD)	9.79572e+06	3.64507e+06	24267.1	19183.7	5083.45	5.95395	1.72727	1.73729	-37.015
Brown macroalgae	Phyllotricha verruculosa	ssp119	Restricted (95th PD)	9.79572e+06	3.64507e+06	24267.1	24267.1	0	10.2708	13.0087	9.94678	-36.9631
Brown macroalgae	Phyllotricha verruculosa	ssp119	Restricted (mean PD)	9.79572e+06	3.64507e+06	24267.1	24267.1	0	10.2708	13.4141	9.89929	-36.9631
Brown macroalgae	Phyllotricha verruculosa	ssp370	Restricted (5th PD)	9.79572e+06	8.3588e+06	77518.5	7343.54	70175	78.5525	3.5	1	-85.2563
Brown macroalgae	Phyllotricha verruculosa	ssp370	Restricted (95th PD)	9.79572e+06	8.3588e+06	77518.5	7343.54	70175	78.5525	5.8	2.29228	-85.2563
Brown macroalgae	Phyllotricha verruculosa	ssp370	Restricted (mean PD)	9.79572e+06	8.3588e+06	77518.5	7343.54	70175	78.5525	5.8	2.29228	-85.2563
Brown macroalgae	Phyllotricha verruculosa	ssp119	Unrestricted	9.79572e+06	3.64507e+06	24267.1	24267.1	0	10.2708	80	0	-36.9631
Brown macroalgae	Phyllotricha verruculosa	ssp370	Unrestricted	9.79572e+06	8.3588e+06	77518.5	77518.5	0	341.397	80	0	-84.5399
Brown macroalgae	Platythalia angustifolia	ssp119	Restricted (5th PD)	1.73896e+06	288105	40495.2	7516.57	32978.6	11.1485	0.5	0.707107	-16.1354
Brown macroalgae	Platythalia angustifolia	ssp119	Restricted (95th PD)	1.73896e+06	288105	40495.2	7516.57	32978.6	11.1485	13.5156	7.25716	-16.1354
Brown macroalgae	Platythalia angustifolia	ssp119	Restricted (mean PD)	1.73896e+06	288105	40495.2	7516.57	32978.6	11.1485	13.5156	7.25716	-16.1354
Brown macroalgae	Platythalia angustifolia	ssp370	Restricted (5th PD)	1.73896e+06	814747	2.0481e+06	329336	1.71877e+06	36.8991	11.0798	7.76207	-27.9139
Brown macroalgae	Platythalia angustifolia	ssp370	Restricted (95th PD)	1.73896e+06	814747	2.0481e+06	948597	1.09951e+06	189.237	31.6426	18.8002	7.69714
Brown macroalgae	Platythalia angustifolia	ssp370	Restricted (mean PD)	1.73896e+06	814747	2.0481e+06	948597	1.09951e+06	189.237	31.6426	18.8002	7.69714
Brown macroalgae	Platythalia angustifolia	ssp119	Unrestricted	1.73896e+06	288105	40495.2	40495.2	0	671.337	80	0	-14.239
Brown macroalgae	Platythalia angustifolia	ssp370	Unrestricted	1.73896e+06	814747	2.0481e+06	2.0481e+06	0	510.717	80	0	70.9249
Brown macroalgae	Platythalia quercifolia	ssp119	Restricted (5th PD)	1.46373e+06	255182	12863.2	12863.2	0	6.26686	3.96154	2.53741	-16.5548
Brown macroalgae	Platythalia quercifolia	ssp119	Restricted (95th PD)	1.46373e+06	255182	12863.2	12863.2	0	6.26686	6.88889	4.13195	-16.5548
Brown macroalgae	Platythalia quercifolia	ssp119	Restricted (mean PD)	1.46373e+06	255182	12863.2	12863.2	0	6.26686	6.88889	4.13195	-16.5548
Brown macroalgae	Platythalia quercifolia	ssp370	Restricted (5th PD)	1.46373e+06	544310	1.20344e+06	43847.7	1.15959e+06	22.9001	4.92308	2.75002	-34.1908
Brown macroalgae	Platythalia quercifolia	ssp370	Restricted (95th PD)	1.46373e+06	544310	1.20344e+06	658766	544671	506.393	32.8267	15.6999	7.81943
Brown macroalgae	Platythalia quercifolia	ssp370	Restricted (mean PD)	1.46373e+06	544310	1.20344e+06	658766	544671	506.393	32.8267	15.6999	7.81943
Brown macroalgae	Platythalia quercifolia	ssp119	Unrestricted	1.46373e+06	255182	12863.2	12863.2	0	6.26686	80	0	-16.5548
Brown macroalgae	Platythalia quercifolia	ssp370	Unrestricted	1.46373e+06	544310	1.20344e+06	1.20344e+06	0	775.992	80	0	45.0305
Brown macroalgae	Pleurophycus gardneri	ssp119	Restricted (5th PD)	8.07335e+06	287777	2.08091e+06	925175	1.15574e+06	17.0922	4.10741	4.42277	7.89509
Brown macroalgae	Pleurophycus gardneri	ssp119	Restricted (95th PD)	8.07335e+06	287777	2.08091e+06	2.0229e+06	58016.1	39.9534	21.6809	16.8389	21.4919
Brown macroalgae	Pleurophycus gardneri	ssp119	Restricted (mean PD)	8.07335e+06	287777	2.08091e+06	1.92111e+06	159803	36.1423	16.0694	11.5355	20.2312
Brown macroalgae	Pleurophycus gardneri	ssp370	Restricted (5th PD)	8.07335e+06	1.73879e+06	3.09545e+06	971449	2.124e+06	29.5494	4.0361	4.39187	-9.50461
Brown macroalgae	Pleurophycus gardneri	ssp370	Restricted (95th PD)	8.07335e+06	1.73879e+06	3.09545e+06	2.86115e+06	234300	69.0919	23.533	17.994	13.902
Brown macroalgae	Pleurophycus gardneri	ssp370	Restricted (mean PD)	8.07335e+06	1.73879e+06	3.09545e+06	2.79909e+06	296353	68.8596	16.5595	11.7576	13.1334
Brown macroalgae	Pleurophycus gardneri	ssp119	Unrestricted	8.07335e+06	287777	2.08091e+06	2.08091e+06	0	41.0098	80	0	22.2105
Brown macroalgae	Pleurophycus gardneri	ssp370	Unrestricted	8.07335e+06	1.73879e+06	3.09545e+06	3.09545e+06	0	71.6928	80	0	16.8041
Brown macroalgae	Polycladia myrica	ssp119	Restricted (5th PD)	7.217e+07	6.00364e+06	327464	240102	87361.6	10.1084	2.30137	2.06905	-7.98605
Brown macroalgae	Polycladia myrica	ssp119	Restricted (95th PD)	7.217e+07	6.00364e+06	327464	259391	68072.6	11.1439	15.9275	17.6122	-7.95932
Brown macroalgae	Polycladia myrica	ssp119	Restricted (mean PD)	7.217e+07	6.00364e+06	327464	259391	68072.6	11.1439	16.8292	18.2998	-7.95932
Brown macroalgae	Polycladia myrica	ssp370	Restricted (5th PD)	7.217e+07	4.26878e+06	3.74544e+06	1.99052e+06	1.75491e+06	82.5067	4.84167	5.04305	-3.15678
Brown macroalgae	Polycladia myrica	ssp370	Restricted (95th PD)	7.217e+07	4.26878e+06	3.74544e+06	3.16463e+06	580804	121.311	23.9233	20.2585	-1.52992
Brown macroalgae	Polycladia myrica	ssp370	Restricted (mean PD)	7.217e+07	4.26878e+06	3.74544e+06	3.06816e+06	677274	122.49	22.9464	18.737	-1.66359
Brown macroalgae	Polycladia myrica	ssp119	Unrestricted	7.217e+07	6.00364e+06	327464	327464	0	59.4525	80	0	-7.865
Brown macroalgae	Polycladia myrica	ssp370	Unrestricted	7.217e+07	4.26878e+06	3.74544e+06	3.74544e+06	0	155.949	80	0	-0.725148
Seagrasses	Posidonia angustifolia	ssp119	Restricted (5th PD)	4.16622e+06	268482	382213	82052.4	300161	15.7688	3.76667	2.75168	-4.4748
Seagrasses	Posidonia angustifolia	ssp119	Restricted (95th PD)	4.16622e+06	268482	382213	86872.5	295341	16.0014	13.82	9.20229	-4.3591
Seagrasses	Posidonia angustifolia	ssp119	Restricted (mean PD)	4.16622e+06	268482	382213	86872.5	295341	16.0014	14.9274	9.08964	-4.3591
Seagrasses	Posidonia angustifolia	ssp370	Restricted (5th PD)	4.16622e+06	1.39343e+06	1.74378e+06	489168	1.25461e+06	119.849	8.79012	5.69627	-21.7046
Seagrasses	Posidonia angustifolia	ssp370	Restricted (95th PD)	4.16622e+06	1.39343e+06	1.74378e+06	665069	1.07871e+06	139.244	15.7131	9.05572	-17.4825
Seagrasses	Posidonia angustifolia	ssp370	Restricted (mean PD)	4.16622e+06	1.39343e+06	1.74378e+06	665069	1.07871e+06	139.244	16.5059	8.97328	-17.4825
Seagrasses	Posidonia angustifolia	ssp119	Unrestricted	4.16622e+06	268482	382213	382213	0	1179.67	80	0	2.72982
Seagrasses	Posidonia angustifolia	ssp370	Unrestricted	4.16622e+06	1.39343e+06	1.74378e+06	1.74378e+06	0	727.146	80	0	8.40934
Seagrasses	Posidonia australis	ssp119	Restricted (5th PD)	7.10815e+06	132002	639280	515668	123611	32.0473	6.36119	5.29804	5.39756
Seagrasses	Posidonia australis	ssp119	Restricted (95th PD)	7.10815e+06	132002	639280	587015	52264.5	31.8044	10.2464	9.51998	6.40129
Seagrasses	Posidonia australis	ssp119	Restricted (mean PD)	7.10815e+06	132002	639280	587015	52264.5	31.8044	10.3704	9.58733	6.40129
Seagrasses	Posidonia australis	ssp370	Restricted (5th PD)	7.10815e+06	904274	1.62153e+06	959562	661972	43.4613	7.40381	5.81857	0.777812
Seagrasses	Posidonia australis	ssp370	Restricted (95th PD)	7.10815e+06	904274	1.62153e+06	1.18437e+06	437164	68.4458	17.2045	14.2544	3.94049
Seagrasses	Posidonia australis	ssp370	Restricted (mean PD)	7.10815e+06	904274	1.62153e+06	1.18437e+06	437164	68.4458	15.1031	12.6439	3.94049
Seagrasses	Posidonia australis	ssp119	Unrestricted	7.10815e+06	132002	639280	639280	0	37.6176	80	0	7.13656
Seagrasses	Posidonia australis	ssp370	Unrestricted	7.10815e+06	904274	1.62153e+06	1.62153e+06	0	91.3446	80	0	10.0907
Seagrasses	Posidonia denhartogii	ssp119	Restricted (5th PD)	2.88833e+06	473636	40821.6	38464	2357.55	12.928	3.17857	2.74946	-15.0665
Seagrasses	Posidonia denhartogii	ssp119	Restricted (95th PD)	2.88833e+06	473636	40821.6	38464	2357.55	12.928	5.57143	3.90271	-15.0665
Seagrasses	Posidonia denhartogii	ssp119	Restricted (mean PD)	2.88833e+06	473636	40821.6	38464	2357.55	12.928	5.57143	3.90271	-15.0665
Seagrasses	Posidonia denhartogii	ssp370	Restricted (5th PD)	2.88833e+06	2.16595e+06	304041	29137.9	274903	20.7116	2.95833	1.78104	-73.981
Seagrasses	Posidonia denhartogii	ssp370	Restricted (95th PD)	2.88833e+06	2.16595e+06	304041	29137.9	274903	20.7116	7.68254	4.47871	-73.981
Seagrasses	Posidonia denhartogii	ssp370	Restricted (mean PD)	2.88833e+06	2.16595e+06	304041	29137.9	274903	20.7116	7.68254	4.47871	-73.981
Seagrasses	Posidonia denhartogii	ssp119	Unrestricted	2.88833e+06	473636	40821.6	40821.6	0	16.3529	80	0	-14.9849
Seagrasses	Posidonia denhartogii	ssp370	Unrestricted	2.88833e+06	2.16595e+06	304041	304041	0	310.987	80	0	-64.4633
Seagrasses	Posidonia oceanica	ssp119	Restricted (5th PD)	1.11543e+07	1.06872e+06	4826.85	4826.85	0	5.61506	2.125	1.72689	-9.53793
Seagrasses	Posidonia oceanica	ssp119	Restricted (95th PD)	1.11543e+07	1.06872e+06	4826.85	4826.85	0	5.61506	2.90909	2.0226	-9.53793
Seagrasses	Posidonia oceanica	ssp119	Restricted (mean PD)	1.11543e+07	1.06872e+06	4826.85	4826.85	0	5.61506	2.90909	2.0226	-9.53793
Seagrasses	Posidonia oceanica	ssp370	Restricted (5th PD)	1.11543e+07	6.96575e+06	17348.4	13018.5	4329.96	15.7482	2.14286	1.9518	-62.3324
Seagrasses	Posidonia oceanica	ssp370	Restricted (95th PD)	1.11543e+07	6.96575e+06	17348.4	13018.5	4329.96	15.7482	3.55	2.11449	-62.3324
Seagrasses	Posidonia oceanica	ssp370	Restricted (mean PD)	1.11543e+07	6.96575e+06	17348.4	13018.5	4329.96	15.7482	3.55	2.11449	-62.3324
Seagrasses	Posidonia oceanica	ssp119	Unrestricted	1.11543e+07	1.06872e+06	4826.85	4826.85	0	5.61506	80	0	-9.53793
Seagrasses	Posidonia oceanica	ssp370	Unrestricted	1.11543e+07	6.96575e+06	17348.4	17348.4	0	20.4253	80	0	-62.2935
Seagrasses	Posidonia ostenfeldii	ssp119	Restricted (5th PD)	4.67377e+06	411922	41068	41068	0	12.5018	3.69048	2.88383	-7.9348
Seagrasses	Posidonia ostenfeldii	ssp119	Restricted (95th PD)	4.67377e+06	411922	41068	41068	0	12.5018	11.5128	10.4069	-7.9348
Seagrasses	Posidonia ostenfeldii	ssp119	Restricted (mean PD)	4.67377e+06	411922	41068	41068	0	12.5018	11.5128	10.4069	-7.9348
Seagrasses	Posidonia ostenfeldii	ssp370	Restricted (5th PD)	4.67377e+06	1.18861e+06	2.02624e+06	375500	1.65074e+06	84.4912	6.89474	4.64313	-17.3973
Seagrasses	Posidonia ostenfeldii	ssp370	Restricted (95th PD)	4.67377e+06	1.18861e+06	2.02624e+06	847154	1.17908e+06	86.0738	24.584	18.9462	-7.3058
Seagrasses	Posidonia ostenfeldii	ssp370	Restricted (mean PD)	4.67377e+06	1.18861e+06	2.02624e+06	847154	1.17908e+06	86.0738	25.8542	19.0385	-7.3058
Seagrasses	Posidonia ostenfeldii	ssp119	Unrestricted	4.67377e+06	411922	41068	41068	0	12.5018	80	0	-7.9348
Seagrasses	Posidonia ostenfeldii	ssp370	Unrestricted	4.67377e+06	1.18861e+06	2.02624e+06	2.02624e+06	0	219.598	80	0	17.9219
Seagrasses	Posidonia sinuosa	ssp119	Restricted (5th PD)	3.81764e+06	214998	132845	26961.1	105884	8.38553	2.4	1.81804	-4.92547
Seagrasses	Posidonia sinuosa	ssp119	Restricted (95th PD)	3.81764e+06	214998	132845	48593.1	84251.9	55.2527	12.0664	7.75944	-4.35884
Seagrasses	Posidonia sinuosa	ssp119	Restricted (mean PD)	3.81764e+06	214998	132845	48593.1	84251.9	55.2527	12.9552	8.05121	-4.35884
Seagrasses	Posidonia sinuosa	ssp370	Restricted (5th PD)	3.81764e+06	1.04544e+06	1.42061e+06	180191	1.24042e+06	94.7935	6.74648	4.43141	-22.6646
Seagrasses	Posidonia sinuosa	ssp370	Restricted (95th PD)	3.81764e+06	1.04544e+06	1.42061e+06	303053	1.11756e+06	95.4611	16.6182	9.16531	-19.4464
Seagrasses	Posidonia sinuosa	ssp370	Restricted (mean PD)	3.81764e+06	1.04544e+06	1.42061e+06	298233	1.12238e+06	94.7198	17.9407	9.07192	-19.5726
Seagrasses	Posidonia sinuosa	ssp119	Unrestricted	3.81764e+06	214998	132845	132845	0	86.6024	80	0	-2.15193
Seagrasses	Posidonia sinuosa	ssp370	Unrestricted	3.81764e+06	1.04544e+06	1.42061e+06	1.42061e+06	0	265.681	80	0	9.82721
Brown macroalgae	Postelsia palmaeformis	ssp119	Restricted (5th PD)	1.58163e+06	472700	341158	29843.3	311315	18.8651	1.66667	1.13759	-28.0001
Brown macroalgae	Postelsia palmaeformis	ssp119	Restricted (95th PD)	1.58163e+06	472700	341158	190015	151143	33.9743	10.2242	5.27658	-17.8731
Brown macroalgae	Postelsia palmaeformis	ssp119	Restricted (mean PD)	1.58163e+06	472700	341158	190015	151143	33.9743	3.86667	2.09492	-17.8731
Brown macroalgae	Postelsia palmaeformis	ssp370	Restricted (5th PD)	1.58163e+06	849157	247678	10978	236700	21.3983	1.42857	0.9759	-52.9948
Brown macroalgae	Postelsia palmaeformis	ssp370	Restricted (95th PD)	1.58163e+06	849157	247678	12906.3	234772	26.5268	7.60526	5.44525	-52.8729
Brown macroalgae	Postelsia palmaeformis	ssp370	Restricted (mean PD)	1.58163e+06	849157	247678	10978	236700	21.3983	1.5	0.92582	-52.9948
Brown macroalgae	Postelsia palmaeformis	ssp119	Unrestricted	1.58163e+06	472700	341158	341158	0	90.6808	80	0	-8.31689
Brown macroalgae	Postelsia palmaeformis	ssp370	Unrestricted	1.58163e+06	849157	247678	247678	0	653.671	80	0	-38.0292
Brown macroalgae	Pseudochorda nagaii	ssp119	Restricted (5th PD)	1.74069e+06	961693	411916	295962	115954	18.9547	3.94672	3.46547	-38.2453
Brown macroalgae	Pseudochorda nagaii	ssp119	Restricted (95th PD)	1.74069e+06	961693	411916	377917	33998.3	25.6855	10.8437	6.64255	-33.5371
Brown macroalgae	Pseudochorda nagaii	ssp119	Restricted (mean PD)	1.74069e+06	961693	411916	377917	33998.3	25.6855	10.8474	6.59522	-33.5371
Brown macroalgae	Pseudochorda nagaii	ssp370	Restricted (5th PD)	1.74069e+06	1.52255e+06	1.11616e+06	98257	1.0179e+06	19.1376	3.05	2.98825	-81.8237
Brown macroalgae	Pseudochorda nagaii	ssp370	Restricted (95th PD)	1.74069e+06	1.52255e+06	1.11616e+06	254293	861864	56.6095	7.94706	5.74406	-72.8596
Brown macroalgae	Pseudochorda nagaii	ssp370	Restricted (mean PD)	1.74069e+06	1.52255e+06	1.11616e+06	254293	861864	56.6095	7.94706	5.74406	-72.8596
Brown macroalgae	Pseudochorda nagaii	ssp119	Unrestricted	1.74069e+06	961693	411916	411916	0	29.9826	80	0	-31.5839
Brown macroalgae	Pseudochorda nagaii	ssp370	Unrestricted	1.74069e+06	1.52255e+06	1.11616e+06	1.11616e+06	0	321.568	80	0	-23.3467
Brown macroalgae	Pterygophora californica	ssp119	Restricted (5th PD)	4.22957e+06	109413	1.27124e+06	566484	704752	20.8188	5.42308	5.24225	10.8066
Brown macroalgae	Pterygophora californica	ssp119	Restricted (95th PD)	4.22957e+06	109413	1.27124e+06	1.22922e+06	42017.7	58.5074	22.983	13.5724	26.4756
Brown macroalgae	Pterygophora californica	ssp119	Restricted (mean PD)	4.22957e+06	109413	1.27124e+06	1.07058e+06	200653	35.0182	25.5563	15.1538	22.725
Brown macroalgae	Pterygophora californica	ssp370	Restricted (5th PD)	4.22957e+06	547491	4.73569e+06	569977	4.16571e+06	21.1085	5.42308	5.24225	0.531637
Brown macroalgae	Pterygophora californica	ssp370	Restricted (95th PD)	4.22957e+06	547491	4.73569e+06	3.32897e+06	1.40672e+06	387.153	37.8715	20.7862	65.7626
Brown macroalgae	Pterygophora californica	ssp370	Restricted (mean PD)	4.22957e+06	547491	4.73569e+06	2.85335e+06	1.88234e+06	269.762	41.0351	21.076	54.5175
Brown macroalgae	Pterygophora californica	ssp119	Unrestricted	4.22957e+06	109413	1.27124e+06	1.27124e+06	0	77.4071	80	0	27.469
Brown macroalgae	Pterygophora californica	ssp370	Unrestricted	4.22957e+06	547491	4.73569e+06	4.73569e+06	0	674.07	80	0	99.0219
Seagrasses	Ruppia cirrhosa	ssp119	Restricted (5th PD)	1.95656e+07	6.27183e+06	35450.5	31964.1	3486.42	13.9099	2.52174	2.23844	-31.892
Seagrasses	Ruppia cirrhosa	ssp119	Restricted (95th PD)	1.95656e+07	6.27183e+06	35450.5	31964.1	3486.42	13.9099	9.57738	10.1977	-31.892
Seagrasses	Ruppia cirrhosa	ssp119	Restricted (mean PD)	1.95656e+07	6.27183e+06	35450.5	31964.1	3486.42	13.9099	9.99281	11.4869	-31.892
Seagrasses	Ruppia cirrhosa	ssp370	Restricted (5th PD)	1.95656e+07	4.16819e+06	3.65518e+06	2.33146e+06	1.32372e+06	50.8034	9.70649	7.52072	-9.38749
Seagrasses	Ruppia cirrhosa	ssp370	Restricted (95th PD)	1.95656e+07	4.16819e+06	3.65518e+06	2.86203e+06	793151	61.5266	14.156	10.317	-6.67577
Seagrasses	Ruppia cirrhosa	ssp370	Restricted (mean PD)	1.95656e+07	4.16819e+06	3.65518e+06	2.86075e+06	794430	61.4731	14.3243	10.5229	-6.68231
Seagrasses	Ruppia cirrhosa	ssp119	Unrestricted	1.95656e+07	6.27183e+06	35450.5	35450.5	0	27.1181	80	0	-31.8742
Seagrasses	Ruppia cirrhosa	ssp370	Unrestricted	1.95656e+07	4.16819e+06	3.65518e+06	3.65518e+06	0	147.739	80	0	-2.62197
Seagrasses	Ruppia maritima	ssp119	Restricted (5th PD)	1.31892e+08	2.87297e+07	1.92493e+06	1.4388e+06	486128	25.7554	13.1328	14.8734	-20.6918
Seagrasses	Ruppia maritima	ssp119	Restricted (95th PD)	1.31892e+08	2.87297e+07	1.92493e+06	1.49421e+06	430717	29.0565	26.3679	21.3509	-20.6498
Seagrasses	Ruppia maritima	ssp119	Restricted (mean PD)	1.31892e+08	2.87297e+07	1.92493e+06	1.49421e+06	430717	29.0565	26.1979	21.332	-20.6498
Seagrasses	Ruppia maritima	ssp370	Restricted (5th PD)	1.31892e+08	5.85824e+07	8.90889e+06	5.07916e+06	3.82973e+06	38.4425	13.2063	12.0228	-40.5659
Seagrasses	Ruppia maritima	ssp370	Restricted (95th PD)	1.31892e+08	5.85824e+07	8.90889e+06	6.16712e+06	2.74178e+06	64.6529	21.8106	23.8086	-39.7411
Seagrasses	Ruppia maritima	ssp370	Restricted (mean PD)	1.31892e+08	5.85824e+07	8.90889e+06	6.16712e+06	2.74178e+06	64.6529	26.8436	21.5083	-39.7411
Seagrasses	Ruppia maritima	ssp119	Unrestricted	1.31892e+08	2.87297e+07	1.92493e+06	1.92493e+06	0	56.2268	80	0	-20.3233
Seagrasses	Ruppia maritima	ssp370	Unrestricted	1.31892e+08	5.85824e+07	8.90889e+06	8.90889e+06	0	140.086	80	0	-37.6623
Brown macroalgae	Saccharina angustata	ssp119	Restricted (5th PD)	1.7687e+06	945759	281542	247237	34305.3	17.1302	9.14973	7.58362	-39.4934
Brown macroalgae	Saccharina angustata	ssp119	Restricted (95th PD)	1.7687e+06	945759	281542	270791	10751.4	20.3186	8.91033	6.6458	-38.1617
Brown macroalgae	Saccharina angustata	ssp119	Restricted (mean PD)	1.7687e+06	945759	281542	270791	10751.4	20.3186	8.85038	6.76725	-38.1617
Brown macroalgae	Saccharina angustata	ssp370	Restricted (5th PD)	1.7687e+06	1.25423e+06	1.1261e+06	432652	693446	23.2765	8.05063	7.33947	-46.4508
Brown macroalgae	Saccharina angustata	ssp370	Restricted (95th PD)	1.7687e+06	1.25423e+06	1.1261e+06	658300	467798	44.7934	10.0499	6.5804	-33.693
Brown macroalgae	Saccharina angustata	ssp370	Restricted (mean PD)	1.7687e+06	1.25423e+06	1.1261e+06	658300	467798	44.7934	10.0499	6.5804	-33.693
Brown macroalgae	Saccharina angustata	ssp119	Unrestricted	1.7687e+06	945759	281542	281542	0	21.2525	80	0	-37.5539
Brown macroalgae	Saccharina angustata	ssp370	Unrestricted	1.7687e+06	1.25423e+06	1.1261e+06	1.1261e+06	0	345.332	80	0	-7.2444
Brown macroalgae	Saccharina cichorioides	ssp119	Restricted (5th PD)	3.97123e+06	1.2345e+06	506556	202170	304386	14.347	5.07229	3.69367	-25.9953
Brown macroalgae	Saccharina cichorioides	ssp119	Restricted (95th PD)	3.97123e+06	1.2345e+06	506556	471062	35494.2	61.5882	20.4657	14.9844	-19.2243
Brown macroalgae	Saccharina cichorioides	ssp119	Restricted (mean PD)	3.97123e+06	1.2345e+06	506556	471062	35494.2	61.5882	20.9579	15.6514	-19.2243
Brown macroalgae	Saccharina cichorioides	ssp370	Restricted (5th PD)	3.97123e+06	1.89244e+06	1.73361e+06	174175	1.55944e+06	15.0877	4.58282	3.57256	-43.2677
Brown macroalgae	Saccharina cichorioides	ssp370	Restricted (95th PD)	3.97123e+06	1.89244e+06	1.73361e+06	536424	1.19719e+06	58.6032	17.0396	13.3673	-34.1459
Brown macroalgae	Saccharina cichorioides	ssp370	Restricted (mean PD)	3.97123e+06	1.89244e+06	1.73361e+06	536424	1.19719e+06	58.6032	17.4986	13.9754	-34.1459
Brown macroalgae	Saccharina cichorioides	ssp119	Unrestricted	3.97123e+06	1.2345e+06	506556	506556	0	80.9617	80	0	-18.3305
Brown macroalgae	Saccharina cichorioides	ssp370	Unrestricted	3.97123e+06	1.89244e+06	1.73361e+06	1.73361e+06	0	319.661	80	0	-3.9993
Brown macroalgae	Saccharina cichorioides f. coriacea	ssp119	Restricted (5th PD)	2.40617e+06	603060	399749	164226	235522	12.9933	4.29885	3.54693	-18.2379
Brown macroalgae	Saccharina cichorioides f. coriacea	ssp119	Restricted (95th PD)	2.40617e+06	603060	399749	391546	8202.26	76.1922	19.4783	12.2128	-8.79046
Brown macroalgae	Saccharina cichorioides f. coriacea	ssp119	Restricted (mean PD)	2.40617e+06	603060	399749	391546	8202.26	76.1922	19.3331	11.4674	-8.79046
Brown macroalgae	Saccharina cichorioides f. coriacea	ssp370	Restricted (5th PD)	2.40617e+06	1.09196e+06	1.94312e+06	151724	1.79139e+06	13.5194	3.35938	2.89375	-39.0761
Brown macroalgae	Saccharina cichorioides f. coriacea	ssp370	Restricted (95th PD)	2.40617e+06	1.09196e+06	1.94312e+06	500161	1.44296e+06	50.5878	21.1082	14.2634	-24.5951
Brown macroalgae	Saccharina cichorioides f. coriacea	ssp370	Restricted (mean PD)	2.40617e+06	1.09196e+06	1.94312e+06	500161	1.44296e+06	50.5878	22.1923	14.3554	-24.5951
Brown macroalgae	Saccharina cichorioides f. coriacea	ssp119	Unrestricted	2.40617e+06	603060	399749	399749	0	76.4619	80	0	-8.44958
Brown macroalgae	Saccharina cichorioides f. coriacea	ssp370	Unrestricted	2.40617e+06	1.09196e+06	1.94312e+06	1.94312e+06	0	405.797	80	0	35.374
Brown macroalgae	Saccharina complanata	ssp119	Restricted (5th PD)	8.73703e+06	540386	2.26462e+06	1.49384e+06	770782	13.5941	3.19512	2.97639	10.9128
Brown macroalgae	Saccharina complanata	ssp119	Restricted (95th PD)	8.73703e+06	540386	2.26462e+06	2.18985e+06	74773.1	18.9979	25.6268	17.7703	18.879
Brown macroalgae	Saccharina complanata	ssp119	Restricted (mean PD)	8.73703e+06	540386	2.26462e+06	2.18985e+06	74773.1	18.9979	18.3919	13.2578	18.879
Brown macroalgae	Saccharina complanata	ssp370	Restricted (5th PD)	8.73703e+06	97093.1	3.98747e+06	2.23286e+06	1.75461e+06	16.8427	4.19424	3.99212	24.445
Brown macroalgae	Saccharina complanata	ssp370	Restricted (95th PD)	8.73703e+06	97093.1	3.98747e+06	3.46964e+06	517833	33.2035	24.9291	17.4562	38.6006
Brown macroalgae	Saccharina complanata	ssp370	Restricted (mean PD)	8.73703e+06	97093.1	3.98747e+06	3.46964e+06	517833	33.2035	18.1953	12.254	38.6006
Brown macroalgae	Saccharina complanata	ssp119	Unrestricted	8.73703e+06	540386	2.26462e+06	2.26462e+06	0	28.3059	80	0	19.7348
Brown macroalgae	Saccharina complanata	ssp370	Unrestricted	8.73703e+06	97093.1	3.98747e+06	3.98747e+06	0	107.646	80	0	44.5274
Brown macroalgae	Saccharina gyrata	ssp119	Restricted (5th PD)	2.56583e+06	1.15177e+06	746223	208593	537630	21.2661	4.66929	3.84017	-36.759
Brown macroalgae	Saccharina gyrata	ssp119	Restricted (95th PD)	2.56583e+06	1.15177e+06	746223	616294	129929	94.6137	18.3832	11.4514	-20.8694
Brown macroalgae	Saccharina gyrata	ssp119	Restricted (mean PD)	2.56583e+06	1.15177e+06	746223	616294	129929	94.6137	17.9775	10.7767	-20.8694
Brown macroalgae	Saccharina gyrata	ssp370	Restricted (5th PD)	2.56583e+06	2.56006e+06	1.60647e+06	11694.9	1.59477e+06	15.5274	1	0.816497	-99.3195
Brown macroalgae	Saccharina gyrata	ssp370	Restricted (95th PD)	2.56583e+06	2.56006e+06	1.60647e+06	11694.9	1.59477e+06	15.5274	3.375	2.02896	-99.3195
Brown macroalgae	Saccharina gyrata	ssp370	Restricted (mean PD)	2.56583e+06	2.56006e+06	1.60647e+06	11694.9	1.59477e+06	15.5274	3.375	2.02896	-99.3195
Brown macroalgae	Saccharina gyrata	ssp119	Unrestricted	2.56583e+06	1.15177e+06	746223	746223	0	123.617	80	0	-15.8056
Brown macroalgae	Saccharina gyrata	ssp370	Unrestricted	2.56583e+06	2.56006e+06	1.60647e+06	1.60647e+06	0	464.262	80	0	-37.1653
Brown macroalgae	Saccharina japonica	ssp119	Restricted (5th PD)	1.07829e+08	5.51798e+07	2.72384e+06	1.26793e+06	1.45591e+06	14.7583	5.93498	6.90685	-49.9977
Brown macroalgae	Saccharina japonica	ssp119	Restricted (95th PD)	1.07829e+08	5.51798e+07	2.72384e+06	1.91147e+06	812366	38.3174	14.1382	12.5477	-49.4008
Brown macroalgae	Saccharina japonica	ssp119	Restricted (mean PD)	1.07829e+08	5.51798e+07	2.72384e+06	1.86235e+06	861487	37.4588	13.2452	11.4748	-49.4464
Brown macroalgae	Saccharina japonica	ssp370	Restricted (5th PD)	1.07829e+08	4.80518e+07	1.44644e+07	6.50883e+06	7.95556e+06	32.5146	4.5397	5.41162	-38.5268
Brown macroalgae	Saccharina japonica	ssp370	Restricted (95th PD)	1.07829e+08	4.80518e+07	1.44644e+07	1.03503e+07	4.11409e+06	48.8878	14.3428	11.9006	-34.9642
Brown macroalgae	Saccharina japonica	ssp370	Restricted (mean PD)	1.07829e+08	4.80518e+07	1.44644e+07	1.00564e+07	4.40796e+06	47.1593	12.4354	11.2047	-35.2368
Brown macroalgae	Saccharina japonica	ssp119	Unrestricted	1.07829e+08	5.51798e+07	2.72384e+06	2.72384e+06	0	62.7383	80	0	-48.6475
Brown macroalgae	Saccharina japonica	ssp370	Unrestricted	1.07829e+08	4.80518e+07	1.44644e+07	1.44644e+07	0	125.156	80	0	-31.1488
Brown macroalgae	Saccharina japonica var. diabolica	ssp119	Restricted (5th PD)	1.29788e+08	7.8581e+07	1.79832e+06	1.38858e+06	409741	17.4876	4.69295	4.99504	-59.4759
Brown macroalgae	Saccharina japonica var. diabolica	ssp119	Restricted (95th PD)	1.29788e+08	7.8581e+07	1.79832e+06	1.57654e+06	221777	19.0485	14.8858	16.9892	-59.3311
Brown macroalgae	Saccharina japonica var. diabolica	ssp119	Restricted (mean PD)	1.29788e+08	7.8581e+07	1.79832e+06	1.5657e+06	232624	18.6891	12.521	12.0925	-59.3394
Brown macroalgae	Saccharina japonica var. diabolica	ssp370	Restricted (5th PD)	1.29788e+08	4.74122e+07	1.27777e+07	7.63694e+06	5.14081e+06	21.8535	6.22616	6.50579	-30.6464
Brown macroalgae	Saccharina japonica var. diabolica	ssp370	Restricted (95th PD)	1.29788e+08	4.74122e+07	1.27777e+07	1.07653e+07	2.01248e+06	48.8828	19.1613	18.0202	-28.2361
Brown macroalgae	Saccharina japonica var. diabolica	ssp370	Restricted (mean PD)	1.29788e+08	4.74122e+07	1.27777e+07	1.07069e+07	2.07081e+06	48.8935	19.507	17.4545	-28.281
Brown macroalgae	Saccharina japonica var. diabolica	ssp119	Unrestricted	1.29788e+08	7.8581e+07	1.79832e+06	1.79832e+06	0	39.1025	80	0	-59.1602
Brown macroalgae	Saccharina japonica var. diabolica	ssp370	Unrestricted	1.29788e+08	4.74122e+07	1.27777e+07	1.27777e+07	0	79.7608	80	0	-26.6855
Brown macroalgae	Saccharina japonica var. ochotensis	ssp119	Restricted (5th PD)	1.22149e+08	4.46273e+07	377942	342901	35041.4	14.386	4.74118	4.41078	-36.2544
Brown macroalgae	Saccharina japonica var. ochotensis	ssp119	Restricted (95th PD)	1.22149e+08	4.46273e+07	377942	363518	14424.3	15.4742	10.5762	7.69212	-36.2375
Brown macroalgae	Saccharina japonica var. ochotensis	ssp119	Restricted (mean PD)	1.22149e+08	4.46273e+07	377942	363518	14424.3	15.4742	10.5631	7.93486	-36.2375
Brown macroalgae	Saccharina japonica var. ochotensis	ssp370	Restricted (5th PD)	1.22149e+08	3.0353e+07	7.00062e+06	5.09824e+06	1.90238e+06	25.2465	3.74081	3.59628	-20.6753
Brown macroalgae	Saccharina japonica var. ochotensis	ssp370	Restricted (95th PD)	1.22149e+08	3.0353e+07	7.00062e+06	6.58566e+06	414961	29.534	14.9759	14.3748	-19.4576
Brown macroalgae	Saccharina japonica var. ochotensis	ssp370	Restricted (mean PD)	1.22149e+08	3.0353e+07	7.00062e+06	6.53786e+06	462762	29.4336	13.5899	12.2041	-19.4968
Brown macroalgae	Saccharina japonica var. ochotensis	ssp119	Unrestricted	1.22149e+08	4.46273e+07	377942	377942	0	20.1036	80	0	-36.2257
Brown macroalgae	Saccharina japonica var. ochotensis	ssp370	Unrestricted	1.22149e+08	3.0353e+07	7.00062e+06	7.00062e+06	0	32.5667	80	0	-19.1179
Brown macroalgae	Saccharina japonica var. religiosa	ssp119	Restricted (5th PD)	1.33699e+08	3.03349e+07	332069	294445	37623.9	12.0499	4.34048	3.89305	-22.4688
Brown macroalgae	Saccharina japonica var. religiosa	ssp119	Restricted (95th PD)	1.33699e+08	3.03349e+07	332069	329700	2369.56	12.5194	10.9261	8.64092	-22.4424
Brown macroalgae	Saccharina japonica var. religiosa	ssp119	Restricted (mean PD)	1.33699e+08	3.03349e+07	332069	326865	5204.39	12.3761	10.2642	8.13945	-22.4445
Brown macroalgae	Saccharina japonica var. religiosa	ssp370	Restricted (5th PD)	1.33699e+08	2.22959e+07	4.72634e+06	3.29686e+06	1.42949e+06	15.5647	4.27506	4.9497	-14.2103
Brown macroalgae	Saccharina japonica var. religiosa	ssp370	Restricted (95th PD)	1.33699e+08	2.22959e+07	4.72634e+06	4.45732e+06	269020	26.8677	13.975	13.4096	-13.3424
Brown macroalgae	Saccharina japonica var. religiosa	ssp370	Restricted (mean PD)	1.33699e+08	2.22959e+07	4.72634e+06	4.23812e+06	488218	21.6275	13.7232	12.934	-13.5063
Brown macroalgae	Saccharina japonica var. religiosa	ssp119	Unrestricted	1.33699e+08	3.03349e+07	332069	332069	0	12.5616	80	0	-22.4406
Brown macroalgae	Saccharina japonica var. religiosa	ssp370	Unrestricted	1.33699e+08	2.22959e+07	4.72634e+06	4.72634e+06	0	33.0289	80	0	-13.1411
Brown macroalgae	Saccharina latissima	ssp119	Restricted (5th PD)	6.1815e+07	7.83357e+06	6.01977e+06	3.14101e+06	2.87876e+06	16.4025	5.85825	5.88586	-7.59129
Brown macroalgae	Saccharina latissima	ssp119	Restricted (95th PD)	6.1815e+07	7.83357e+06	6.01977e+06	4.42769e+06	1.59207e+06	25.16	15.5148	16.1952	-5.50979
Brown macroalgae	Saccharina latissima	ssp119	Restricted (mean PD)	6.1815e+07	7.83357e+06	6.01977e+06	4.39515e+06	1.62462e+06	24.8931	15.4431	15.7871	-5.56244
Brown macroalgae	Saccharina latissima	ssp370	Restricted (5th PD)	6.1815e+07	8.49624e+06	2.44207e+07	1.01062e+07	1.43145e+07	19.8806	5.65826	5.59903	2.60454
Brown macroalgae	Saccharina latissima	ssp370	Restricted (95th PD)	6.1815e+07	8.49624e+06	2.44207e+07	1.63266e+07	8.09411e+06	38.6885	20.3291	18.2572	12.6674
Brown macroalgae	Saccharina latissima	ssp370	Restricted (mean PD)	6.1815e+07	8.49624e+06	2.44207e+07	1.61342e+07	8.28654e+06	38.4662	19.0077	17.9111	12.3561
Brown macroalgae	Saccharina latissima	ssp119	Unrestricted	6.1815e+07	7.83357e+06	6.01977e+06	6.01977e+06	0	103.39	80	0	-2.93424
Brown macroalgae	Saccharina latissima	ssp370	Unrestricted	6.1815e+07	8.49624e+06	2.44207e+07	2.44207e+07	0	160.733	80	0	25.7615
Brown macroalgae	Saccharina longicruris	ssp119	Restricted (5th PD)	2.74985e+07	2.7409e+06	2.59494e+06	1.19415e+06	1.40078e+06	22.5468	3.67734	3.21077	-5.62485
Brown macroalgae	Saccharina longicruris	ssp119	Restricted (95th PD)	2.74985e+07	2.7409e+06	2.59494e+06	1.48602e+06	1.10891e+06	35.6431	18.8859	14.5193	-4.56344
Brown macroalgae	Saccharina longicruris	ssp119	Restricted (mean PD)	2.74985e+07	2.7409e+06	2.59494e+06	1.48602e+06	1.10891e+06	35.6431	16.8708	13.9312	-4.56344
Brown macroalgae	Saccharina longicruris	ssp370	Restricted (5th PD)	2.74985e+07	2.73381e+06	9.47742e+06	3.01996e+06	6.45746e+06	18.9672	3.52912	3.13362	1.04061
Brown macroalgae	Saccharina longicruris	ssp370	Restricted (95th PD)	2.74985e+07	2.73381e+06	9.47742e+06	5.18924e+06	4.28818e+06	93.5954	16.7287	13.3474	8.92933
Brown macroalgae	Saccharina longicruris	ssp370	Restricted (mean PD)	2.74985e+07	2.73381e+06	9.47742e+06	4.76243e+06	4.71499e+06	75.8121	15.8102	13.1587	7.37722
Brown macroalgae	Saccharina longicruris	ssp119	Unrestricted	2.74985e+07	2.7409e+06	2.59494e+06	2.59494e+06	0	111.24	80	0	-0.530819
Brown macroalgae	Saccharina longicruris	ssp370	Unrestricted	2.74985e+07	2.73381e+06	9.47742e+06	9.47742e+06	0	206.909	80	0	24.5236
Brown macroalgae	Saccharina longissima	ssp119	Restricted (5th PD)	2.09656e+06	832646	186207	83811.5	102395	11.8117	1.87097	1.48748	-35.7173
Brown macroalgae	Saccharina longissima	ssp119	Restricted (95th PD)	2.09656e+06	832646	186207	103745	82462.2	13.8865	5.18966	5.15628	-34.7665
Brown macroalgae	Saccharina longissima	ssp119	Restricted (mean PD)	2.09656e+06	832646	186207	103745	82462.2	13.8865	5.40698	5.8287	-34.7665
Brown macroalgae	Saccharina longissima	ssp370	Restricted (5th PD)	2.09656e+06	1.3193e+06	973399	95448.7	877950	10.1459	1.65909	1.29443	-58.374
Brown macroalgae	Saccharina longissima	ssp370	Restricted (95th PD)	2.09656e+06	1.3193e+06	973399	127151	846247	14.245	3.56504	2.61585	-56.8619
Brown macroalgae	Saccharina longissima	ssp370	Restricted (mean PD)	2.09656e+06	1.3193e+06	973399	127151	846247	14.245	3.37634	2.82427	-56.8619
Brown macroalgae	Saccharina longissima	ssp119	Unrestricted	2.09656e+06	832646	186207	186207	0	48.4424	80	0	-30.8333
Brown macroalgae	Saccharina longissima	ssp370	Unrestricted	2.09656e+06	1.3193e+06	973399	973399	0	393.227	80	0	-16.4984
Brown macroalgae	Saccharina nigripes	ssp119	Restricted (5th PD)	2.98131e+07	5.25937e+06	4.50551e+06	865277	3.64023e+06	23.1151	1.46058	1.87514	-14.7388
Brown macroalgae	Saccharina nigripes	ssp119	Restricted (95th PD)	2.98131e+07	5.25937e+06	4.50551e+06	1.7051e+06	2.80041e+06	51.232	16.54	14.8927	-11.9219
Brown macroalgae	Saccharina nigripes	ssp119	Restricted (mean PD)	2.98131e+07	5.25937e+06	4.50551e+06	1.62837e+06	2.87714e+06	50.7561	12.3237	10.1565	-12.1792
Brown macroalgae	Saccharina nigripes	ssp370	Restricted (5th PD)	2.98131e+07	1.00671e+07	1.09203e+07	1.3151e+06	9.60521e+06	10.7795	1.68085	2.27358	-29.3564
Brown macroalgae	Saccharina nigripes	ssp370	Restricted (95th PD)	2.98131e+07	1.00671e+07	1.09203e+07	2.64132e+06	8.27899e+06	39.4828	19.6009	18.0809	-24.908
Brown macroalgae	Saccharina nigripes	ssp370	Restricted (mean PD)	2.98131e+07	1.00671e+07	1.09203e+07	2.56459e+06	8.35572e+06	38.7599	13.6971	12.6519	-25.1654
Brown macroalgae	Saccharina nigripes	ssp119	Unrestricted	2.98131e+07	5.25937e+06	4.50551e+06	4.50551e+06	0	283.231	80	0	-2.52862
Brown macroalgae	Saccharina nigripes	ssp370	Unrestricted	2.98131e+07	1.00671e+07	1.09203e+07	1.09203e+07	0	337.902	80	0	2.86169
Brown macroalgae	Saccharina sachalinensis	ssp119	Restricted (5th PD)	2.64269e+06	1.47033e+06	313489	240671	72818.9	24.7999	4.14035	4.24447	-46.5308
Brown macroalgae	Saccharina sachalinensis	ssp119	Restricted (95th PD)	2.64269e+06	1.47033e+06	313489	254839	58650.2	27.5442	10.6226	6.44653	-45.9946
Brown macroalgae	Saccharina sachalinensis	ssp119	Restricted (mean PD)	2.64269e+06	1.47033e+06	313489	254839	58650.2	27.5442	10.8681	6.42633	-45.9946
Brown macroalgae	Saccharina sachalinensis	ssp370	Restricted (5th PD)	2.64269e+06	2.48805e+06	1.10975e+06	28117.9	1.08163e+06	9.04346	0.857143	0.770329	-93.0845
Brown macroalgae	Saccharina sachalinensis	ssp370	Restricted (95th PD)	2.64269e+06	2.48805e+06	1.10975e+06	88298.7	1.02145e+06	45.6468	11.0938	9.19516	-90.8072
Brown macroalgae	Saccharina sachalinensis	ssp370	Restricted (mean PD)	2.64269e+06	2.48805e+06	1.10975e+06	88298.7	1.02145e+06	45.6468	11.4183	9.26483	-90.8072
Brown macroalgae	Saccharina sachalinensis	ssp119	Unrestricted	2.64269e+06	1.47033e+06	313489	313489	0	64.253	80	0	-43.7753
Brown macroalgae	Saccharina sachalinensis	ssp370	Unrestricted	2.64269e+06	2.48805e+06	1.10975e+06	1.10975e+06	0	386.757	80	0	-52.1552
Brown macroalgae	Saccharina yendoana	ssp119	Restricted (5th PD)	344468	278084	37041.6	19695.8	17345.8	31.2294	3.74194	2.64534	-75.0107
Brown macroalgae	Saccharina yendoana	ssp119	Restricted (95th PD)	344468	278084	37041.6	19695.8	17345.8	31.2294	4.13725	2.72044	-75.0107
Brown macroalgae	Saccharina yendoana	ssp119	Restricted (mean PD)	344468	278084	37041.6	19695.8	17345.8	31.2294	4.13725	2.72044	-75.0107
Brown macroalgae	Saccharina yendoana	ssp370	Restricted (5th PD)	344468	294678	309413	54690.6	254723	53.3	4.16667	2.84671	-69.6689
Brown macroalgae	Saccharina yendoana	ssp370	Restricted (95th PD)	344468	294678	309413	54690.6	254723	53.3	4.46429	2.75264	-69.6689
Brown macroalgae	Saccharina yendoana	ssp370	Restricted (mean PD)	344468	294678	309413	54690.6	254723	53.3	4.46429	2.75264	-69.6689
Brown macroalgae	Saccharina yendoana	ssp119	Unrestricted	344468	278084	37041.6	37041.6	0	82.6706	80	0	-69.9752
Brown macroalgae	Saccharina yendoana	ssp370	Unrestricted	344468	294678	309413	309413	0	249.982	80	0	4.27765
Brown macroalgae	Saccorhiza dermatodea	ssp119	Restricted (5th PD)	4.32528e+07	5.74644e+06	4.09635e+06	2.25286e+06	1.84349e+06	13.3923	2.30394	2.57795	-8.07711
Brown macroalgae	Saccorhiza dermatodea	ssp119	Restricted (95th PD)	4.32528e+07	5.74644e+06	4.09635e+06	3.58666e+06	509692	21.6807	12.2953	12.0495	-4.99339
Brown macroalgae	Saccorhiza dermatodea	ssp119	Restricted (mean PD)	4.32528e+07	5.74644e+06	4.09635e+06	3.56164e+06	534713	21.7315	11.416	12.7607	-5.05124
Brown macroalgae	Saccorhiza dermatodea	ssp370	Restricted (5th PD)	4.32528e+07	7.00003e+06	9.88629e+06	4.22046e+06	5.66582e+06	13.4116	4.60729	5.26828	-6.42633
Brown macroalgae	Saccorhiza dermatodea	ssp370	Restricted (95th PD)	4.32528e+07	7.00003e+06	9.88629e+06	7.05865e+06	2.82763e+06	41.4137	13.5184	13.4545	0.135533
Brown macroalgae	Saccorhiza dermatodea	ssp370	Restricted (mean PD)	4.32528e+07	7.00003e+06	9.88629e+06	6.77386e+06	3.11243e+06	34.7384	12.3605	12.9776	-0.522914
Brown macroalgae	Saccorhiza dermatodea	ssp119	Unrestricted	4.32528e+07	5.74644e+06	4.09635e+06	4.09635e+06	0	33.8049	80	0	-3.81499
Brown macroalgae	Saccorhiza dermatodea	ssp370	Unrestricted	4.32528e+07	7.00003e+06	9.88629e+06	9.88629e+06	0	121.415	80	0	6.67299
Brown macroalgae	Saccorhiza polyschides	ssp119	Restricted (5th PD)	1.11803e+07	2.51704e+06	76046.7	22541.1	53505.6	6.65347	0.3	0.483046	-22.3115
Brown macroalgae	Saccorhiza polyschides	ssp119	Restricted (95th PD)	1.11803e+07	2.51704e+06	76046.7	38707.7	37339	17.8592	2.82927	2.58749	-22.1669
Brown macroalgae	Saccorhiza polyschides	ssp119	Restricted (mean PD)	1.11803e+07	2.51704e+06	76046.7	38707.7	37339	17.8592	2.82927	2.58749	-22.1669
Brown macroalgae	Saccorhiza polyschides	ssp370	Restricted (5th PD)	1.11803e+07	2.67447e+06	1.38489e+06	335728	1.04917e+06	30.9987	5.91685	4.0431	-20.9183
Brown macroalgae	Saccorhiza polyschides	ssp370	Restricted (95th PD)	1.11803e+07	2.67447e+06	1.38489e+06	737261	647633	110.829	18.4529	11.0618	-17.3269
Brown macroalgae	Saccorhiza polyschides	ssp370	Restricted (mean PD)	1.11803e+07	2.67447e+06	1.38489e+06	737261	647633	110.829	18.8608	11.1124	-17.3269
Brown macroalgae	Saccorhiza polyschides	ssp119	Unrestricted	1.11803e+07	2.51704e+06	76046.7	76046.7	0	93.7962	80	0	-21.8329
Brown macroalgae	Saccorhiza polyschides	ssp370	Unrestricted	1.11803e+07	2.67447e+06	1.38489e+06	1.38489e+06	0	225.875	80	0	-11.5343
Brown macroalgae	Sargassopsis decurrens	ssp119	Restricted (5th PD)	4.89119e+07	2.97648e+07	241034	193427	47607.5	11.0329	3.4966	3.23587	-60.4584
Brown macroalgae	Sargassopsis decurrens	ssp119	Restricted (95th PD)	4.89119e+07	2.97648e+07	241034	235589	5445.54	11.2231	5.71082	4.73294	-60.3722
Brown macroalgae	Sargassopsis decurrens	ssp119	Restricted (mean PD)	4.89119e+07	2.97648e+07	241034	235589	5445.54	11.2231	5.26379	3.95801	-60.3722
Brown macroalgae	Sargassopsis decurrens	ssp370	Restricted (5th PD)	4.89119e+07	2.79181e+07	1.30943e+06	886314	423112	13.3533	1.00844	1.28878	-55.2662
Brown macroalgae	Sargassopsis decurrens	ssp370	Restricted (95th PD)	4.89119e+07	2.79181e+07	1.30943e+06	1.12984e+06	179584	16.7383	11.6132	10.0301	-54.7683
Brown macroalgae	Sargassopsis decurrens	ssp370	Restricted (mean PD)	4.89119e+07	2.79181e+07	1.30943e+06	1.12984e+06	179584	16.7383	11.8802	12.2042	-54.7683
Brown macroalgae	Sargassopsis decurrens	ssp119	Unrestricted	4.89119e+07	2.97648e+07	241034	241034	0	11.6744	80	0	-60.361
Brown macroalgae	Sargassopsis decurrens	ssp370	Unrestricted	4.89119e+07	2.79181e+07	1.30943e+06	1.30943e+06	0	23.1821	80	0	-54.4012
Brown macroalgae	Sargassopsis heteromorphum	ssp119	Restricted (5th PD)	3.18137e+06	1.24793e+06	195730	139009	56721.2	18.6542	3.26437	2.66964	-34.8566
Brown macroalgae	Sargassopsis heteromorphum	ssp119	Restricted (95th PD)	3.18137e+06	1.24793e+06	195730	193165	2565.58	20.1912	6.79016	6.27458	-33.1543
Brown macroalgae	Sargassopsis heteromorphum	ssp119	Restricted (mean PD)	3.18137e+06	1.24793e+06	195730	193165	2565.58	20.1912	6.41237	5.99037	-33.1543
Brown macroalgae	Sargassopsis heteromorphum	ssp370	Restricted (5th PD)	3.18137e+06	2.96156e+06	208811	6595.62	202215	4.91678	2.2	2.20101	-92.8834
Brown macroalgae	Sargassopsis heteromorphum	ssp370	Restricted (95th PD)	3.18137e+06	2.96156e+06	208811	13367.4	195443	6.56186	3.55263	2.62727	-92.6705
Brown macroalgae	Sargassopsis heteromorphum	ssp370	Restricted (mean PD)	3.18137e+06	2.96156e+06	208811	13367.4	195443	6.56186	3.55263	2.62727	-92.6705
Brown macroalgae	Sargassopsis heteromorphum	ssp119	Unrestricted	3.18137e+06	1.24793e+06	195730	195730	0	21.1807	80	0	-33.0736
Brown macroalgae	Sargassopsis heteromorphum	ssp370	Unrestricted	3.18137e+06	2.96156e+06	208811	208811	0	179.795	80	0	-86.5272
Brown macroalgae	Sargassum acinacifolium	ssp119	Restricted (5th PD)	1.37516e+06	169642	4769.45	2711.99	2057.46	4.89405	0.5	0.707107	-12.139
Brown macroalgae	Sargassum acinacifolium	ssp119	Restricted (95th PD)	1.37516e+06	169642	4769.45	2711.99	2057.46	4.89405	1	1	-12.139
Brown macroalgae	Sargassum acinacifolium	ssp119	Restricted (mean PD)	1.37516e+06	169642	4769.45	2711.99	2057.46	4.89405	1	1	-12.139
Brown macroalgae	Sargassum acinacifolium	ssp370	Restricted (5th PD)	1.37516e+06	512972	17223.1	2711.99	14511.1	4.89405	0.5	0.707107	-37.1055
Brown macroalgae	Sargassum acinacifolium	ssp370	Restricted (95th PD)	1.37516e+06	512972	17223.1	2711.99	14511.1	4.89405	1	1	-37.1055
Brown macroalgae	Sargassum acinacifolium	ssp370	Restricted (mean PD)	1.37516e+06	512972	17223.1	2711.99	14511.1	4.89405	1	1	-37.1055
Brown macroalgae	Sargassum acinacifolium	ssp119	Unrestricted	1.37516e+06	169642	4769.45	4769.45	0	991.561	80	0	-11.9893
Brown macroalgae	Sargassum acinacifolium	ssp370	Unrestricted	1.37516e+06	512972	17223.1	17223.1	0	879.321	80	0	-36.0502
[truncated: 1,470 more rows]
