# Supplementary material for: Oceanographic connectivity strongly restricts future range expansions of critical marine forest species
Source: NPJ Biodivers. 2026 Mar 27;5:10. doi: 10.1038/s44185-026-00123-y (PMC13031816; doi:10.1038/s44185-026-00123-y)
Supplement: Supplementary file 4 — Supplementary data 3 [file 44185_2026_123_MOESM4_ESM.txt]

groupName: Brown macroalgae / Seagrass
scenario: ssp119 / ssp370

# -----------------------------------------------------------------------------
# -----------------------------------------------------------------------------

Range loss (area)

Linear Mixed-Effects Model

Type III Analysis of Variance Table with Satterthwaite's method
              Sum Sq    Mean Sq NumDF      DenDF F value    Pr(>F)    
groupName 2.4538e+14 2.4538e+14     1 4.3400e+02  13.352 0.0002898 ***
scenario  3.6869e+15 3.6869e+15     1 9.3007e+10 200.615 < 2.2e-16 ***

Signif. codes:  0 ‘***’ 0.001 ‘**’ 0.01 ‘*’ 0.05 ‘.’ 0.1 ‘ ’ 1

---

Tukey multiple pairwise-comparisons

scenario = ssp119:
 contrast                      estimate      SE  df t.ratio p.value
 Brown macroalgae - Seagrasses -6862526 1880000 Inf  -3.654  0.0003

scenario = ssp370:
 contrast                      estimate      SE  df t.ratio p.value
 Brown macroalgae - Seagrasses -6862526 1880000 Inf  -3.654  0.0003

Degrees-of-freedom method: kenward-roger 

# -----------------------------------------------------------------------------
# -----------------------------------------------------------------------------

Range expansion (area)

Linear Mixed-Effects Model

Type III Analysis of Variance Table with Satterthwaite's method
               Sum Sq    Mean Sq NumDF      DenDF  F value Pr(>F)    
groupName  9.8812e+10 9.8812e+10     1 4.3400e+02   0.0425 0.8368    
periodName 4.7788e+14 1.5929e+14     3 8.0554e+10  68.4765 <2e-16 ***
scenario   1.4837e+15 1.4837e+15     1 2.8809e+09 637.7855 <2e-16 ***

Signif. codes:  0 ‘***’ 0.001 ‘**’ 0.01 ‘*’ 0.05 ‘.’ 0.1 ‘ ’ 1

---

Tukey multiple pairwise-comparisons
 
scenario = ssp119:
 contrast                                    estimate    SE   df t.ratio p.value
 Unrestricted - Restricted (5th PD)           1042500 73200 Inf  14.239  <.0001
 Unrestricted - Restricted (95th PD)           587084 73200 Inf   8.021  <.0001
 Unrestricted - Restricted (mean PD)           616522 73200 Inf   8.423  <.0001
 Restricted (5th PD) - Restricted (95th PD)   -455416 73300 Inf  -6.211  <.0001
 Restricted (5th PD) - Restricted (mean PD)   -425978 73300 Inf  -5.810  <.0001
 Restricted (95th PD) - Restricted (mean PD)    29437 73300 Inf   0.402  0.9781

scenario = ssp370:
 contrast                                    estimate    SE   df t.ratio p.value
 Unrestricted - Restricted (5th PD)           1042500 73200 Inf  14.239  <.0001
 Unrestricted - Restricted (95th PD)           587084 73200 Inf   8.021  <.0001
 Unrestricted - Restricted (mean PD)           616522 73200 Inf   8.423  <.0001
 Restricted (5th PD) - Restricted (95th PD)   -455416 73300 Inf  -6.211  <.0001
 Restricted (5th PD) - Restricted (mean PD)   -425978 73300 Inf  -5.810  <.0001
 Restricted (95th PD) - Restricted (mean PD)    29437 73300 Inf   0.402  0.9781

scenario = ssp119:
 contrast                      estimate     SE  df t.ratio p.value
 Brown macroalgae - Seagrasses   -55442 269000 Inf  -0.206  0.8367

scenario = ssp370:
 contrast                      estimate     SE  df t.ratio p.value
 Brown macroalgae - Seagrasses   -55442 269000 Inf  -0.206  0.8367

# -----------------------------------------------------------------------------
# -----------------------------------------------------------------------------

Range expansion (distance)

Linear Mixed-Effects Model

Type III Analysis of Variance Table with Satterthwaite's method
            Sum Sq Mean Sq NumDF  DenDF F value Pr(>F)    
groupName     2320    2320     1  422.22   0.2527 0.6154    
periodName 7922118 2640706     3 3020.38 287.6868 <2e-16 ***
scenario   3539967 3539967     1 3027.95 385.6551 <2e-16 ***

Signif. codes:  0 ‘***’ 0.001 ‘**’ 0.01 ‘*’ 0.05 ‘.’ 0.1 ‘ ’ 1

---

Tukey multiple pairwise-comparisons

scenario = ssp119:
 contrast                                    estimate   SE   df t.ratio p.value
 Unrestricted - Restricted (5th PD)            120.80 4.60 Inf  26.270  <.0001
 Unrestricted - Restricted (95th PD)           102.17 4.60 Inf  22.226  <.0001
 Unrestricted - Restricted (mean PD)           103.72 4.60 Inf  22.563  <.0001
 Restricted (5th PD) - Restricted (95th PD)    -18.63 4.61 Inf  -4.045  0.0003
 Restricted (5th PD) - Restricted (mean PD)    -17.08 4.61 Inf  -3.708  0.0012
 Restricted (95th PD) - Restricted (mean PD)     1.55 4.60 Inf   0.337  0.9868

scenario = ssp370:
 contrast                                    estimate   SE   df t.ratio p.value
 Unrestricted - Restricted (5th PD)            120.80 4.60 Inf  26.270  <.0001
 Unrestricted - Restricted (95th PD)           102.17 4.60 Inf  22.226  <.0001
 Unrestricted - Restricted (mean PD)           103.72 4.60 Inf  22.563  <.0001
 Restricted (5th PD) - Restricted (95th PD)    -18.63 4.61 Inf  -4.045  0.0003
 Restricted (5th PD) - Restricted (mean PD)    -17.08 4.61 Inf  -3.708  0.0012
 Restricted (95th PD) - Restricted (mean PD)     1.55 4.60 Inf   0.337  0.9868

scenario = ssp119:
 contrast                      estimate   SE  df t.ratio p.value
 Brown macroalgae - Seagrasses    -3.72 7.41 Inf  -0.503  0.6152

scenario = ssp370:
 contrast                      estimate   SE  df t.ratio p.value
 Brown macroalgae - Seagrasses    -3.72 7.41 Inf  -0.503  0.6152

# -----------------------------------------------------------------------------
# -----------------------------------------------------------------------------

Stepping-stones

Linear Mixed-Effects Model

Type III Analysis of Variance Table with Satterthwaite's method
            Sum Sq Mean Sq NumDF  DenDF    F value    Pr(>F)    
groupName      355     355     1  433.11    22.341 3.092e-06 ***
periodName 3250822 1083607     3 3029.74 68258.301 < 2.2e-16 ***
scenario      1076    1076     1 3033.78    67.792 2.668e-16 ***

Signif. codes:  0 ‘***’ 0.001 ‘**’ 0.01 ‘*’ 0.05 ‘.’ 0.1 ‘ ’ 1            

---

Tukey multiple pairwise-comparisons

scenario = ssp119:
 contrast                                    estimate    SE   df t.ratio p.value
 Unrestricted - Restricted (5th PD)           75.2419 0.191 Inf 393.410  <.0001
 Unrestricted - Restricted (95th PD)          67.5260 0.191 Inf 353.180  <.0001
 Unrestricted - Restricted (mean PD)          67.9599 0.191 Inf 355.450  <.0001
 Restricted (5th PD) - Restricted (95th PD)   -7.7159 0.192 Inf -40.284  <.0001
 Restricted (5th PD) - Restricted (mean PD)   -7.2820 0.192 Inf -38.019  <.0001
 Restricted (95th PD) - Restricted (mean PD)   0.4339 0.191 Inf   2.266  0.1060

scenario = ssp370:
 contrast                                    estimate    SE   df t.ratio p.value
 Unrestricted - Restricted (5th PD)           75.2419 0.191 Inf 393.410  <.0001
 Unrestricted - Restricted (95th PD)          67.5260 0.191 Inf 353.180  <.0001
 Unrestricted - Restricted (mean PD)          67.9599 0.191 Inf 355.450  <.0001
 Restricted (5th PD) - Restricted (95th PD)   -7.7159 0.192 Inf -40.284  <.0001
 Restricted (5th PD) - Restricted (mean PD)   -7.2820 0.192 Inf -38.019  <.0001
 Restricted (95th PD) - Restricted (mean PD)   0.4339 0.191 Inf   2.266  0.1060

scenario = ssp119:
 contrast                      estimate    SE  df t.ratio p.value
 Brown macroalgae - Seagrasses    -2.25 0.477 Inf  -4.727  <.0001

scenario = ssp370:
 contrast                      estimate    SE  df t.ratio p.value
 Brown macroalgae - Seagrasses    -2.25 0.477 Inf  -4.727  <.0001

# -----------------------------------------------------------------------------
# -----------------------------------------------------------------------------

net change in range (area)

Linear Mixed-Effects Model

Type III Analysis of Variance Table with Satterthwaite's method
           Sum Sq Mean Sq NumDF   DenDF  F value    Pr(>F)    
groupName     238     238     1  433.62   0.6034 0.4377    
periodName  49695   16565     3 3029.10  41.9277 <2e-16 ***
scenario   129008  129008     1 3030.37 326.5360 <2e-16 ***

Signif. codes:  0 ‘***’ 0.001 ‘**’ 0.01 ‘*’ 0.05 ‘.’ 0.1 ‘ ’ 1            

---

Tukey multiple pairwise-comparisons

scenario = ssp119:
 contrast                                    estimate   SE   df t.ratio p.value
 Unrestricted - Restricted (5th PD)            10.498 0.954 Inf  11.002  <.0001
 Unrestricted - Restricted (95th PD)            6.575 0.954 Inf   6.893  <.0001
 Unrestricted - Restricted (mean PD)            6.808 0.954 Inf   7.137  <.0001
 Restricted (5th PD) - Restricted (95th PD)    -3.922 0.956 Inf  -4.105  0.0002
 Restricted (5th PD) - Restricted (mean PD)    -3.689 0.956 Inf  -3.861  0.0007
 Restricted (95th PD) - Restricted (mean PD)    0.233 0.955 Inf   0.244  0.9949

scenario = ssp370:
 contrast                                    estimate   SE   df t.ratio p.value
 Unrestricted - Restricted (5th PD)            10.498 0.954 Inf  11.002  <.0001
 Unrestricted - Restricted (95th PD)            6.575 0.954 Inf   6.893  <.0001
 Unrestricted - Restricted (mean PD)            6.808 0.954 Inf   7.137  <.0001
 Restricted (5th PD) - Restricted (95th PD)    -3.922 0.956 Inf  -4.105  0.0002
 Restricted (5th PD) - Restricted (mean PD)    -3.689 0.956 Inf  -3.861  0.0007
 Restricted (95th PD) - Restricted (mean PD)    0.233 0.955 Inf   0.244  0.9949

scenario = ssp119:
 contrast                      estimate     SE  df t.ratio p.value
 Brown macroalgae - Seagrasses    -3.55 4.57 Inf  -0.777  0.4373

scenario = ssp370:
 contrast                      estimate     SE  df t.ratio p.value
 Brown macroalgae - Seagrasses    -3.55 4.57 Inf  -0.777  0.4373
