# Supplementary material for: Oceanographic connectivity strongly restricts future range expansions of critical marine forest species
Source: NPJ Biodivers. 2026 Mar 27;5:10. doi: 10.1038/s44185-026-00123-y (PMC13031816; doi:10.1038/s44185-026-00123-y)
Supplement: Supplementary file 5 — Supplementary data 4 [file 44185_2026_123_MOESM5_ESM.xlsx]

## Sheet: Sheet1
groupName	scenario	periodName	contractionAreaMean	expansionAreaMean	meanExpansionDistance	stepStoneMean	netChangeAverage	speciesNetPositive	speciesNetNegative
Brown macroalgae	ssp119	Restricted (5th PD)	36.9572	4.54222	20.3358	3.77647	-32.415	6.87831	93.1217
Brown macroalgae	ssp119	Restricted (95th PD)	36.8851	6.70983	29.0555	11.3945	-30.1753	11.6095	88.3905
Brown macroalgae	ssp119	Restricted (mean PD)	36.8851	6.55837	28.3131	11.0705	-30.3267	11.3456	88.6544
Brown macroalgae	ssp119	Unrestricted	37.0088	8.80202	74.0385	80	-28.2068	14.6597	85.3403
Brown macroalgae	ssp370	Restricted (5th PD)	57.9954	7.06694	35.9985	4.37094	-50.9285	8.44327	91.5567
Brown macroalgae	ssp370	Restricted (95th PD)	57.9954	13.3542	66.3623	13.1673	-44.6412	17.1504	82.8496
Brown macroalgae	ssp370	Restricted (mean PD)	57.9954	13.0342	64.1233	12.6	-44.9612	15.5673	84.4327
Brown macroalgae	ssp370	Unrestricted	58.2164	25.0114	234.216	80	-33.205	24.6073	75.3927
Seagrasses	ssp119	Restricted (5th PD)	34.7457	3.42377	22.8887	8.63402	-31.3219	9.25926	90.7407
Seagrasses	ssp119	Restricted (95th PD)	34.7457	3.99576	28.3352	12.244	-30.7499	9.25926	90.7407
Seagrasses	ssp119	Restricted (mean PD)	34.7457	3.93888	27.7081	11.9143	-30.8068	9.25926	90.7407
Seagrasses	ssp119	Unrestricted	34.7457	4.79092	69.0637	80	-29.9548	12.963	87.037
Seagrasses	ssp370	Restricted (5th PD)	50.389	10.1012	68.6879	10.7094	-40.2878	16.6667	83.3333
Seagrasses	ssp370	Restricted (95th PD)	50.389	13.0778	87.7449	15.6012	-37.3112	20.3704	79.6296
Seagrasses	ssp370	Restricted (mean PD)	50.389	12.7096	84.4284	15.2279	-37.6794	20.3704	79.6296
Seagrasses	ssp370	Unrestricted	50.389	21.0153	194.973	80	-29.3737	29.6296	70.3704
Brown macroalgae	ssp119	Restricted (mean PD)		25.4902	59.8804
Brown macroalgae	ssp119	Restricted (5th PD)		48.3957	66.8586
Brown macroalgae	ssp370	Restricted (mean PD)		47.8869	56.6973		35.4049		11.9906
Brown macroalgae	ssp370	Restricted (5th PD)		71.7451	64.7705		53.3759		21.4398
Seagrasses	ssp119	Restricted (mean PD)		17.7844	59.8804
Seagrasses	ssp119	Restricted (5th PD)		28.5364	66.8586
Seagrasses	ssp370	Restricted (mean PD)		39.522	56.6973		28.2758		13.1579
Seagrasses	ssp370	Restricted (5th PD)		51.9341	64.7705		37.156		18.4211
				49.822
				31.4055
